# Supplementary material for: Integrated microcavity electric field sensors using Pound-Drever-Hall detection
Source: Nat Commun. 2024 Feb 15;15:1386. doi: 10.1038/s41467-024-45699-w (PMC10869830; doi:10.1038/s41467-024-45699-w)
Supplement: Supplementary file 3 — Source Data [file 41467_2024_45699_MOESM3_ESM.zip]

Archive with 31 entries (30 files):
- Source Data/
- Source Data/Fig3.b.xlsx
- __MACOSX/Source Data/._Fig3.b.xlsx
- Source Data/.DS_Store
- __MACOSX/Source Data/._.DS_Store
- Source Data/Fig3.c.xlsx
- __MACOSX/Source Data/._Fig3.c.xlsx
- Source Data/Fig4.a.xlsx
- __MACOSX/Source Data/._Fig4.a.xlsx
- Source Data/Fig4.f.xlsx
- __MACOSX/Source Data/._Fig4.f.xlsx
- Source Data/Fig3.d.xlsx
- __MACOSX/Source Data/._Fig3.d.xlsx
- Source Data/Fig2.b.xlsx
- __MACOSX/Source Data/._Fig2.b.xlsx
- Source Data/Fig4.d.xlsx
- __MACOSX/Source Data/._Fig4.d.xlsx
- Source Data/Fig5.a.xlsx
- __MACOSX/Source Data/._Fig5.a.xlsx
- Source Data/Fig4.e.xlsx
- __MACOSX/Source Data/._Fig4.e.xlsx
- Source Data/Fig2.c.xlsx
- __MACOSX/Source Data/._Fig2.c.xlsx
- Source Data/Fig2.d.xlsx
- __MACOSX/Source Data/._Fig2.d.xlsx
- Source Data/Fig4.b.xlsx
- __MACOSX/Source Data/._Fig4.b.xlsx
- Source Data/Fig4.c.xlsx
- __MACOSX/Source Data/._Fig4.c.xlsx
- Source Data/Fig3.a.xlsx
- __MACOSX/Source Data/._Fig3.a.xlsx
