# Supplementary material for: Integrated microcavity electric field sensors using Pound-Drever-Hall detection
Source: Nat Commun. 2024 Feb 15;15:1386. doi: 10.1038/s41467-024-45699-w (PMC10869830; doi:10.1038/s41467-024-45699-w)
Supplement: Supplementary file 3 — Source Data [file 41467_2024_45699_MOESM3_ESM.zip › Source Data/Fig3.b.xlsx]

## Sheet: Data
Device1, freq. (kHz)	Device1, sensor reponse under 95 dBuV/m(dBm)	Device1, sensor reponse under 105 dBuV/m(dBm)	Device2, freq. (kHz)	Device2, sensor reponse under 95 dBuV/m(dBm)	Device2, sensor reponse under 105 dBuV/m(dBm)
-50	-111.88	-112.086	-50	-113.597	-110.426
-49.99	-111.925	-111.993	-49.99	-113.307	-110.296
-49.98	-111.973	-111.91	-49.98	-113.029	-110.152
-49.97	-111.999	-111.833	-49.97	-112.768	-110.009
-49.96	-111.971	-111.762	-49.96	-112.533	-109.882
-49.95	-111.89	-111.697	-49.95	-112.325	-109.766
-49.94	-111.762	-111.638	-49.94	-112.14	-109.664
-49.93	-111.575	-111.586	-49.93	-111.978	-109.592
-49.92	-111.316	-111.539	-49.92	-111.842	-109.554
-49.91	-110.993	-111.498	-49.91	-111.729	-109.544
-49.9	-110.635	-111.47	-49.9	-111.636	-109.573
-49.89	-110.259	-111.46	-49.89	-111.561	-109.65
-49.88	-109.846	-111.463	-49.88	-111.506	-109.768
-49.87	-109.424	-111.486	-49.87	-111.466	-109.932
-49.86	-109.023	-111.534	-49.86	-111.437	-110.147
-49.85	-108.631	-111.61	-49.85	-111.421	-110.416
-49.84	-108.253	-111.706	-49.84	-111.416	-110.733
-49.83	-107.906	-111.817	-49.83	-111.417	-111.089
-49.82	-107.59	-111.953	-49.82	-111.424	-111.503
-49.81	-107.302	-112.104	-49.81	-111.437	-111.959
-49.8	-107.045	-112.242	-49.8	-111.454	-112.411
-49.79	-106.822	-112.361	-49.79	-111.472	-112.859
-49.78	-106.632	-112.473	-49.78	-111.494	-113.322
-49.77	-106.473	-112.543	-49.77	-111.518	-113.71
-49.76	-106.343	-112.544	-49.76	-111.545	-113.952
-49.75	-106.245	-112.488	-49.75	-111.573	-114.084
-49.74	-106.175	-112.378	-49.74	-111.605	-114.103
-49.73	-106.13	-112.21	-49.73	-111.64	-113.993
-49.72	-106.113	-111.973	-49.72	-111.679	-113.717
-49.71	-106.121	-111.686	-49.71	-111.722	-113.335
-49.7	-106.15	-111.377	-49.7	-111.769	-112.937
-49.69	-106.202	-111.047	-49.69	-111.821	-112.525
-49.68	-106.276	-110.691	-49.68	-111.877	-112.083
-49.67	-106.368	-110.331	-49.67	-111.939	-111.665
-49.66	-106.478	-109.978	-49.66	-112.006	-111.304
-49.65	-106.607	-109.623	-49.65	-112.078	-110.975
-49.64	-106.752	-109.271	-49.64	-112.155	-110.686
-49.63	-106.908	-108.925	-49.63	-112.236	-110.447
-49.62	-107.081	-108.584	-49.62	-112.322	-110.255
-49.61	-107.265	-108.248	-49.61	-112.413	-110.106
-49.6	-107.452	-107.918	-49.6	-112.506	-109.994
-49.59	-107.649	-107.592	-49.59	-112.603	-109.922
-49.58	-107.85	-107.273	-49.58	-112.703	-109.888
-49.57	-108.042	-106.967	-49.57	-112.802	-109.88
-49.56	-108.227	-106.672	-49.56	-112.901	-109.897
-49.55	-108.405	-106.389	-49.55	-113	-109.943
-49.54	-108.561	-106.125	-49.54	-113.092	-110.007
-49.53	-108.685	-105.888	-49.53	-113.173	-110.082
-49.52	-108.784	-105.671	-49.52	-113.249	-110.175
-49.51	-108.852	-105.481	-49.51	-113.311	-110.278
-49.5	-108.878	-105.327	-49.5	-113.35	-110.383
-49.49	-108.863	-105.204	-49.49	-113.371	-110.496
-49.48	-108.814	-105.114	-49.48	-113.372	-110.613
-49.47	-108.738	-105.064	-49.47	-113.345	-110.726
-49.46	-108.63	-105.052	-49.46	-113.288	-110.84
-49.45	-108.494	-105.077	-49.45	-113.205	-110.953
-49.44	-108.351	-105.142	-49.44	-113.098	-111.055
-49.43	-108.205	-105.248	-49.43	-112.965	-111.146
-49.42	-108.049	-105.393	-49.42	-112.806	-111.23
-49.41	-107.9	-105.575	-49.41	-112.63	-111.295
-49.4	-107.769	-105.794	-49.4	-112.444	-111.333
-49.39	-107.647	-106.051	-49.39	-112.241	-111.35
-49.38	-107.541	-106.343	-49.38	-112.031	-111.342
-49.37	-107.458	-106.662	-49.37	-111.825	-111.302
-49.36	-107.397	-107.016	-49.36	-111.617	-111.228
-49.35	-107.356	-107.396	-49.35	-111.412	-111.127
-49.34	-107.335	-107.794	-49.34	-111.218	-111.009
-49.33	-107.336	-108.213	-49.33	-111.036	-110.867
-49.32	-107.356	-108.651	-49.32	-110.865	-110.705
-49.31	-107.387	-109.091	-49.31	-110.71	-110.542
-49.3	-107.426	-109.529	-49.3	-110.573	-110.384
-49.29	-107.478	-109.972	-49.29	-110.452	-110.224
-49.28	-107.528	-110.4	-49.28	-110.35	-110.074
-49.27	-107.564	-110.794	-49.27	-110.269	-109.944
-49.26	-107.595	-111.168	-49.26	-110.207	-109.831
-49.25	-107.61	-111.507	-49.25	-110.165	-109.733
-49.24	-107.596	-111.789	-49.24	-110.143	-109.651
-49.23	-107.553	-112.016	-49.23	-110.142	-109.589
-49.22	-107.485	-112.192	-49.22	-110.16	-109.542
-49.21	-107.392	-112.315	-49.21	-110.197	-109.495
-49.2	-107.269	-112.377	-49.2	-110.254	-109.452
-49.19	-107.118	-112.382	-49.19	-110.329	-109.412
-49.18	-106.957	-112.354	-49.18	-110.418	-109.362
-49.17	-106.792	-112.3	-49.17	-110.52	-109.289
-49.16	-106.614	-112.209	-49.16	-110.639	-109.203
-49.15	-106.44	-112.103	-49.15	-110.764	-109.099
-49.14	-106.285	-112.003	-49.14	-110.889	-108.973
-49.13	-106.14	-111.898	-49.13	-111.021	-108.821
-49.12	-106.012	-111.795	-49.12	-111.151	-108.654
-49.11	-105.912	-111.709	-49.11	-111.263	-108.481
-49.1	-105.839	-111.637	-49.1	-111.361	-108.298
-49.09	-105.791	-111.579	-49.09	-111.445	-108.107
-49.08	-105.773	-111.538	-49.08	-111.502	-107.924
-49.07	-105.787	-111.516	-49.07	-111.527	-107.753
-49.06	-105.831	-111.513	-49.06	-111.523	-107.588
-49.05	-105.903	-111.526	-49.05	-111.493	-107.438
-49.04	-106.001	-111.555	-49.04	-111.436	-107.306
-49.03	-106.129	-111.601	-49.03	-111.348	-107.192
-49.02	-106.28	-111.663	-49.02	-111.24	-107.093
-49.01	-106.448	-111.739	-49.01	-111.125	-107.01
-49	-106.639	-111.83	-49	-110.995	-106.945
-48.99	-106.847	-111.936	-48.99	-110.857	-106.895
-48.98	-107.061	-112.058	-48.98	-110.725	-106.857
-48.97	-107.285	-112.196	-48.97	-110.598	-106.831
-48.96	-107.518	-112.351	-48.96	-110.474	-106.818
-48.95	-107.747	-112.523	-48.95	-110.361	-106.814
-48.94	-107.97	-112.716	-48.94	-110.261	-106.819
-48.93	-108.192	-112.928	-48.93	-110.173	-106.834
-48.92	-108.402	-113.156	-48.92	-110.093	-106.858
-48.91	-108.591	-113.398	-48.91	-110.022	-106.892
-48.9	-108.767	-113.664	-48.9	-109.963	-106.935
-48.89	-108.923	-113.931	-48.89	-109.908	-106.988
-48.88	-109.051	-114.177	-48.88	-109.852	-107.053
-48.87	-109.153	-114.425	-48.87	-109.797	-107.129
-48.86	-109.23	-114.649	-48.86	-109.741	-107.217
-48.85	-109.283	-114.796	-48.85	-109.674	-107.315
-48.84	-109.308	-114.859	-48.84	-109.596	-107.426
-48.83	-109.308	-114.852	-48.83	-109.508	-107.548
-48.82	-109.293	-114.75	-48.82	-109.408	-107.68
-48.81	-109.267	-114.528	-48.81	-109.293	-107.822
-48.8	-109.224	-114.193	-48.8	-109.163	-107.975
-48.79	-109.175	-113.786	-48.79	-109.024	-108.136
-48.78	-109.129	-113.342	-48.78	-108.88	-108.305
-48.77	-109.083	-112.831	-48.77	-108.726	-108.482
-48.76	-109.037	-112.288	-48.76	-108.57	-108.668
-48.75	-108.994	-111.762	-48.75	-108.423	-108.862
-48.74	-108.959	-111.245	-48.74	-108.281	-109.064
-48.73	-108.926	-110.735	-48.73	-108.146	-109.275
-48.72	-108.888	-110.254	-48.72	-108.031	-109.496
-48.71	-108.846	-109.811	-48.71	-107.937	-109.726
-48.7	-108.8	-109.397	-48.7	-107.861	-109.966
-48.69	-108.742	-109.017	-48.69	-107.811	-110.213
-48.68	-108.662	-108.675	-48.68	-107.793	-110.467
-48.67	-108.567	-108.37	-48.67	-107.802	-110.731
-48.66	-108.454	-108.099	-48.66	-107.842	-110.995
-48.65	-108.322	-107.861	-48.65	-107.918	-111.249
-48.64	-108.166	-107.66	-48.64	-108.028	-111.504
-48.63	-107.994	-107.49	-48.63	-108.172	-111.746
-48.62	-107.816	-107.348	-48.62	-108.351	-111.952
-48.61	-107.627	-107.236	-48.61	-108.568	-112.128
-48.6	-107.43	-107.153	-48.6	-108.819	-112.272
-48.59	-107.238	-107.091	-48.59	-109.102	-112.363
-48.58	-107.055	-107.049	-48.58	-109.417	-112.391
-48.57	-106.876	-107.03	-48.57	-109.767	-112.363
-48.56	-106.711	-107.026	-48.56	-110.139	-112.281
-48.55	-106.567	-107.034	-48.55	-110.53	-112.145
-48.54	-106.438	-107.057	-48.54	-110.948	-111.947
-48.53	-106.33	-107.09	-48.53	-111.375	-111.707
-48.52	-106.246	-107.129	-48.52	-111.792	-111.446
-48.51	-106.186	-107.176	-48.51	-112.215	-111.151
-48.5	-106.151	-107.229	-48.5	-112.626	-110.834
-48.49	-106.142	-107.287	-48.49	-112.992	-110.519
-48.48	-106.161	-107.348	-48.48	-113.316	-110.206
-48.47	-106.207	-107.415	-48.47	-113.601	-109.89
-48.46	-106.28	-107.487	-48.46	-113.822	-109.589
-48.45	-106.383	-107.564	-48.45	-113.962	-109.308
-48.44	-106.514	-107.647	-48.44	-114.031	-109.041
-48.43	-106.671	-107.737	-48.43	-114.037	-108.795
-48.42	-106.854	-107.837	-48.42	-113.982	-108.574
-48.41	-107.065	-107.945	-48.41	-113.854	-108.377
-48.4	-107.298	-108.062	-48.4	-113.678	-108.203
-48.39	-107.546	-108.192	-48.39	-113.481	-108.054
-48.38	-107.815	-108.334	-48.38	-113.252	-107.93
-48.37	-108.099	-108.488	-48.37	-112.999	-107.829
-48.36	-108.381	-108.655	-48.36	-112.747	-107.749
-48.35	-108.661	-108.837	-48.35	-112.503	-107.689
-48.34	-108.943	-109.032	-48.34	-112.258	-107.651
-48.33	-109.204	-109.238	-48.33	-112.025	-107.628
-48.32	-109.43	-109.456	-48.32	-111.814	-107.617
-48.31	-109.634	-109.688	-48.31	-111.618	-107.622
-48.3	-109.802	-109.925	-48.3	-111.44	-107.638
-48.29	-109.924	-110.16	-48.29	-111.283	-107.66
-48.28	-109.998	-110.402	-48.28	-111.148	-107.691
-48.27	-110.033	-110.639	-48.27	-111.03	-107.73
-48.26	-110.035	-110.855	-48.26	-110.928	-107.773
-48.25	-109.997	-111.055	-48.25	-110.842	-107.822
-48.24	-109.926	-111.236	-48.24	-110.772	-107.876
-48.23	-109.84	-111.382	-48.23	-110.709	-107.937
-48.22	-109.742	-111.486	-48.22	-110.654	-108.003
-48.21	-109.627	-111.555	-48.21	-110.608	-108.076
-48.2	-109.508	-111.589	-48.2	-110.565	-108.153
-48.19	-109.396	-111.586	-48.19	-110.52	-108.236
-48.18	-109.282	-111.542	-48.18	-110.476	-108.325
-48.17	-109.172	-111.472	-48.17	-110.432	-108.416
-48.16	-109.073	-111.392	-48.16	-110.384	-108.5
-48.15	-108.982	-111.291	-48.15	-110.334	-108.585
-48.14	-108.899	-111.179	-48.14	-110.281	-108.663
-48.13	-108.827	-111.074	-48.13	-110.228	-108.721
-48.12	-108.766	-110.976	-48.12	-110.173	-108.761
-48.11	-108.716	-110.881	-48.11	-110.117	-108.784
-48.1	-108.676	-110.801	-48.1	-110.065	-108.78
-48.09	-108.647	-110.741	-48.09	-110.017	-108.745
-48.08	-108.63	-110.696	-48.08	-109.972	-108.682
-48.07	-108.622	-110.667	-48.07	-109.933	-108.596
-48.06	-108.621	-110.656	-48.06	-109.904	-108.492
-48.05	-108.631	-110.664	-48.05	-109.883	-108.361
-48.04	-108.647	-110.687	-48.04	-109.871	-108.218
-48.03	-108.664	-110.72	-48.03	-109.873	-108.078
-48.02	-108.685	-110.767	-48.02	-109.886	-107.934
-48.01	-108.708	-110.823	-48.01	-109.912	-107.79
-48	-108.726	-110.88	-48	-109.954	-107.662
-47.99	-108.738	-110.937	-47.99	-110.011	-107.553
-47.98	-108.746	-110.996	-47.98	-110.083	-107.457
-47.97	-108.747	-111.045	-47.97	-110.171	-107.385
-47.96	-108.738	-111.079	-47.96	-110.276	-107.343
-47.95	-108.72	-111.103	-47.95	-110.398	-107.324
-47.94	-108.696	-111.112	-47.94	-110.535	-107.334
-47.93	-108.668	-111.099	-47.93	-110.684	-107.375
-47.92	-108.634	-111.065	-47.92	-110.85	-107.446
-47.91	-108.598	-111.014	-47.91	-111.027	-107.547
-47.9	-108.567	-110.944	-47.9	-111.207	-107.677
-47.89	-108.54	-110.854	-47.89	-111.394	-107.837
-47.88	-108.517	-110.747	-47.88	-111.585	-108.027
-47.87	-108.503	-110.628	-47.87	-111.766	-108.24
-47.86	-108.501	-110.498	-47.86	-111.936	-108.478
-47.85	-108.508	-110.356	-47.85	-112.097	-108.741
-47.84	-108.523	-110.206	-47.84	-112.243	-109.02
-47.83	-108.548	-110.053	-47.83	-112.365	-109.31
-47.82	-108.583	-109.893	-47.82	-112.466	-109.616
-47.81	-108.622	-109.73	-47.81	-112.551	-109.929
-47.8	-108.663	-109.567	-47.8	-112.626	-110.235
-47.79	-108.706	-109.401	-47.79	-112.682	-110.542
-47.78	-108.751	-109.237	-47.78	-112.731	-110.845
-47.77	-108.789	-109.077	-47.77	-112.79	-111.13
-47.76	-108.822	-108.921	-47.76	-112.856	-111.4
-47.75	-108.85	-108.769	-47.75	-112.929	-111.654
-47.74	-108.871	-108.629	-47.74	-113.026	-111.89
-47.73	-108.884	-108.503	-47.73	-113.155	-112.106
-47.72	-108.89	-108.386	-47.72	-113.309	-112.303
-47.71	-108.89	-108.288	-47.71	-113.49	-112.48
-47.7	-108.885	-108.215	-47.7	-113.704	-112.637
-47.69	-108.875	-108.161	-47.69	-113.956	-112.776
-47.68	-108.859	-108.132	-47.68	-114.226	-112.892
-47.67	-108.837	-108.135	-47.67	-114.495	-112.976
-47.66	-108.811	-108.167	-47.66	-114.786	-113.034
-47.65	-108.778	-108.229	-47.65	-115.071	-113.062
-47.64	-108.734	-108.324	-47.64	-115.302	-113.051
-47.63	-108.679	-108.456	-47.63	-115.475	-112.995
-47.62	-108.614	-108.621	-47.62	-115.601	-112.9
-47.61	-108.536	-108.813	-47.61	-115.651	-112.773
-47.6	-108.443	-109.036	-47.6	-115.599	-112.612
-47.59	-108.335	-109.292	-47.59	-115.456	-112.414
-47.58	-108.215	-109.562	-47.58	-115.254	-112.199
-47.57	-108.088	-109.832	-47.57	-115.021	-111.984
-47.56	-107.947	-110.121	-47.56	-114.729	-111.755
-47.55	-107.802	-110.4	-47.55	-114.412	-111.527
-47.54	-107.66	-110.632	-47.54	-114.113	-111.321
-47.53	-107.518	-110.83	-47.53	-113.824	-111.132
-47.52	-107.38	-110.986	-47.52	-113.543	-110.961
-47.51	-107.254	-111.07	-47.51	-113.288	-110.819
-47.5	-107.143	-111.064	-47.5	-113.066	-110.71
-47.49	-107.044	-110.984	-47.49	-112.871	-110.63
-47.48	-106.964	-110.841	-47.48	-112.699	-110.582
-47.47	-106.907	-110.636	-47.47	-112.552	-110.569
-47.46	-106.869	-110.359	-47.46	-112.433	-110.591
-47.45	-106.853	-110.041	-47.45	-112.331	-110.643
-47.44	-106.861	-109.71	-47.44	-112.24	-110.723
-47.43	-106.894	-109.351	-47.43	-112.165	-110.837
-47.42	-106.95	-108.974	-47.42	-112.1	-110.976
-47.41	-107.033	-108.602	-47.41	-112.031	-111.132
-47.4	-107.14	-108.233	-47.4	-111.962	-111.31
-47.39	-107.273	-107.865	-47.39	-111.892	-111.506
-47.38	-107.432	-107.506	-47.38	-111.812	-111.702
-47.37	-107.617	-107.161	-47.37	-111.718	-111.896
-47.36	-107.829	-106.825	-47.36	-111.614	-112.093
-47.35	-108.065	-106.502	-47.35	-111.497	-112.274
-47.34	-108.327	-106.197	-47.34	-111.365	-112.424
-47.33	-108.617	-105.905	-47.33	-111.218	-112.554
-47.32	-108.926	-105.63	-47.32	-111.061	-112.657
-47.31	-109.246	-105.374	-47.31	-110.896	-112.725
-47.3	-109.591	-105.137	-47.3	-110.722	-112.754
-47.29	-109.942	-104.919	-47.29	-110.54	-112.753
-47.28	-110.269	-104.724	-47.28	-110.358	-112.733
-47.27	-110.583	-104.551	-47.27	-110.175	-112.689
-47.26	-110.878	-104.401	-47.26	-109.991	-112.624
-47.25	-111.111	-104.275	-47.25	-109.811	-112.558
-47.24	-111.255	-104.176	-47.24	-109.637	-112.499
-47.23	-111.331	-104.101	-47.23	-109.467	-112.437
-47.22	-111.332	-104.053	-47.22	-109.303	-112.388
-47.21	-111.246	-104.033	-47.21	-109.148	-112.363
-47.2	-111.061	-104.04	-47.2	-109.001	-112.356
-47.19	-110.816	-104.074	-47.19	-108.863	-112.371
-47.18	-110.551	-104.135	-47.18	-108.735	-112.416
-47.17	-110.247	-104.225	-47.17	-108.618	-112.49
-47.16	-109.917	-104.341	-47.16	-108.512	-112.591
-47.15	-109.605	-104.482	-47.15	-108.417	-112.723
-47.14	-109.317	-104.649	-47.14	-108.336	-112.887
-47.13	-109.042	-104.841	-47.13	-108.267	-113.08
-47.12	-108.798	-105.054	-47.12	-108.211	-113.299
-47.11	-108.597	-105.285	-47.11	-108.167	-113.544
-47.1	-108.43	-105.538	-47.1	-108.138	-113.818
-47.09	-108.301	-105.805	-47.09	-108.119	-114.106
-47.08	-108.213	-106.08	-47.08	-108.11	-114.395
-47.07	-108.168	-106.368	-47.07	-108.114	-114.705
-47.06	-108.16	-106.664	-47.06	-108.126	-115.005
-47.05	-108.187	-106.959	-47.05	-108.142	-115.256
-47.04	-108.253	-107.255	-47.04	-108.164	-115.475
-47.03	-108.354	-107.552	-47.03	-108.192	-115.651
-47.02	-108.477	-107.844	-47.02	-108.22	-115.734
-47.01	-108.625	-108.13	-47.01	-108.247	-115.701
-47	-108.799	-108.412	-47	-108.276	-115.572
-46.99	-108.978	-108.689	-46.99	-108.305	-115.357
-46.98	-109.151	-108.963	-46.98	-108.334	-115.052
-46.97	-109.331	-109.233	-46.97	-108.363	-114.641
-46.96	-109.498	-109.499	-46.96	-108.395	-114.175
-46.95	-109.626	-109.762	-46.95	-108.434	-113.704
-46.94	-109.726	-110.026	-46.94	-108.478	-113.2
-46.93	-109.795	-110.284	-46.93	-108.529	-112.683
-46.92	-109.823	-110.528	-46.92	-108.594	-112.194
-46.91	-109.803	-110.764	-46.91	-108.673	-111.732
-46.9	-109.742	-110.987	-46.9	-108.765	-111.292
-46.89	-109.658	-111.182	-46.89	-108.871	-110.89
-46.88	-109.552	-111.341	-46.88	-108.996	-110.533
-46.87	-109.418	-111.471	-46.87	-109.136	-110.215
-46.86	-109.279	-111.566	-46.86	-109.289	-109.94
-46.85	-109.152	-111.619	-46.85	-109.45	-109.711
-46.84	-109.023	-111.628	-46.84	-109.626	-109.528
-46.83	-108.906	-111.606	-46.83	-109.806	-109.388
-46.82	-108.812	-111.566	-46.82	-109.981	-109.291
-46.81	-108.74	-111.5	-46.81	-110.156	-109.239
-46.8	-108.688	-111.415	-46.8	-110.328	-109.23
-46.79	-108.662	-111.333	-46.79	-110.486	-109.26
-46.78	-108.664	-111.257	-46.78	-110.628	-109.33
-46.77	-108.691	-111.18	-46.77	-110.757	-109.439
-46.76	-108.743	-111.107	-46.76	-110.875	-109.58
-46.75	-108.819	-111.045	-46.75	-110.98	-109.75
-46.74	-108.92	-110.993	-46.74	-111.071	-109.955
-46.73	-109.042	-110.935	-46.73	-111.156	-110.182
-46.72	-109.181	-110.859	-46.72	-111.244	-110.42
-46.71	-109.341	-110.778	-46.71	-111.33	-110.682
-46.7	-109.517	-110.676	-46.7	-111.417	-110.951
-46.69	-109.7	-110.528	-46.69	-111.512	-111.209
-46.68	-109.896	-110.337	-46.68	-111.618	-111.464
-46.67	-110.099	-110.108	-46.67	-111.73	-111.71
-46.66	-110.299	-109.837	-46.66	-111.843	-111.927
-46.65	-110.493	-109.518	-46.65	-111.96	-112.108
-46.64	-110.686	-109.153	-46.64	-112.08	-112.26
-46.63	-110.862	-108.768	-46.63	-112.188	-112.378
-46.62	-111.011	-108.375	-46.62	-112.276	-112.453
-46.61	-111.142	-107.959	-46.61	-112.352	-112.487
-46.6	-111.247	-107.543	-46.6	-112.406	-112.491
-46.59	-111.317	-107.15	-46.59	-112.432	-112.477
-46.58	-111.352	-106.768	-46.58	-112.425	-112.435
-46.57	-111.358	-106.405	-46.57	-112.397	-112.377
-46.56	-111.34	-106.077	-46.56	-112.355	-112.32
-46.55	-111.293	-105.782	-46.55	-112.293	-112.263
-46.54	-111.222	-105.518	-46.54	-112.218	-112.205
-46.53	-111.141	-105.294	-46.53	-112.149	-112.152
-46.52	-111.053	-105.112	-46.52	-112.094	-112.112
-46.51	-110.954	-104.969	-46.51	-112.043	-112.079
-46.5	-110.851	-104.868	-46.5	-112.013	-112.046
-46.49	-110.752	-104.812	-46.49	-112.014	-112.011
-46.48	-110.653	-104.798	-46.48	-112.041	-111.978
-46.47	-110.554	-104.827	-46.47	-112.094	-111.937
-46.46	-110.456	-104.9	-46.46	-112.174	-111.872
-46.45	-110.359	-105.018	-46.45	-112.288	-111.789
-46.44	-110.262	-105.178	-46.44	-112.425	-111.687
-46.43	-110.163	-105.38	-46.43	-112.572	-111.56
-46.42	-110.061	-105.624	-46.42	-112.736	-111.404
-46.41	-109.956	-105.909	-46.41	-112.913	-111.222
-46.4	-109.85	-106.229	-46.4	-113.08	-111.028
-46.39	-109.743	-106.583	-46.39	-113.227	-110.825
-46.38	-109.634	-106.975	-46.38	-113.365	-110.607
-46.37	-109.526	-107.393	-46.37	-113.48	-110.389
-46.36	-109.421	-107.828	-46.36	-113.561	-110.187
-46.35	-109.319	-108.291	-46.35	-113.608	-109.99
-46.34	-109.219	-108.767	-46.34	-113.631	-109.807
-46.33	-109.122	-109.242	-46.33	-113.64	-109.645
-46.32	-109.03	-109.722	-46.32	-113.624	-109.506
-46.31	-108.94	-110.203	-46.31	-113.594	-109.387
-46.3	-108.847	-110.672	-46.3	-113.569	-109.288
-46.29	-108.751	-111.125	-46.29	-113.552	-109.212
-46.28	-108.654	-111.567	-46.28	-113.538	-109.157
-46.27	-108.548	-111.998	-46.27	-113.537	-109.117
-46.26	-108.43	-112.415	-46.26	-113.555	-109.089
-46.25	-108.303	-112.82	-46.25	-113.589	-109.076
-46.24	-108.165	-113.216	-46.24	-113.635	-109.073
-46.23	-108.016	-113.609	-46.23	-113.69	-109.074
-46.22	-107.852	-114.004	-46.22	-113.759	-109.08
-46.21	-107.68	-114.388	-46.21	-113.833	-109.093
-46.2	-107.507	-114.748	-46.2	-113.898	-109.11
-46.19	-107.327	-115.107	-46.19	-113.958	-109.129
-46.18	-107.146	-115.44	-46.18	-114.013	-109.153
-46.17	-106.972	-115.69	-46.17	-114.05	-109.189
-46.16	-106.808	-115.843	-46.16	-114.064	-109.238
-46.15	-106.652	-115.918	-46.15	-114.061	-109.296
-46.14	-106.51	-115.873	-46.14	-114.04	-109.374
-46.13	-106.388	-115.665	-46.13	-113.999	-109.477
-46.12	-106.284	-115.299	-46.12	-113.938	-109.602
-46.11	-106.197	-114.829	-46.11	-113.862	-109.75
-46.1	-106.132	-114.301	-46.1	-113.778	-109.927
-46.09	-106.089	-113.678	-46.09	-113.683	-110.136
-46.08	-106.066	-113	-46.08	-113.579	-110.369
-46.07	-106.057	-112.339	-46.07	-113.473	-110.615
-46.06	-106.066	-111.696	-46.06	-113.365	-110.887
-46.05	-106.092	-111.058	-46.05	-113.254	-111.175
-46.04	-106.125	-110.455	-46.04	-113.14	-111.443
-46.03	-106.162	-109.903	-46.03	-113.024	-111.682
-46.02	-106.208	-109.388	-46.02	-112.905	-111.908
-46.01	-106.254	-108.916	-46.01	-112.781	-112.078
-46	-106.293	-108.493	-46	-112.647	-112.153
-45.99	-106.328	-108.116	-45.99	-112.506	-112.148
-45.98	-106.358	-107.783	-45.98	-112.356	-112.069
-45.97	-106.382	-107.491	-45.97	-112.196	-111.913
-45.96	-106.395	-107.244	-45.96	-112.024	-111.663
-45.95	-106.403	-107.038	-45.95	-111.843	-111.345
-45.94	-106.412	-106.867	-45.94	-111.658	-111.007
-45.93	-106.42	-106.732	-45.93	-111.467	-110.65
-45.92	-106.427	-106.632	-45.92	-111.271	-110.264
-45.91	-106.443	-106.562	-45.91	-111.08	-109.887
-45.9	-106.473	-106.515	-45.9	-110.9	-109.539
-45.89	-106.512	-106.498	-45.89	-110.725	-109.204
-45.88	-106.565	-106.503	-45.88	-110.564	-108.893
-45.87	-106.64	-106.523	-45.87	-110.425	-108.617
-45.86	-106.732	-106.563	-45.86	-110.304	-108.373
-45.85	-106.843	-106.619	-45.85	-110.203	-108.161
-45.84	-106.975	-106.685	-45.84	-110.13	-107.981
-45.83	-107.129	-106.762	-45.83	-110.082	-107.835
-45.82	-107.302	-106.851	-45.82	-110.06	-107.722
-45.81	-107.494	-106.947	-45.81	-110.062	-107.637
-45.8	-107.705	-107.05	-45.8	-110.09	-107.582
-45.79	-107.935	-107.161	-45.79	-110.144	-107.557
-45.78	-108.182	-107.276	-45.78	-110.215	-107.556
-45.77	-108.444	-107.394	-45.77	-110.3	-107.576
-45.76	-108.724	-107.516	-45.76	-110.405	-107.621
-45.75	-109.018	-107.638	-45.75	-110.517	-107.686
-45.74	-109.325	-107.752	-45.74	-110.624	-107.765
-45.73	-109.65	-107.863	-45.73	-110.734	-107.861
-45.72	-109.985	-107.968	-45.72	-110.839	-107.972
-45.71	-110.325	-108.057	-45.71	-110.922	-108.091
-45.7	-110.677	-108.131	-45.7	-110.984	-108.219
-45.69	-111.035	-108.191	-45.69	-111.027	-108.356
-45.68	-111.373	-108.237	-45.68	-111.046	-108.499
-45.67	-111.691	-108.267	-45.67	-111.035	-108.646
-45.66	-111.998	-108.28	-45.66	-110.997	-108.797
-45.65	-112.253	-108.288	-45.65	-110.941	-108.952
-45.64	-112.427	-108.298	-45.64	-110.873	-109.108
-45.63	-112.538	-108.302	-45.63	-110.783	-109.267
-45.62	-112.577	-108.313	-45.62	-110.687	-109.427
-45.61	-112.526	-108.345	-45.61	-110.596	-109.587
-45.6	-112.373	-108.393	-45.6	-110.504	-109.748
-45.59	-112.144	-108.461	-45.59	-110.416	-109.909
-45.58	-111.873	-108.559	-45.58	-110.343	-110.066
-45.57	-111.552	-108.692	-45.57	-110.286	-110.222
-45.56	-111.183	-108.854	-45.56	-110.243	-110.375
-45.55	-110.806	-109.046	-45.55	-110.217	-110.519
-45.54	-110.443	-109.272	-45.54	-110.212	-110.652
-45.53	-110.073	-109.535	-45.53	-110.227	-110.777
-45.52	-109.717	-109.815	-45.52	-110.259	-110.888
-45.51	-109.391	-110.102	-45.51	-110.311	-110.978
-45.5	-109.087	-110.415	-45.5	-110.382	-111.051
-45.49	-108.808	-110.724	-45.49	-110.47	-111.105
-45.48	-108.559	-110.989	-45.48	-110.571	-111.139
-45.47	-108.342	-111.226	-45.47	-110.688	-111.149
-45.46	-108.153	-111.426	-45.46	-110.818	-111.139
-45.45	-107.992	-111.554	-45.45	-110.957	-111.116
-45.44	-107.861	-111.593	-45.44	-111.103	-111.079
-45.43	-107.759	-111.558	-45.43	-111.258	-111.027
-45.42	-107.68	-111.462	-45.42	-111.417	-110.973
-45.41	-107.624	-111.307	-45.41	-111.575	-110.923
-45.4	-107.593	-111.081	-45.4	-111.736	-110.87
-45.39	-107.58	-110.82	-45.39	-111.896	-110.825
-45.38	-107.58	-110.555	-45.38	-112.052	-110.797
-45.37	-107.597	-110.269	-45.37	-112.204	-110.781
-45.36	-107.626	-109.975	-45.36	-112.352	-110.78
-45.35	-107.662	-109.697	-45.35	-112.494	-110.8
-45.34	-107.704	-109.433	-45.34	-112.628	-110.842
-45.33	-107.753	-109.181	-45.33	-112.757	-110.903
-45.32	-107.809	-108.95	-45.32	-112.878	-110.982
-45.31	-107.868	-108.742	-45.31	-112.991	-111.081
-45.3	-107.932	-108.555	-45.3	-113.097	-111.2
-45.29	-108.006	-108.39	-45.29	-113.194	-111.326
-45.28	-108.091	-108.248	-45.28	-113.282	-111.455
-45.27	-108.186	-108.13	-45.27	-113.363	-111.596
-45.26	-108.294	-108.033	-45.26	-113.432	-111.729
-45.25	-108.422	-107.958	-45.25	-113.484	-111.836
-45.24	-108.569	-107.904	-45.24	-113.525	-111.928
-45.23	-108.733	-107.871	-45.23	-113.548	-111.995
-45.22	-108.911	-107.855	-45.22	-113.544	-112.016
-45.21	-109.112	-107.857	-45.21	-113.513	-111.986
-45.2	-109.329	-107.877	-45.2	-113.457	-111.912
-45.19	-109.543	-107.908	-45.19	-113.368	-111.796
-45.18	-109.752	-107.951	-45.18	-113.242	-111.631
-45.17	-109.964	-108.007	-45.17	-113.08	-111.416
-45.16	-110.148	-108.072	-45.16	-112.889	-111.175
-45.15	-110.279	-108.143	-45.15	-112.671	-110.922
-45.14	-110.372	-108.221	-45.14	-112.42	-110.643
-45.13	-110.418	-108.306	-45.13	-112.148	-110.356
-45.12	-110.4	-108.395	-45.12	-111.872	-110.086
-45.11	-110.311	-108.489	-45.11	-111.583	-109.822
-45.1	-110.167	-108.589	-45.1	-111.287	-109.57
-45.09	-109.99	-108.692	-45.09	-110.999	-109.345
-45.08	-109.778	-108.802	-45.08	-110.722	-109.149
-45.07	-109.529	-108.916	-45.07	-110.452	-108.979
-45.06	-109.273	-109.029	-45.06	-110.197	-108.843
-45.05	-109.03	-109.141	-45.05	-109.965	-108.744
-45.04	-108.783	-109.257	-45.04	-109.749	-108.68
-45.03	-108.546	-109.362	-45.03	-109.554	-108.652
-45.02	-108.333	-109.445	-45.02	-109.384	-108.664
-45.01	-108.139	-109.517	-45.01	-109.237	-108.716
-45	-107.963	-109.566	-45	-109.114	-108.805
-44.99	-107.808	-109.575	-44.99	-109.019	-108.932
-44.98	-107.674	-109.545	-44.98	-108.949	-109.099
-44.97	-107.559	-109.479	-44.97	-108.907	-109.302
-44.96	-107.459	-109.376	-44.96	-108.896	-109.535
-44.95	-107.374	-109.23	-44.95	-108.917	-109.801
-44.94	-107.304	-109.043	-44.94	-108.968	-110.098
-44.93	-107.244	-108.832	-44.93	-109.053	-110.413
-44.92	-107.19	-108.608	-44.92	-109.178	-110.735
-44.91	-107.146	-108.359	-44.91	-109.337	-111.079
-44.9	-107.107	-108.103	-44.9	-109.535	-111.419
-44.89	-107.072	-107.858	-44.89	-109.775	-111.734
-44.88	-107.04	-107.614	-44.88	-110.058	-112.037
-44.87	-107.012	-107.378	-44.87	-110.38	-112.317
-44.86	-106.985	-107.16	-44.86	-110.735	-112.549
-44.85	-106.96	-106.962	-44.85	-111.135	-112.73
-44.84	-106.936	-106.781	-44.84	-111.57	-112.869
-44.83	-106.912	-106.62	-44.83	-112.007	-112.962
-44.82	-106.889	-106.482	-44.82	-112.447	-113.005
-44.81	-106.867	-106.364	-44.81	-112.902	-113
-44.8	-106.843	-106.267	-44.8	-113.311	-112.96
-44.79	-106.817	-106.19	-44.79	-113.623	-112.896
-44.78	-106.789	-106.133	-44.78	-113.87	-112.799
-44.77	-106.758	-106.094	-44.77	-114.035	-112.679
-44.76	-106.719	-106.07	-44.76	-114.089	-112.546
-44.75	-106.674	-106.064	-44.75	-114.012	-112.397
-44.74	-106.623	-106.073	-44.74	-113.847	-112.233
-44.73	-106.563	-106.096	-44.73	-113.648	-112.059
-44.72	-106.492	-106.13	-44.72	-113.411	-111.874
-44.71	-106.412	-106.178	-44.71	-113.13	-111.679
-44.7	-106.326	-106.239	-44.7	-112.858	-111.476
-44.69	-106.234	-106.31	-44.69	-112.625	-111.269
-44.68	-106.134	-106.393	-44.68	-112.406	-111.054
-44.67	-106.033	-106.489	-44.67	-112.213	-110.838
-44.66	-105.938	-106.6	-44.66	-112.059	-110.628
-44.65	-105.844	-106.724	-44.65	-111.942	-110.418
-44.64	-105.757	-106.864	-44.64	-111.855	-110.213
-44.63	-105.688	-107.023	-44.63	-111.788	-110.022
-44.62	-105.633	-107.202	-44.62	-111.749	-109.842
-44.61	-105.594	-107.399	-44.61	-111.732	-109.673
-44.6	-105.578	-107.618	-44.6	-111.72	-109.52
-44.59	-105.589	-107.863	-44.59	-111.711	-109.384
-44.58	-105.623	-108.13	-44.58	-111.709	-109.264
-44.57	-105.681	-108.416	-44.57	-111.703	-109.159
-44.56	-105.766	-108.722	-44.56	-111.685	-109.069
-44.55	-105.879	-109.051	-44.55	-111.658	-108.995
-44.54	-106.013	-109.388	-44.54	-111.625	-108.933
-44.53	-106.163	-109.717	-44.53	-111.585	-108.88
-44.52	-106.336	-110.055	-44.52	-111.535	-108.838
-44.51	-106.521	-110.38	-44.51	-111.482	-108.805
-44.5	-106.703	-110.66	-44.5	-111.434	-108.777
-44.49	-106.887	-110.899	-44.49	-111.391	-108.753
-44.48	-107.07	-111.099	-44.48	-111.352	-108.734
-44.47	-107.235	-111.243	-44.47	-111.325	-108.719
-44.46	-107.373	-111.318	-44.46	-111.315	-108.708
-44.45	-107.491	-111.331	-44.45	-111.318	-108.699
-44.44	-107.586	-111.305	-44.44	-111.333	-108.698
-44.43	-107.65	-111.252	-44.43	-111.359	-108.706
-44.42	-107.683	-111.157	-44.42	-111.401	-108.721
-44.41	-107.696	-111.044	-44.41	-111.448	-108.746
-44.4	-107.696	-110.945	-44.4	-111.487	-108.789
-44.39	-107.677	-110.849	-44.39	-111.528	-108.846
-44.38	-107.646	-110.758	-44.38	-111.562	-108.918
-44.37	-107.617	-110.687	-44.37	-111.567	-109.011
-44.36	-107.589	-110.641	-44.36	-111.544	-109.126
-44.35	-107.56	-110.613	-44.35	-111.496	-109.261
-44.34	-107.534	-110.599	-44.34	-111.412	-109.414
-44.33	-107.516	-110.601	-44.33	-111.283	-109.587
-44.32	-107.503	-110.621	-44.32	-111.112	-109.783
-44.31	-107.493	-110.646	-44.31	-110.91	-109.988
-44.3	-107.485	-110.669	-44.3	-110.681	-110.197
-44.29	-107.479	-110.696	-44.29	-110.415	-110.42
-44.28	-107.474	-110.719	-44.28	-110.129	-110.64
-44.27	-107.47	-110.728	-44.27	-109.844	-110.834
-44.26	-107.463	-110.725	-44.26	-109.55	-111.013
-44.25	-107.458	-110.71	-44.25	-109.253	-111.17
-44.24	-107.458	-110.676	-44.24	-108.972	-111.284
-44.23	-107.463	-110.624	-44.23	-108.71	-111.347
-44.22	-107.472	-110.555	-44.22	-108.462	-111.366
-44.21	-107.495	-110.466	-44.21	-108.24	-111.347
-44.2	-107.538	-110.358	-44.2	-108.05	-111.286
-44.19	-107.594	-110.231	-44.19	-107.887	-111.177
-44.18	-107.672	-110.085	-44.18	-107.756	-111.045
-44.17	-107.781	-109.92	-44.17	-107.66	-110.911
-44.16	-107.915	-109.734	-44.16	-107.599	-110.758
-44.15	-108.079	-109.53	-44.15	-107.571	-110.602
-44.14	-108.278	-109.311	-44.14	-107.578	-110.468
-44.13	-108.512	-109.074	-44.13	-107.62	-110.35
-44.12	-108.78	-108.822	-44.12	-107.696	-110.249
-44.11	-109.083	-108.564	-44.11	-107.8	-110.178
-44.1	-109.424	-108.298	-44.1	-107.932	-110.142
-44.09	-109.8	-108.025	-44.09	-108.094	-110.137
-44.08	-110.208	-107.751	-44.08	-108.273	-110.163
-44.07	-110.645	-107.484	-44.07	-108.464	-110.226
-44.06	-111.117	-107.217	-44.06	-108.674	-110.326
-44.05	-111.611	-106.957	-44.05	-108.89	-110.454
-44.04	-112.113	-106.709	-44.04	-109.094	-110.605
-44.03	-112.641	-106.47	-44.03	-109.297	-110.79
-44.02	-113.172	-106.241	-44.02	-109.492	-110.992
-44.01	-113.674	-106.027	-44.01	-109.663	-111.19
-44	-114.159	-105.826	-44	-109.809	-111.391
-43.99	-114.621	-105.638	-43.99	-109.934	-111.59
-43.98	-115.008	-105.465	-43.98	-110.035	-111.756
-43.97	-115.298	-105.309	-43.97	-110.109	-111.871
-43.96	-115.513	-105.167	-43.96	-110.156	-111.951
-43.95	-115.634	-105.043	-43.95	-110.184	-111.986
-43.94	-115.64	-104.939	-43.94	-110.2	-111.962
-43.93	-115.528	-104.852	-43.93	-110.196	-111.877
-43.92	-115.331	-104.786	-43.92	-110.181	-111.753
-43.91	-115.082	-104.744	-43.91	-110.164	-111.613
-43.9	-114.762	-104.724	-43.9	-110.141	-111.443
-43.89	-114.387	-104.727	-43.89	-110.114	-111.255
-43.88	-114.001	-104.757	-43.88	-110.089	-111.077
-43.87	-113.61	-104.814	-43.87	-110.067	-110.914
-43.86	-113.201	-104.897	-43.86	-110.046	-110.759
-43.85	-112.796	-105.006	-43.85	-110.03	-110.617
-43.84	-112.405	-105.143	-43.84	-110.019	-110.496
-43.83	-112.02	-105.307	-43.83	-110.013	-110.396
-43.82	-111.645	-105.497	-43.82	-110.012	-110.302
-43.81	-111.285	-105.711	-43.81	-110.017	-110.203
-43.8	-110.937	-105.951	-43.8	-110.027	-110.111
-43.79	-110.601	-106.214	-43.79	-110.044	-110.012
-43.78	-110.278	-106.496	-43.78	-110.067	-109.884
-43.77	-109.968	-106.8	-43.77	-110.096	-109.729
-43.76	-109.67	-107.123	-43.76	-110.131	-109.552
-43.75	-109.384	-107.46	-43.75	-110.173	-109.346
-43.74	-109.109	-107.814	-43.74	-110.223	-109.105
-43.73	-108.845	-108.183	-43.73	-110.28	-108.834
-43.72	-108.592	-108.555	-43.72	-110.345	-108.549
-43.71	-108.347	-108.926	-43.71	-110.42	-108.26
-43.7	-108.113	-109.309	-43.7	-110.503	-107.955
-43.69	-107.888	-109.671	-43.69	-110.597	-107.653
-43.68	-107.67	-109.984	-43.68	-110.702	-107.373
-43.67	-107.46	-110.272	-43.67	-110.819	-107.105
-43.66	-107.258	-110.509	-43.66	-110.946	-106.855
-43.65	-107.062	-110.648	-43.65	-111.083	-106.637
-43.64	-106.873	-110.679	-43.64	-111.233	-106.449
-43.63	-106.691	-110.622	-43.63	-111.392	-106.29
-43.62	-106.515	-110.484	-43.62	-111.557	-106.164
-43.61	-106.346	-110.254	-43.61	-111.726	-106.073
-43.6	-106.184	-109.93	-43.6	-111.902	-106.016
-43.59	-106.028	-109.57	-43.59	-112.073	-105.992
-43.58	-105.88	-109.214	-43.58	-112.23	-106
-43.57	-105.74	-108.829	-43.57	-112.384	-106.043
-43.56	-105.607	-108.448	-43.56	-112.52	-106.117
-43.55	-105.484	-108.11	-43.55	-112.624	-106.22
-43.54	-105.369	-107.802	-43.54	-112.701	-106.353
-43.53	-105.264	-107.526	-43.53	-112.749	-106.514
-43.52	-105.171	-107.296	-43.52	-112.755	-106.697
-43.51	-105.09	-107.115	-43.51	-112.716	-106.905
-43.5	-105.02	-106.979	-43.5	-112.637	-107.137
-43.49	-104.964	-106.886	-43.49	-112.52	-107.384
-43.48	-104.923	-106.839	-43.48	-112.363	-107.644
-43.47	-104.897	-106.838	-43.47	-112.164	-107.922
-43.46	-104.887	-106.875	-43.46	-111.936	-108.206
-43.45	-104.896	-106.943	-43.45	-111.688	-108.486
-43.44	-104.923	-107.052	-43.44	-111.41	-108.771
-43.43	-104.968	-107.187	-43.43	-111.114	-109.05
-43.42	-105.033	-107.334	-43.42	-110.812	-109.305
-43.41	-105.119	-107.502	-43.41	-110.501	-109.544
-43.4	-105.225	-107.683	-43.4	-110.182	-109.761
-43.39	-105.352	-107.855	-43.39	-109.868	-109.944
-43.38	-105.501	-108.016	-43.38	-109.559	-110.087
-43.37	-105.67	-108.172	-43.37	-109.254	-110.196
-43.36	-105.86	-108.308	-43.36	-108.961	-110.271
-43.35	-106.069	-108.415	-43.35	-108.685	-110.312
-43.34	-106.3	-108.498	-43.34	-108.422	-110.314
-43.33	-106.548	-108.561	-43.33	-108.177	-110.292
-43.32	-106.812	-108.606	-43.32	-107.955	-110.26
-43.31	-107.094	-108.629	-43.31	-107.754	-110.206
-43.3	-107.391	-108.638	-43.3	-107.576	-110.142
-43.29	-107.694	-108.648	-43.29	-107.425	-110.085
-43.28	-108.01	-108.656	-43.28	-107.301	-110.032
-43.27	-108.333	-108.662	-43.27	-107.204	-109.981
-43.26	-108.652	-108.676	-43.26	-107.134	-109.945
-43.25	-108.965	-108.702	-43.25	-107.095	-109.928
-43.24	-109.276	-108.737	-43.24	-107.084	-109.924
-43.23	-109.571	-108.781	-43.23	-107.101	-109.938
-43.22	-109.839	-108.834	-43.22	-107.146	-109.973
-43.21	-110.088	-108.897	-43.21	-107.22	-110.028
-43.2	-110.311	-108.966	-43.2	-107.319	-110.103
-43.19	-110.5	-109.033	-43.19	-107.438	-110.197
-43.18	-110.656	-109.104	-43.18	-107.583	-110.313
-43.17	-110.781	-109.175	-43.17	-107.747	-110.447
-43.16	-110.88	-109.24	-43.16	-107.918	-110.593
-43.15	-110.951	-109.297	-43.15	-108.1	-110.758
-43.14	-110.994	-109.35	-43.14	-108.292	-110.937
-43.13	-111.017	-109.398	-43.13	-108.476	-111.116
-43.12	-111.023	-109.439	-43.12	-108.646	-111.295
-43.11	-111.01	-109.474	-43.11	-108.809	-111.48
-43.1	-110.978	-109.507	-43.1	-108.952	-111.646
-43.09	-110.929	-109.539	-43.09	-109.063	-111.777
-43.08	-110.862	-109.571	-43.08	-109.147	-111.887
-43.07	-110.776	-109.602	-43.07	-109.205	-111.959
-43.06	-110.67	-109.635	-43.06	-109.237	-111.972
-43.05	-110.541	-109.672	-43.05	-109.236	-111.925
-43.04	-110.393	-109.709	-43.04	-109.213	-111.825
-43.03	-110.234	-109.745	-43.03	-109.18	-111.677
-43.02	-110.059	-109.781	-43.02	-109.136	-111.472
-43.01	-109.872	-109.816	-43.01	-109.08	-111.215
-43	-109.685	-109.846	-43	-109.027	-110.934
-42.99	-109.506	-109.867	-42.99	-108.986	-110.642
-42.98	-109.327	-109.882	-42.98	-108.949	-110.323
-42.97	-109.16	-109.891	-42.97	-108.922	-110.002
-42.96	-109.016	-109.894	-42.96	-108.912	-109.7
-42.95	-108.891	-109.887	-42.95	-108.918	-109.404
-42.94	-108.785	-109.877	-42.94	-108.937	-109.122
-42.93	-108.703	-109.871	-42.93	-108.967	-108.867
-42.92	-108.649	-109.865	-42.92	-109.011	-108.638
-42.91	-108.617	-109.863	-42.91	-109.066	-108.433
-42.9	-108.604	-109.877	-42.9	-109.122	-108.256
-42.89	-108.61	-109.907	-42.89	-109.179	-108.111
-42.88	-108.636	-109.951	-42.88	-109.239	-107.994
-42.87	-108.668	-110.017	-42.87	-109.291	-107.906
-42.86	-108.7	-110.111	-42.86	-109.331	-107.847
-42.85	-108.74	-110.23	-42.85	-109.361	-107.819
-42.84	-108.773	-110.374	-42.84	-109.38	-107.818
-42.83	-108.785	-110.545	-42.83	-109.385	-107.843
-42.82	-108.782	-110.747	-42.82	-109.374	-107.896
-42.81	-108.761	-110.972	-42.81	-109.353	-107.975
-42.8	-108.713	-111.214	-42.8	-109.326	-108.074
-42.79	-108.635	-111.48	-42.79	-109.292	-108.197
-42.78	-108.531	-111.763	-42.78	-109.252	-108.341
-42.77	-108.407	-112.042	-42.77	-109.215	-108.499
-42.76	-108.262	-112.314	-42.76	-109.182	-108.669
-42.75	-108.094	-112.587	-42.75	-109.152	-108.855
-42.74	-107.915	-112.83	-42.74	-109.127	-109.044
-42.73	-107.737	-113.018	-42.73	-109.11	-109.229
-42.72	-107.55	-113.168	-42.72	-109.1	-109.418
-42.71	-107.364	-113.267	-42.71	-109.094	-109.599
-42.7	-107.193	-113.292	-42.7	-109.09	-109.758
-42.69	-107.03	-113.24	-42.69	-109.089	-109.9
-42.68	-106.879	-113.126	-42.68	-109.089	-110.023
-42.67	-106.749	-112.962	-42.67	-109.082	-110.117
-42.66	-106.64	-112.742	-42.66	-109.07	-110.177
-42.65	-106.551	-112.469	-42.65	-109.052	-110.208
-42.64	-106.486	-112.174	-42.64	-109.027	-110.211
-42.63	-106.448	-111.87	-42.63	-108.991	-110.186
-42.62	-106.435	-111.544	-42.62	-108.947	-110.131
-42.61	-106.446	-111.214	-42.61	-108.897	-110.056
-42.6	-106.484	-110.899	-42.6	-108.845	-109.97
-42.59	-106.548	-110.587	-42.59	-108.788	-109.865
-42.58	-106.637	-110.287	-42.58	-108.731	-109.75
-42.57	-106.746	-110.008	-42.57	-108.681	-109.634
-42.56	-106.88	-109.747	-42.56	-108.636	-109.516
-42.55	-107.036	-109.506	-42.55	-108.598	-109.395
-42.54	-107.206	-109.29	-42.54	-108.572	-109.277
-42.53	-107.391	-109.101	-42.53	-108.56	-109.165
-42.52	-107.593	-108.936	-42.52	-108.56	-109.057
-42.51	-107.802	-108.801	-42.51	-108.574	-108.953
-42.5	-108.012	-108.698	-42.5	-108.602	-108.855
-42.49	-108.231	-108.625	-42.49	-108.645	-108.763
-42.48	-108.446	-108.584	-42.48	-108.699	-108.676
-42.47	-108.648	-108.578	-42.47	-108.76	-108.594
-42.46	-108.844	-108.607	-42.46	-108.834	-108.518
-42.45	-109.027	-108.67	-42.45	-108.914	-108.447
-42.44	-109.183	-108.765	-42.44	-108.992	-108.382
-42.43	-109.315	-108.897	-42.43	-109.071	-108.323
-42.42	-109.424	-109.062	-42.42	-109.15	-108.27
-42.41	-109.5	-109.251	-42.41	-109.218	-108.223
-42.4	-109.54	-109.465	-42.4	-109.274	-108.182
-42.39	-109.547	-109.707	-42.39	-109.32	-108.148
-42.38	-109.523	-109.957	-42.38	-109.352	-108.119
-42.37	-109.466	-110.203	-42.37	-109.364	-108.096
-42.36	-109.374	-110.459	-42.36	-109.36	-108.079
-42.35	-109.256	-110.704	-42.35	-109.34	-108.066
-42.34	-109.12	-110.917	-42.34	-109.307	-108.055
-42.33	-108.959	-111.103	-42.33	-109.257	-108.047
-42.32	-108.78	-111.263	-42.32	-109.196	-108.04
-42.31	-108.595	-111.391	-42.31	-109.131	-108.031
-42.3	-108.403	-111.478	-42.3	-109.06	-108.019
-42.29	-108.203	-111.533	-42.29	-108.984	-108.005
-42.28	-108.005	-111.573	-42.28	-108.913	-107.986
-42.27	-107.814	-111.606	-42.27	-108.85	-107.959
-42.26	-107.626	-111.622	-42.26	-108.791	-107.927
-42.25	-107.446	-111.638	-42.25	-108.744	-107.888
-42.24	-107.28	-111.669	-42.24	-108.714	-107.842
-42.23	-107.125	-111.712	-42.23	-108.697	-107.788
-42.22	-106.982	-111.76	-42.22	-108.698	-107.728
-42.21	-106.854	-111.812	-42.21	-108.721	-107.666
-42.2	-106.742	-111.878	-42.2	-108.766	-107.599
-42.19	-106.643	-111.945	-42.19	-108.832	-107.53
-42.18	-106.557	-111.988	-42.18	-108.923	-107.466
-42.17	-106.485	-112.007	-42.17	-109.041	-107.405
-42.16	-106.426	-112.007	-42.16	-109.183	-107.348
-42.15	-106.376	-111.97	-42.15	-109.353	-107.304
-42.14	-106.334	-111.88	-42.14	-109.551	-107.275
-42.13	-106.302	-111.743	-42.13	-109.776	-107.258
-42.12	-106.276	-111.573	-42.12	-110.028	-107.261
-42.11	-106.251	-111.381	-42.11	-110.303	-107.289
-42.1	-106.229	-111.151	-42.1	-110.608	-107.34
-42.09	-106.21	-110.906	-42.09	-110.932	-107.416
-42.08	-106.187	-110.676	-42.08	-111.267	-107.523
-42.07	-106.162	-110.453	-42.07	-111.622	-107.662
-42.06	-106.136	-110.24	-42.06	-111.987	-107.831
-42.05	-106.105	-110.06	-42.05	-112.337	-108.031
-42.04	-106.068	-109.92	-42.04	-112.67	-108.265
-42.03	-106.028	-109.812	-42.03	-112.992	-108.532
-42.02	-105.983	-109.746	-42.02	-113.273	-108.823
-42.01	-105.934	-109.729	-42.01	-113.487	-109.135
-42	-105.881	-109.757	-42	-113.65	-109.477
-41.99	-105.824	-109.831	-41.99	-113.757	-109.827
-41.98	-105.767	-109.953	-41.98	-113.799	-110.162
-41.97	-105.707	-110.126	-41.97	-113.766	-110.501
-41.96	-105.646	-110.343	-41.96	-113.68	-110.824
-41.95	-105.59	-110.597	-41.95	-113.568	-111.096
-41.94	-105.536	-110.897	-41.94	-113.422	-111.315
-41.93	-105.485	-111.236	-41.93	-113.246	-111.488
-41.92	-105.441	-111.583	-41.92	-113.071	-111.604
-41.91	-105.407	-111.937	-41.91	-112.91	-111.65
-41.9	-105.38	-112.312	-41.9	-112.751	-111.631
-41.89	-105.363	-112.652	-41.89	-112.607	-111.573
-41.88	-105.359	-112.917	-41.88	-112.49	-111.494
-41.87	-105.366	-113.136	-41.87	-112.396	-111.377
-41.86	-105.385	-113.285	-41.86	-112.324	-111.244
-41.85	-105.417	-113.333	-41.85	-112.276	-111.126
-41.84	-105.461	-113.266	-41.84	-112.254	-111.014
-41.83	-105.518	-113.115	-41.83	-112.253	-110.909
-41.82	-105.585	-112.92	-41.82	-112.268	-110.828
-41.81	-105.662	-112.672	-41.81	-112.3	-110.774
-41.8	-105.749	-112.371	-41.8	-112.349	-110.741
-41.79	-105.844	-112.068	-41.79	-112.404	-110.734
-41.78	-105.945	-111.791	-41.78	-112.462	-110.753
-41.77	-106.053	-111.515	-41.77	-112.526	-110.798
-41.76	-106.167	-111.262	-41.76	-112.589	-110.867
-41.75	-106.285	-111.051	-41.75	-112.644	-110.955
-41.74	-106.407	-110.874	-41.74	-112.695	-111.067
-41.73	-106.535	-110.73	-41.73	-112.739	-111.199
-41.72	-106.669	-110.626	-41.72	-112.774	-111.345
-41.71	-106.807	-110.561	-41.71	-112.798	-111.509
-41.7	-106.952	-110.534	-41.7	-112.814	-111.688
-41.69	-107.104	-110.543	-41.69	-112.822	-111.882
-41.68	-107.264	-110.587	-41.68	-112.822	-112.089
-41.67	-107.432	-110.668	-41.67	-112.814	-112.311
-41.66	-107.608	-110.782	-41.66	-112.797	-112.549
-41.65	-107.792	-110.927	-41.65	-112.774	-112.804
-41.64	-107.985	-111.107	-41.64	-112.743	-113.076
-41.63	-108.183	-111.318	-41.63	-112.704	-113.366
-41.62	-108.38	-111.558	-41.62	-112.652	-113.675
-41.61	-108.586	-111.832	-41.61	-112.591	-114.01
-41.6	-108.788	-112.133	-41.6	-112.519	-114.358
-41.59	-108.973	-112.451	-41.59	-112.433	-114.708
-41.58	-109.148	-112.802	-41.58	-112.331	-115.078
-41.57	-109.309	-113.17	-41.57	-112.217	-115.451
-41.56	-109.432	-113.518	-41.56	-112.092	-115.778
-41.55	-109.511	-113.846	-41.55	-111.957	-116.052
-41.54	-109.554	-114.166	-41.54	-111.809	-116.288
-41.53	-109.549	-114.415	-41.53	-111.658	-116.437
-41.52	-109.483	-114.539	-41.52	-111.51	-116.452
-41.51	-109.357	-114.566	-41.51	-111.357	-116.345
-41.5	-109.185	-114.495	-41.5	-111.21	-116.144
-41.49	-108.978	-114.32	-41.49	-111.078	-115.868
-41.48	-108.722	-114.011	-41.48	-110.956	-115.486
-41.47	-108.433	-113.617	-41.47	-110.848	-115.038
-41.46	-108.141	-113.211	-41.46	-110.762	-114.588
-41.45	-107.844	-112.791	-41.45	-110.699	-114.139
-41.44	-107.54	-112.347	-41.44	-110.657	-113.679
-41.43	-107.252	-111.934	-41.43	-110.641	-113.242
-41.42	-106.992	-111.581	-41.42	-110.652	-112.848
-41.41	-106.749	-111.261	-41.41	-110.69	-112.481
-41.4	-106.536	-110.994	-41.4	-110.751	-112.147
-41.39	-106.364	-110.791	-41.39	-110.836	-111.85
-41.38	-106.225	-110.651	-41.38	-110.949	-111.593
-41.37	-106.125	-110.578	-41.37	-111.079	-111.367
-41.36	-106.069	-110.572	-41.36	-111.216	-111.167
-41.35	-106.056	-110.633	-41.35	-111.369	-110.998
-41.34	-106.086	-110.76	-41.34	-111.528	-110.855
-41.33	-106.16	-110.954	-41.33	-111.67	-110.724
-41.32	-106.281	-111.221	-41.32	-111.793	-110.605
-41.31	-106.446	-111.557	-41.31	-111.903	-110.501
-41.3	-106.653	-111.939	-41.3	-111.975	-110.399
-41.29	-106.902	-112.37	-41.29	-111.995	-110.29
-41.28	-107.197	-112.873	-41.28	-111.97	-110.181
-41.27	-107.524	-113.362	-41.27	-111.904	-110.068
-41.26	-107.873	-113.762	-41.26	-111.793	-109.946
-41.25	-108.261	-114.138	-41.25	-111.629	-109.813
-41.24	-108.661	-114.418	-41.24	-111.429	-109.675
-41.23	-109.036	-114.49	-41.23	-111.217	-109.536
-41.22	-109.406	-114.316	-41.22	-110.983	-109.393
-41.21	-109.755	-113.964	-41.21	-110.733	-109.248
-41.2	-110.03	-113.509	-41.2	-110.489	-109.111
-41.19	-110.209	-112.954	-41.19	-110.258	-108.985
-41.18	-110.314	-112.278	-41.18	-110.032	-108.866
-41.17	-110.336	-111.583	-41.17	-109.82	-108.76
-41.16	-110.259	-110.945	-41.16	-109.632	-108.673
-41.15	-110.079	-110.317	-41.15	-109.462	-108.601
-41.14	-109.835	-109.718	-41.14	-109.311	-108.545
-41.13	-109.568	-109.171	-41.13	-109.179	-108.505
-41.12	-109.255	-108.673	-41.12	-109.068	-108.485
-41.11	-108.914	-108.219	-41.11	-108.974	-108.48
-41.1	-108.585	-107.808	-41.1	-108.892	-108.484
-41.09	-108.269	-107.441	-41.09	-108.824	-108.5
-41.08	-107.958	-107.118	-41.08	-108.769	-108.527
-41.07	-107.669	-106.835	-41.07	-108.721	-108.554
-41.06	-107.41	-106.59	-41.06	-108.676	-108.578
-41.05	-107.174	-106.385	-41.05	-108.637	-108.604
-41.04	-106.966	-106.217	-41.04	-108.603	-108.62
-41.03	-106.79	-106.084	-41.03	-108.569	-108.617
-41.02	-106.645	-105.988	-41.02	-108.537	-108.602
-41.01	-106.531	-105.927	-41.01	-108.508	-108.571
-41	-106.452	-105.897	-41	-108.486	-108.52
-40.99	-106.408	-105.902	-40.99	-108.467	-108.445
-40.98	-106.398	-105.938	-40.98	-108.455	-108.353
-40.97	-106.426	-105.997	-40.97	-108.456	-108.25
-40.96	-106.492	-106.083	-40.96	-108.47	-108.134
-40.95	-106.596	-106.194	-40.95	-108.495	-108.005
-40.94	-106.739	-106.316	-40.94	-108.537	-107.877
-40.93	-106.923	-106.443	-40.93	-108.599	-107.756
-40.92	-107.148	-106.585	-40.92	-108.678	-107.636
-40.91	-107.411	-106.722	-40.91	-108.776	-107.528
-40.9	-107.709	-106.838	-40.9	-108.894	-107.442
-40.89	-108.049	-106.943	-40.89	-109.033	-107.373
-40.88	-108.419	-107.029	-40.88	-109.189	-107.325
-40.87	-108.803	-107.082	-40.87	-109.359	-107.307
-40.86	-109.217	-107.099	-40.86	-109.545	-107.317
-40.85	-109.646	-107.087	-40.85	-109.746	-107.354
-40.84	-110.055	-107.05	-40.84	-109.95	-107.422
-40.83	-110.442	-106.985	-40.83	-110.159	-107.523
-40.82	-110.815	-106.891	-40.82	-110.375	-107.655
-40.81	-111.14	-106.786	-40.81	-110.584	-107.815
-40.8	-111.391	-106.68	-40.8	-110.781	-108.003
-40.79	-111.579	-106.563	-40.79	-110.972	-108.222
-40.78	-111.713	-106.448	-40.78	-111.147	-108.463
-40.77	-111.794	-106.348	-40.77	-111.294	-108.719
-40.76	-111.807	-106.257	-40.76	-111.419	-108.998
-40.75	-111.778	-106.178	-40.75	-111.519	-109.291
-40.74	-111.742	-106.119	-40.74	-111.583	-109.584
-40.73	-111.693	-106.079	-40.73	-111.61	-109.879
-40.72	-111.632	-106.058	-40.72	-111.605	-110.177
-40.71	-111.583	-106.057	-40.71	-111.565	-110.467
-40.7	-111.561	-106.077	-40.7	-111.488	-110.743
-40.69	-111.552	-106.117	-40.69	-111.375	-111.009
-40.68	-111.567	-106.176	-40.68	-111.235	-111.267
-40.67	-111.613	-106.253	-40.67	-111.074	-111.519
-40.66	-111.686	-106.35	-40.66	-110.883	-111.761
-40.65	-111.787	-106.461	-40.65	-110.675	-112.001
-40.64	-111.919	-106.578	-40.64	-110.461	-112.251
-40.63	-112.08	-106.711	-40.63	-110.235	-112.51
-40.62	-112.272	-106.848	-40.62	-110.002	-112.774
-40.61	-112.493	-106.975	-40.61	-109.772	-113.037
-40.6	-112.747	-107.094	-40.6	-109.545	-113.315
-40.59	-113.03	-107.204	-40.59	-109.32	-113.597
-40.58	-113.338	-107.285	-40.58	-109.103	-113.833
-40.57	-113.673	-107.323	-40.57	-108.899	-114.006
-40.56	-114.04	-107.33	-40.56	-108.703	-114.139
-40.55	-114.408	-107.297	-40.55	-108.52	-114.187
-40.54	-114.755	-107.216	-40.54	-108.353	-114.103
-40.53	-115.116	-107.083	-40.53	-108.2	-113.889
-40.52	-115.434	-106.915	-40.52	-108.063	-113.584
-40.51	-115.635	-106.726	-40.51	-107.946	-113.225
-40.5	-115.732	-106.506	-40.5	-107.848	-112.78
-40.49	-115.729	-106.266	-40.49	-107.769	-112.28
-40.48	-115.598	-106.031	-40.48	-107.715	-111.794
-40.47	-115.303	-105.806	-40.47	-107.685	-111.339
-40.46	-114.87	-105.583	-40.46	-107.678	-110.89
-40.45	-114.371	-105.381	-40.45	-107.699	-110.481
-40.44	-113.847	-105.212	-40.44	-107.749	-110.131
-40.43	-113.258	-105.066	-40.43	-107.826	-109.827
-40.42	-112.657	-104.949	-40.42	-107.934	-109.573
-40.41	-112.097	-104.869	-40.41	-108.073	-109.372
-40.4	-111.557	-104.823	-40.4	-108.244	-109.227
-40.39	-111.042	-104.812	-40.39	-108.445	-109.131
-40.38	-110.569	-104.835	-40.38	-108.675	-109.08
-40.37	-110.14	-104.893	-40.37	-108.937	-109.078
-40.36	-109.748	-104.987	-40.36	-109.229	-109.12
-40.35	-109.395	-105.11	-40.35	-109.538	-109.195
-40.34	-109.082	-105.265	-40.34	-109.867	-109.303
-40.33	-108.808	-105.451	-40.33	-110.219	-109.447
-40.32	-108.569	-105.662	-40.32	-110.57	-109.609
-40.31	-108.362	-105.892	-40.31	-110.905	-109.781
-40.3	-108.191	-106.15	-40.3	-111.242	-109.972
-40.29	-108.053	-106.422	-40.29	-111.552	-110.168
-40.28	-107.943	-106.696	-40.28	-111.805	-110.35
-40.27	-107.865	-106.985	-40.27	-112.011	-110.527
-40.26	-107.817	-107.274	-40.26	-112.167	-110.694
-40.25	-107.796	-107.543	-40.25	-112.257	-110.836
-40.24	-107.805	-107.796	-40.24	-112.27	-110.951
-40.23	-107.842	-108.032	-40.23	-112.219	-111.044
-40.22	-107.906	-108.23	-40.22	-112.121	-111.11
-40.21	-107.997	-108.377	-40.21	-111.981	-111.146
-40.2	-108.115	-108.482	-40.2	-111.79	-111.154
-40.19	-108.257	-108.546	-40.19	-111.573	-111.138
-40.18	-108.419	-108.564	-40.18	-111.35	-111.1
-40.17	-108.607	-108.53	-40.17	-111.109	-111.038
-40.16	-108.811	-108.464	-40.16	-110.857	-110.957
-40.15	-109.02	-108.388	-40.15	-110.61	-110.866
-40.14	-109.243	-108.289	-40.14	-110.365	-110.761
-40.13	-109.471	-108.178	-40.13	-110.12	-110.644
-40.12	-109.686	-108.083	-40.12	-109.879	-110.528
-40.11	-109.887	-108.005	-40.11	-109.645	-110.412
-40.1	-110.077	-107.939	-40.1	-109.415	-110.294
-40.09	-110.244	-107.899	-40.09	-109.191	-110.184
-40.08	-110.376	-107.894	-40.08	-108.973	-110.086
-40.07	-110.479	-107.918	-40.07	-108.76	-109.996
-40.06	-110.557	-107.97	-40.06	-108.555	-109.919
-40.05	-110.614	-108.049	-40.05	-108.36	-109.858
-40.04	-110.643	-108.162	-40.04	-108.171	-109.812
-40.03	-110.655	-108.295	-40.03	-107.993	-109.781
-40.02	-110.666	-108.429	-40.02	-107.829	-109.763
-40.01	-110.672	-108.577	-40.01	-107.678	-109.76
-40	-110.674	-108.728	-40	-107.541	-109.771
-39.99	-110.682	-108.848	-39.99	-107.424	-109.789
-39.98	-110.7	-108.93	-39.98	-107.328	-109.814
-39.97	-110.725	-108.984	-39.97	-107.25	-109.847
-39.96	-110.751	-108.991	-39.96	-107.197	-109.884
-39.95	-110.776	-108.932	-39.95	-107.172	-109.92
-39.94	-110.805	-108.813	-39.94	-107.171	-109.957
-39.93	-110.827	-108.648	-39.93	-107.198	-109.995
-39.92	-110.83	-108.45	-39.92	-107.257	-110.032
-39.91	-110.819	-108.202	-39.91	-107.346	-110.068
-39.9	-110.792	-107.926	-39.9	-107.466	-110.104
-39.89	-110.745	-107.648	-39.89	-107.616	-110.144
-39.88	-110.671	-107.368	-39.88	-107.8	-110.188
-39.87	-110.578	-107.082	-39.87	-108.015	-110.235
-39.86	-110.475	-106.81	-39.86	-108.258	-110.289
-39.85	-110.363	-106.563	-39.85	-108.53	-110.353
-39.84	-110.239	-106.33	-39.84	-108.833	-110.425
-39.83	-110.117	-106.12	-39.83	-109.156	-110.504
-39.82	-110.008	-105.94	-39.82	-109.494	-110.59
-39.81	-109.904	-105.786	-39.81	-109.855	-110.685
-39.8	-109.811	-105.66	-39.8	-110.226	-110.784
-39.79	-109.738	-105.564	-39.79	-110.588	-110.878
-39.78	-109.685	-105.497	-39.78	-110.953	-110.973
-39.77	-109.648	-105.46	-39.77	-111.311	-111.063
-39.76	-109.629	-105.451	-39.76	-111.641	-111.138
-39.75	-109.63	-105.473	-39.75	-111.94	-111.197
-39.74	-109.648	-105.523	-39.74	-112.213	-111.241
-39.73	-109.678	-105.597	-39.73	-112.449	-111.268
-39.72	-109.716	-105.697	-39.72	-112.64	-111.271
-39.71	-109.768	-105.823	-39.71	-112.789	-111.252
-39.7	-109.823	-105.967	-39.7	-112.904	-111.219
-39.69	-109.873	-106.123	-39.69	-112.989	-111.177
-39.68	-109.925	-106.299	-39.68	-113.037	-111.119
-39.67	-109.973	-106.483	-39.67	-113.059	-111.055
-39.66	-110.007	-106.663	-39.66	-113.067	-111
-39.65	-110.03	-106.845	-39.65	-113.059	-110.947
-39.64	-110.041	-107.024	-39.64	-113.035	-110.901
-39.63	-110.039	-107.186	-39.63	-113.002	-110.874
-39.62	-110.021	-107.327	-39.62	-112.963	-110.868
-39.61	-109.988	-107.452	-39.61	-112.916	-110.88
-39.6	-109.947	-107.555	-39.6	-112.861	-110.916
-39.59	-109.899	-107.631	-39.59	-112.798	-110.982
-39.58	-109.842	-107.681	-39.58	-112.727	-111.076
-39.57	-109.784	-107.71	-39.57	-112.648	-111.195
-39.56	-109.735	-107.722	-39.56	-112.558	-111.34
-39.55	-109.69	-107.711	-39.55	-112.458	-111.517
-39.54	-109.654	-107.684	-39.54	-112.349	-111.714
-39.53	-109.637	-107.646	-39.53	-112.235	-111.919
-39.52	-109.64	-107.597	-39.52	-112.111	-112.143
-39.51	-109.662	-107.536	-39.51	-111.981	-112.376
-39.5	-109.705	-107.466	-39.5	-111.853	-112.586
-39.49	-109.777	-107.388	-39.49	-111.728	-112.767
-39.48	-109.874	-107.301	-39.48	-111.604	-112.929
-39.47	-109.986	-107.206	-39.47	-111.49	-113.046
-39.46	-110.111	-107.104	-39.46	-111.394	-113.091
-39.45	-110.262	-106.992	-39.45	-111.309	-113.075
-39.44	-110.409	-106.876	-39.44	-111.244	-113.006
-39.43	-110.525	-106.759	-39.43	-111.205	-112.892
-39.42	-110.632	-106.636	-39.42	-111.19	-112.716
-39.41	-110.708	-106.514	-39.41	-111.201	-112.501
-39.4	-110.713	-106.4	-39.4	-111.242	-112.282
-39.39	-110.637	-106.292	-39.39	-111.316	-112.059
-39.38	-110.495	-106.191	-39.38	-111.42	-111.827
-39.37	-110.286	-106.105	-39.37	-111.553	-111.612
-39.36	-110	-106.038	-39.36	-111.717	-111.429
-39.35	-109.636	-105.985	-39.35	-111.913	-111.267
-39.34	-109.232	-105.952	-39.34	-112.132	-111.131
-39.33	-108.819	-105.942	-39.33	-112.365	-111.031
-39.32	-108.374	-105.954	-39.32	-112.626	-110.964
-39.31	-107.921	-105.988	-39.31	-112.894	-110.926
-39.3	-107.493	-106.042	-39.3	-113.145	-110.912
-39.29	-107.082	-106.12	-39.29	-113.395	-110.928
-39.28	-106.689	-106.218	-39.28	-113.631	-110.967
-39.27	-106.326	-106.331	-39.27	-113.821	-111.015
-39.26	-105.999	-106.461	-39.26	-113.957	-111.073
-39.25	-105.701	-106.608	-39.25	-114.051	-111.144
-39.24	-105.434	-106.762	-39.24	-114.089	-111.21
-39.23	-105.198	-106.919	-39.23	-114.062	-111.264
-39.22	-104.995	-107.085	-39.22	-113.97	-111.312
-39.21	-104.82	-107.25	-39.21	-113.833	-111.348
-39.2	-104.668	-107.405	-39.2	-113.667	-111.367
-39.19	-104.544	-107.555	-39.19	-113.457	-111.366
-39.18	-104.443	-107.696	-39.18	-113.22	-111.353
-39.17	-104.357	-107.822	-39.17	-112.98	-111.334
-39.16	-104.288	-107.931	-39.16	-112.733	-111.304
-39.15	-104.236	-108.027	-39.15	-112.479	-111.266
-39.14	-104.194	-108.108	-39.14	-112.229	-111.233
-39.13	-104.16	-108.174	-39.13	-111.99	-111.207
-39.12	-104.135	-108.224	-39.12	-111.755	-111.185
-39.11	-104.118	-108.266	-39.11	-111.528	-111.172
-39.1	-104.105	-108.301	-39.1	-111.312	-111.173
-39.09	-104.098	-108.326	-39.09	-111.105	-111.187
-39.08	-104.098	-108.347	-39.08	-110.908	-111.21
-39.07	-104.107	-108.371	-39.07	-110.721	-111.238
-39.06	-104.123	-108.394	-39.06	-110.545	-111.277
-39.05	-104.15	-108.418	-39.05	-110.38	-111.32
-39.04	-104.193	-108.446	-39.04	-110.229	-111.357
-39.03	-104.251	-108.48	-39.03	-110.091	-111.389
-39.02	-104.324	-108.517	-39.02	-109.966	-111.415
-39.01	-104.42	-108.555	-39.01	-109.858	-111.428
-39	-104.541	-108.595	-39	-109.769	-111.421
-38.99	-104.684	-108.637	-38.99	-109.697	-111.398
-38.98	-104.855	-108.674	-38.98	-109.644	-111.361
-38.97	-105.059	-108.699	-38.97	-109.615	-111.309
-38.96	-105.293	-108.717	-38.96	-109.606	-111.238
-38.95	-105.558	-108.723	-38.95	-109.62	-111.158
-38.94	-105.857	-108.707	-38.94	-109.658	-111.077
-38.93	-106.193	-108.67	-38.93	-109.72	-110.991
-38.92	-106.561	-108.614	-38.92	-109.805	-110.904
-38.91	-106.955	-108.54	-38.91	-109.912	-110.826
-38.9	-107.384	-108.444	-38.9	-110.043	-110.759
-38.89	-107.842	-108.328	-38.89	-110.197	-110.701
-38.88	-108.308	-108.203	-38.88	-110.371	-110.656
-38.87	-108.775	-108.073	-38.87	-110.563	-110.628
-38.86	-109.259	-107.933	-38.86	-110.775	-110.615
-38.85	-109.72	-107.793	-38.85	-111.004	-110.615
-38.84	-110.125	-107.666	-38.84	-111.244	-110.625
-38.83	-110.494	-107.543	-38.83	-111.5	-110.65
-38.82	-110.815	-107.43	-38.82	-111.768	-110.684
-38.81	-111.066	-107.334	-38.81	-112.042	-110.717
-38.8	-111.232	-107.255	-38.8	-112.324	-110.755
-38.79	-111.338	-107.19	-38.79	-112.613	-110.793
-38.78	-111.416	-107.14	-38.78	-112.906	-110.822
-38.77	-111.464	-107.108	-38.77	-113.203	-110.84
-38.76	-111.476	-107.091	-38.76	-113.503	-110.849
-38.75	-111.497	-107.086	-38.75	-113.806	-110.847
-38.74	-111.558	-107.092	-38.74	-114.11	-110.828
-38.73	-111.636	-107.109	-38.73	-114.417	-110.794
-38.72	-111.747	-107.136	-38.72	-114.725	-110.751
-38.71	-111.913	-107.168	-38.71	-115.029	-110.701
-38.7	-112.136	-107.207	-38.7	-115.337	-110.641
-38.69	-112.398	-107.253	-38.69	-115.64	-110.577
-38.68	-112.675	-107.306	-38.68	-115.924	-110.52
-38.67	-113.004	-107.363	-38.67	-116.2	-110.468
-38.66	-113.352	-107.428	-38.66	-116.461	-110.42
-38.65	-113.63	-107.501	-38.65	-116.679	-110.386
-38.64	-113.811	-107.585	-38.64	-116.849	-110.37
-38.63	-113.93	-107.678	-38.63	-116.979	-110.368
-38.62	-113.923	-107.782	-38.62	-117.051	-110.382
-38.61	-113.727	-107.898	-38.61	-117.046	-110.414
-38.6	-113.345	-108.027	-38.6	-116.968	-110.467
-38.59	-112.85	-108.165	-38.59	-116.829	-110.534
-38.58	-112.312	-108.308	-38.58	-116.642	-110.61
-38.57	-111.689	-108.461	-38.57	-116.39	-110.702
-38.56	-111.016	-108.618	-38.56	-116.093	-110.801
-38.55	-110.372	-108.765	-38.55	-115.785	-110.896
-38.54	-109.767	-108.903	-38.54	-115.465	-110.987
-38.53	-109.18	-109.034	-38.53	-115.129	-111.075
-38.52	-108.632	-109.144	-38.52	-114.801	-111.146
-38.51	-108.138	-109.224	-38.51	-114.493	-111.192
-38.5	-107.686	-109.28	-38.5	-114.195	-111.219
-38.49	-107.278	-109.313	-38.49	-113.915	-111.223
-38.48	-106.912	-109.323	-38.48	-113.658	-111.199
-38.47	-106.591	-109.303	-38.47	-113.423	-111.146
-38.46	-106.311	-109.27	-38.46	-113.208	-111.071
-38.45	-106.068	-109.241	-38.45	-113.012	-110.982
-38.44	-105.863	-109.206	-38.44	-112.836	-110.873
-38.43	-105.696	-109.175	-38.43	-112.679	-110.749
-38.42	-105.56	-109.17	-38.42	-112.537	-110.623
-38.41	-105.456	-109.195	-38.41	-112.409	-110.496
-38.4	-105.385	-109.244	-38.4	-112.296	-110.365
-38.39	-105.34	-109.335	-38.39	-112.195	-110.24
-38.38	-105.318	-109.479	-38.38	-112.106	-110.125
-38.37	-105.324	-109.667	-38.37	-112.029	-110.016
-38.36	-105.35	-109.906	-38.36	-111.966	-109.916
-38.35	-105.389	-110.205	-38.35	-111.916	-109.831
-38.34	-105.447	-110.568	-38.34	-111.88	-109.756
-38.33	-105.519	-110.982	-38.33	-111.858	-109.695
-38.32	-105.594	-111.433	-38.32	-111.855	-109.647
-38.31	-105.677	-111.957	-38.31	-111.87	-109.613
-38.3	-105.765	-112.517	-38.3	-111.903	-109.593
-38.29	-105.853	-113.028	-38.29	-111.955	-109.589
-38.28	-105.937	-113.484	-38.28	-112.029	-109.601
-38.27	-106.02	-113.912	-38.27	-112.125	-109.628
-38.26	-106.1	-114.194	-38.26	-112.234	-109.672
-38.25	-106.175	-114.228	-38.25	-112.357	-109.736
-38.24	-106.245	-114.042	-38.24	-112.499	-109.817
-38.23	-106.313	-113.707	-38.23	-112.644	-109.918
-38.22	-106.378	-113.28	-38.22	-112.775	-110.041
-38.21	-106.441	-112.702	-38.21	-112.906	-110.186
-38.2	-106.502	-112.042	-38.2	-113.022	-110.353
-38.19	-106.564	-111.414	-38.19	-113.096	-110.545
-38.18	-106.626	-110.827	-38.18	-113.125	-110.763
-38.17	-106.689	-110.255	-38.17	-113.116	-111.005
-38.16	-106.753	-109.73	-38.16	-113.06	-111.271
-38.15	-106.818	-109.273	-38.15	-112.947	-111.563
-38.14	-106.884	-108.869	-38.14	-112.78	-111.881
-38.13	-106.952	-108.517	-38.13	-112.581	-112.219
-38.12	-107.02	-108.22	-38.12	-112.366	-112.572
-38.11	-107.088	-107.978	-38.11	-112.118	-112.95
-38.1	-107.159	-107.787	-38.1	-111.859	-113.335
-38.09	-107.231	-107.64	-38.09	-111.618	-113.709
-38.08	-107.305	-107.543	-38.08	-111.384	-114.089
-38.07	-107.382	-107.489	-38.07	-111.162	-114.458
-38.06	-107.464	-107.469	-38.06	-110.966	-114.778
-38.05	-107.553	-107.485	-38.05	-110.8	-115.049
-38.04	-107.648	-107.536	-38.04	-110.659	-115.279
-38.03	-107.752	-107.606	-38.03	-110.546	-115.435
-38.02	-107.868	-107.686	-38.02	-110.461	-115.496
-38.01	-107.994	-107.787	-38.01	-110.406	-115.475
-38	-108.13	-107.887	-38	-110.375	-115.379
-37.99	-108.278	-107.966	-37.99	-110.361	-115.21
-37.98	-108.439	-108.037	-37.98	-110.371	-114.956
-37.97	-108.608	-108.089	-37.97	-110.397	-114.641
-37.96	-108.778	-108.108	-37.96	-110.428	-114.295
-37.95	-108.955	-108.09	-37.95	-110.468	-113.909
-37.94	-109.134	-108.042	-37.94	-110.514	-113.486
-37.93	-109.296	-107.97	-37.93	-110.557	-113.056
-37.92	-109.44	-107.872	-37.92	-110.593	-112.625
-37.91	-109.571	-107.747	-37.91	-110.626	-112.183
-37.9	-109.67	-107.614	-37.9	-110.65	-111.749
-37.89	-109.723	-107.487	-37.89	-110.662	-111.332
-37.88	-109.738	-107.354	-37.88	-110.663	-110.925
-37.87	-109.713	-107.228	-37.87	-110.655	-110.536
-37.86	-109.644	-107.125	-37.86	-110.635	-110.174
-37.85	-109.524	-107.038	-37.85	-110.604	-109.836
-37.84	-109.365	-106.971	-37.84	-110.564	-109.523
-37.83	-109.185	-106.93	-37.83	-110.516	-109.241
-37.82	-108.976	-106.917	-37.82	-110.46	-108.992
-37.81	-108.743	-106.929	-37.81	-110.396	-108.773
-37.8	-108.505	-106.967	-37.8	-110.329	-108.586
-37.79	-108.271	-107.032	-37.79	-110.259	-108.432
-37.78	-108.032	-107.124	-37.78	-110.183	-108.311
-37.77	-107.801	-107.24	-37.77	-110.11	-108.219
-37.76	-107.587	-107.375	-37.76	-110.041	-108.154
-37.75	-107.385	-107.535	-37.75	-109.974	-108.12
-37.74	-107.197	-107.713	-37.74	-109.914	-108.109
-37.73	-107.028	-107.899	-37.73	-109.869	-108.111
-37.72	-106.877	-108.102	-37.72	-109.835	-108.133
-37.71	-106.743	-108.314	-37.71	-109.815	-108.168
-37.7	-106.625	-108.522	-37.7	-109.816	-108.2
-37.69	-106.523	-108.729	-37.69	-109.84	-108.23
-37.68	-106.437	-108.934	-37.68	-109.884	-108.259
-37.67	-106.364	-109.123	-37.67	-109.951	-108.273
-37.66	-106.302	-109.286	-37.66	-110.045	-108.262
-37.65	-106.252	-109.434	-37.65	-110.165	-108.234
-37.64	-106.213	-109.553	-37.64	-110.305	-108.186
-37.63	-106.184	-109.632	-37.63	-110.466	-108.112
-37.62	-106.164	-109.676	-37.62	-110.651	-108.013
-37.61	-106.156	-109.686	-37.61	-110.851	-107.894
-37.6	-106.161	-109.659	-37.6	-111.054	-107.765
-37.59	-106.179	-109.59	-37.59	-111.269	-107.621
-37.58	-106.21	-109.487	-37.58	-111.487	-107.466
-37.57	-106.263	-109.362	-37.57	-111.691	-107.313
-37.56	-106.337	-109.214	-37.56	-111.877	-107.163
-37.55	-106.431	-109.04	-37.55	-112.051	-107.014
-37.54	-106.554	-108.86	-37.54	-112.199	-106.875
-37.53	-106.71	-108.682	-37.53	-112.31	-106.75
-37.52	-106.895	-108.498	-37.52	-112.391	-106.637
-37.51	-107.114	-108.319	-37.51	-112.442	-106.538
-37.5	-107.375	-108.158	-37.5	-112.465	-106.457
-37.49	-107.675	-108.01	-37.49	-112.455	-106.394
-37.48	-108.014	-107.877	-37.48	-112.42	-106.348
-37.47	-108.394	-107.765	-37.47	-112.371	-106.321
-37.46	-108.821	-107.677	-37.46	-112.307	-106.314
-37.45	-109.288	-107.608	-37.45	-112.227	-106.325
-37.44	-109.781	-107.557	-37.44	-112.143	-106.356
-37.43	-110.307	-107.525	-37.43	-112.059	-106.406
-37.42	-110.869	-107.513	-37.42	-111.97	-106.476
-37.41	-111.416	-107.509	-37.41	-111.883	-106.564
-37.4	-111.921	-107.509	-37.4	-111.801	-106.669
-37.39	-112.418	-107.519	-37.39	-111.721	-106.794
-37.38	-112.85	-107.528	-37.38	-111.647	-106.935
-37.37	-113.155	-107.521	-37.37	-111.581	-107.09
-37.36	-113.338	-107.506	-37.36	-111.521	-107.262
-37.35	-113.418	-107.477	-37.35	-111.47	-107.449
-37.34	-113.405	-107.428	-37.34	-111.428	-107.645
-37.33	-113.277	-107.354	-37.33	-111.396	-107.853
-37.32	-113.051	-107.26	-37.32	-111.374	-108.073
-37.31	-112.793	-107.149	-37.31	-111.361	-108.298
-37.3	-112.533	-107.021	-37.3	-111.358	-108.527
-37.29	-112.241	-106.875	-37.29	-111.366	-108.762
-37.28	-111.947	-106.719	-37.28	-111.381	-109
-37.27	-111.679	-106.564	-37.27	-111.402	-109.235
-37.26	-111.424	-106.401	-37.26	-111.432	-109.472
-37.25	-111.182	-106.238	-37.25	-111.465	-109.706
-37.24	-110.954	-106.085	-37.24	-111.499	-109.935
-37.23	-110.742	-105.937	-37.23	-111.534	-110.16
-37.22	-110.543	-105.797	-37.22	-111.57	-110.379
-37.21	-110.347	-105.668	-37.21	-111.602	-110.59
-37.2	-110.155	-105.552	-37.2	-111.629	-110.792
-37.19	-109.968	-105.447	-37.19	-111.652	-110.986
-37.18	-109.78	-105.355	-37.18	-111.671	-111.163
-37.17	-109.588	-105.277	-37.17	-111.684	-111.322
-37.16	-109.394	-105.213	-37.16	-111.691	-111.467
-37.15	-109.199	-105.162	-37.15	-111.695	-111.588
-37.14	-109.004	-105.125	-37.14	-111.697	-111.676
-37.13	-108.806	-105.103	-37.13	-111.695	-111.736
-37.12	-108.61	-105.094	-37.12	-111.692	-111.767
-37.11	-108.423	-105.099	-37.11	-111.692	-111.765
-37.1	-108.241	-105.119	-37.1	-111.693	-111.727
-37.09	-108.066	-105.153	-37.09	-111.697	-111.658
-37.08	-107.907	-105.2	-37.08	-111.706	-111.57
-37.07	-107.765	-105.26	-37.07	-111.722	-111.464
-37.06	-107.638	-105.334	-37.06	-111.744	-111.337
-37.05	-107.531	-105.42	-37.05	-111.772	-111.206
-37.04	-107.448	-105.517	-37.04	-111.808	-111.085
-37.03	-107.387	-105.627	-37.03	-111.851	-110.962
-37.02	-107.349	-105.745	-37.02	-111.9	-110.849
-37.01	-107.335	-105.871	-37.01	-111.95	-110.759
-37	-107.347	-106.007	-37	-112.007	-110.688
-36.99	-107.381	-106.149	-36.99	-112.065	-110.635
-36.98	-107.436	-106.295	-36.98	-112.119	-110.605
-36.97	-107.513	-106.446	-36.97	-112.17	-110.6
-36.96	-107.611	-106.602	-36.96	-112.219	-110.616
-36.95	-107.723	-106.758	-36.95	-112.26	-110.647
-36.94	-107.847	-106.913	-36.94	-112.291	-110.691
-36.93	-107.986	-107.071	-36.93	-112.314	-110.752
-36.92	-108.133	-107.225	-36.92	-112.33	-110.815
-36.91	-108.281	-107.371	-36.91	-112.336	-110.866
-36.9	-108.436	-107.514	-36.9	-112.332	-110.918
-36.89	-108.591	-107.647	-36.89	-112.321	-110.957
-36.88	-108.742	-107.761	-36.88	-112.306	-110.966
-36.87	-108.891	-107.862	-36.87	-112.284	-110.948
-36.86	-109.035	-107.944	-36.86	-112.258	-110.905
-36.85	-109.173	-108.001	-36.85	-112.232	-110.831
-36.84	-109.304	-108.028	-36.84	-112.205	-110.721
-36.83	-109.429	-108.029	-36.83	-112.176	-110.58
-36.82	-109.546	-108.003	-36.82	-112.15	-110.419
-36.81	-109.654	-107.947	-36.81	-112.127	-110.242
-36.8	-109.754	-107.861	-36.8	-112.107	-110.041
-36.79	-109.843	-107.755	-36.79	-112.09	-109.832
-36.78	-109.916	-107.638	-36.78	-112.081	-109.627
-36.77	-109.978	-107.499	-36.77	-112.077	-109.418
-36.76	-110.024	-107.352	-36.76	-112.079	-109.211
-36.75	-110.046	-107.211	-36.75	-112.086	-109.018
-36.74	-110.046	-107.071	-36.74	-112.102	-108.835
-36.73	-110.024	-106.935	-36.73	-112.122	-108.664
-36.72	-109.977	-106.814	-36.72	-112.14	-108.508
-36.71	-109.902	-106.712	-36.71	-112.159	-108.371
-36.7	-109.8	-106.625	-36.7	-112.178	-108.249
-36.69	-109.677	-106.558	-36.69	-112.184	-108.145
-36.68	-109.536	-106.515	-36.68	-112.17	-108.059
-36.67	-109.371	-106.493	-36.67	-112.143	-107.991
-36.66	-109.194	-106.493	-36.66	-112.094	-107.941
-36.65	-109.016	-106.514	-36.65	-112.01	-107.907
-36.64	-108.828	-106.557	-36.64	-111.895	-107.891
-36.63	-108.638	-106.62	-36.63	-111.751	-107.893
-36.62	-108.458	-106.696	-36.62	-111.582	-107.909
-36.61	-108.286	-106.79	-36.61	-111.381	-107.942
-36.6	-108.122	-106.899	-36.6	-111.153	-107.99
-36.59	-107.972	-107.015	-36.59	-110.916	-108.051
-36.58	-107.839	-107.137	-36.58	-110.673	-108.126
-36.57	-107.72	-107.267	-36.57	-110.417	-108.214
-36.56	-107.617	-107.399	-36.56	-110.165	-108.312
-36.55	-107.528	-107.528	-36.55	-109.929	-108.417
-36.54	-107.457	-107.658	-36.54	-109.701	-108.532
-36.53	-107.397	-107.786	-36.53	-109.488	-108.652
-36.52	-107.345	-107.911	-36.52	-109.3	-108.771
-36.51	-107.305	-108.032	-36.51	-109.135	-108.892
-36.5	-107.272	-108.15	-36.5	-108.993	-109.012
-36.49	-107.239	-108.269	-36.49	-108.88	-109.123
-36.48	-107.206	-108.387	-36.48	-108.797	-109.224
-36.47	-107.175	-108.505	-36.47	-108.741	-109.317
-36.46	-107.138	-108.627	-36.46	-108.713	-109.397
-36.45	-107.092	-108.754	-36.45	-108.716	-109.459
-36.44	-107.041	-108.885	-36.44	-108.747	-109.506
-36.43	-106.984	-109.02	-36.43	-108.805	-109.54
-36.42	-106.919	-109.158	-36.42	-108.888	-109.56
-36.41	-106.846	-109.303	-36.41	-108.998	-109.564
-36.4	-106.769	-109.448	-36.4	-109.13	-109.558
-36.39	-106.693	-109.587	-36.39	-109.279	-109.549
-36.38	-106.615	-109.723	-36.38	-109.448	-109.533
-36.37	-106.538	-109.854	-36.37	-109.634	-109.512
-36.36	-106.472	-109.968	-36.36	-109.828	-109.496
-36.35	-106.417	-110.063	-36.35	-110.029	-109.485
-36.34	-106.37	-110.142	-36.34	-110.24	-109.477
-36.33	-106.342	-110.204	-36.33	-110.452	-109.477
-36.32	-106.336	-110.243	-36.32	-110.66	-109.488
-36.31	-106.348	-110.259	-36.31	-110.869	-109.509
-36.3	-106.384	-110.262	-36.3	-111.073	-109.538
-36.29	-106.45	-110.26	-36.29	-111.268	-109.578
-36.28	-106.543	-110.243	-36.28	-111.456	-109.629
-36.27	-106.666	-110.224	-36.27	-111.634	-109.689
-36.26	-106.823	-110.215	-36.26	-111.797	-109.754
-36.25	-107.014	-110.215	-36.25	-111.947	-109.827
-36.24	-107.238	-110.223	-36.24	-112.083	-109.907
-36.23	-107.498	-110.25	-36.23	-112.198	-109.989
-36.22	-107.797	-110.301	-36.22	-112.289	-110.074
-36.21	-108.133	-110.371	-36.21	-112.359	-110.163
-36.2	-108.502	-110.459	-36.2	-112.404	-110.253
-36.19	-108.905	-110.568	-36.19	-112.422	-110.344
-36.18	-109.35	-110.7	-36.18	-112.411	-110.437
-36.17	-109.815	-110.844	-36.17	-112.379	-110.53
-36.16	-110.283	-110.991	-36.16	-112.332	-110.623
-36.15	-110.782	-111.149	-36.15	-112.262	-110.717
-36.14	-111.274	-111.309	-36.14	-112.18	-110.809
-36.13	-111.698	-111.448	-36.13	-112.1	-110.896
-36.12	-112.066	-111.571	-36.12	-112.02	-110.978
-36.11	-112.376	-111.678	-36.11	-111.941	-111.056
-36.1	-112.57	-111.755	-36.1	-111.877	-111.121
-36.09	-112.606	-111.792	-36.09	-111.834	-111.171
-36.08	-112.509	-111.796	-36.08	-111.805	-111.208
-36.07	-112.314	-111.771	-36.07	-111.798	-111.23
-36.06	-112.044	-111.717	-36.06	-111.816	-111.233
-36.05	-111.665	-111.63	-36.05	-111.86	-111.215
-36.04	-111.234	-111.521	-36.04	-111.926	-111.183
-36.03	-110.814	-111.405	-36.03	-112.009	-111.142
-36.02	-110.388	-111.275	-36.02	-112.117	-111.087
-36.01	-109.959	-111.136	-36.01	-112.242	-111.023
-36	-109.558	-111	-36	-112.367	-110.962
-35.99	-109.192	-110.871	-35.99	-112.498	-110.905
-35.98	-108.852	-110.743	-35.98	-112.634	-110.849
-35.97	-108.543	-110.623	-35.97	-112.752	-110.804
-35.96	-108.268	-110.515	-35.96	-112.84	-110.776
-35.95	-108.027	-110.416	-35.95	-112.911	-110.761
-35.94	-107.817	-110.326	-35.94	-112.95	-110.76
-35.93	-107.635	-110.247	-35.93	-112.943	-110.779
-35.92	-107.485	-110.179	-35.92	-112.891	-110.816
-35.91	-107.363	-110.121	-35.91	-112.804	-110.871
-35.9	-107.266	-110.072	-35.9	-112.689	-110.943
-35.89	-107.195	-110.033	-35.89	-112.536	-111.033
-35.88	-107.15	-110.004	-35.88	-112.354	-111.141
-35.87	-107.125	-109.983	-35.87	-112.169	-111.264
-35.86	-107.121	-109.97	-35.86	-111.982	-111.403
-35.85	-107.139	-109.967	-35.85	-111.788	-111.559
-35.84	-107.175	-109.97	-35.84	-111.606	-111.728
-35.83	-107.225	-109.978	-35.83	-111.45	-111.909
-35.82	-107.293	-109.993	-35.82	-111.31	-112.105
-35.81	-107.375	-110.011	-35.81	-111.193	-112.308
-35.8	-107.467	-110.028	-35.8	-111.109	-112.511
-35.79	-107.572	-110.046	-35.79	-111.055	-112.724
-35.78	-107.687	-110.063	-35.78	-111.029	-112.934
-35.77	-107.809	-110.074	-35.77	-111.033	-113.122
-35.76	-107.938	-110.077	-35.76	-111.068	-113.295
-35.75	-108.075	-110.075	-35.75	-111.132	-113.45
-35.74	-108.218	-110.064	-35.74	-111.215	-113.568
-35.73	-108.367	-110.044	-35.73	-111.318	-113.639
-35.72	-108.523	-110.014	-35.72	-111.444	-113.671
-35.71	-108.685	-109.979	-35.71	-111.576	-113.665
-35.7	-108.852	-109.939	-35.7	-111.706	-113.618
-35.69	-109.027	-109.892	-35.69	-111.843	-113.526
-35.68	-109.207	-109.842	-35.68	-111.975	-113.407
-35.67	-109.387	-109.793	-35.67	-112.088	-113.28
-35.66	-109.574	-109.742	-35.66	-112.186	-113.134
-35.65	-109.762	-109.691	-35.65	-112.269	-112.978
-35.64	-109.939	-109.64	-35.64	-112.33	-112.833
-35.63	-110.109	-109.59	-35.63	-112.367	-112.7
-35.62	-110.27	-109.54	-35.62	-112.383	-112.575
-35.61	-110.411	-109.49	-35.61	-112.383	-112.464
-35.6	-110.523	-109.438	-35.6	-112.369	-112.37
-35.59	-110.611	-109.384	-35.59	-112.338	-112.294
-35.58	-110.674	-109.332	-35.58	-112.295	-112.227
-35.57	-110.709	-109.283	-35.57	-112.247	-112.167
-35.56	-110.71	-109.233	-35.56	-112.19	-112.118
-35.55	-110.691	-109.188	-35.55	-112.125	-112.073
-35.54	-110.665	-109.156	-35.54	-112.056	-112.02
-35.53	-110.625	-109.134	-35.53	-111.98	-111.963
-35.52	-110.577	-109.123	-35.52	-111.899	-111.9
-35.51	-110.541	-109.132	-35.51	-111.811	-111.826
-35.5	-110.521	-109.163	-35.5	-111.715	-111.737
-35.49	-110.51	-109.214	-35.49	-111.613	-111.636
-35.48	-110.517	-109.286	-35.48	-111.503	-111.525
-35.47	-110.548	-109.381	-35.47	-111.387	-111.405
-35.46	-110.604	-109.501	-35.46	-111.263	-111.273
-35.45	-110.669	-109.635	-35.45	-111.134	-111.136
-35.44	-110.733	-109.773	-35.44	-111.003	-110.998
-35.43	-110.812	-109.928	-35.43	-110.868	-110.857
-35.42	-110.882	-110.082	-35.42	-110.731	-110.714
-35.41	-110.908	-110.211	-35.41	-110.599	-110.572
-35.4	-110.898	-110.322	-35.4	-110.469	-110.432
-35.39	-110.85	-110.412	-35.39	-110.342	-110.293
-35.38	-110.742	-110.463	-35.38	-110.224	-110.152
-35.37	-110.558	-110.464	-35.37	-110.116	-110.01
-35.36	-110.308	-110.423	-35.36	-110.017	-109.866
-35.35	-110.012	-110.347	-35.35	-109.931	-109.718
-35.34	-109.682	-110.238	-35.34	-109.861	-109.564
-35.33	-109.3	-110.089	-35.33	-109.806	-109.403
-35.32	-108.896	-109.915	-35.32	-109.767	-109.237
-35.31	-108.504	-109.735	-35.31	-109.751	-109.067
-35.3	-108.109	-109.541	-35.3	-109.754	-108.889
-35.29	-107.719	-109.337	-35.29	-109.778	-108.709
-35.28	-107.356	-109.133	-35.28	-109.828	-108.533
-35.27	-107.019	-108.93	-35.27	-109.903	-108.359
-35.26	-106.706	-108.726	-35.26	-110.003	-108.189
-35.25	-106.423	-108.52	-35.25	-110.13	-108.032
-35.24	-106.174	-108.313	-35.24	-110.287	-107.892
-35.23	-105.956	-108.104	-35.23	-110.473	-107.765
-35.22	-105.769	-107.892	-35.22	-110.685	-107.66
-35.21	-105.616	-107.677	-35.21	-110.926	-107.582
-35.2	-105.495	-107.456	-35.2	-111.197	-107.527
-35.19	-105.406	-107.233	-35.19	-111.492	-107.499
-35.18	-105.348	-107.013	-35.18	-111.803	-107.503
-35.17	-105.322	-106.791	-35.17	-112.14	-107.537
-35.16	-105.326	-106.571	-35.16	-112.493	-107.601
-35.15	-105.36	-106.361	-35.15	-112.84	-107.695
-35.14	-105.423	-106.16	-35.14	-113.186	-107.821
-35.13	-105.516	-105.968	-35.13	-113.532	-107.977
-35.12	-105.636	-105.79	-35.12	-113.847	-108.158
-35.11	-105.783	-105.63	-35.11	-114.114	-108.361
-35.1	-105.957	-105.485	-35.1	-114.349	-108.591
-35.09	-106.156	-105.358	-35.09	-114.534	-108.835
-35.08	-106.375	-105.251	-35.08	-114.651	-109.084
-35.07	-106.619	-105.164	-35.07	-114.702	-109.347
-35.06	-106.882	-105.097	-35.06	-114.698	-109.611
-35.05	-107.158	-105.05	-35.05	-114.65	-109.859
-35.04	-107.449	-105.023	-35.04	-114.548	-110.096
-35.03	-107.754	-105.016	-35.03	-114.401	-110.319
-35.02	-108.059	-105.029	-35.02	-114.236	-110.517
-35.01	-108.365	-105.063	-35.01	-114.057	-110.682
-35	-108.674	-105.116	-35	-113.856	-110.82
-34.99	-108.972	-105.19	-34.99	-113.649	-110.934
-34.98	-109.251	-105.284	-34.98	-113.449	-111.025
-34.97	-109.52	-105.398	-34.97	-113.246	-111.088
-34.96	-109.767	-105.531	-34.96	-113.045	-111.135
-34.95	-109.979	-105.681	-34.95	-112.851	-111.181
-34.94	-110.164	-105.852	-34.94	-112.663	-111.216
-34.93	-110.316	-106.04	-34.93	-112.48	-111.247
-34.92	-110.424	-106.237	-34.92	-112.303	-111.286
-34.91	-110.488	-106.449	-34.91	-112.132	-111.333
-34.9	-110.509	-106.673	-34.9	-111.965	-111.385
-34.89	-110.487	-106.893	-34.89	-111.803	-111.442
-34.88	-110.416	-107.108	-34.88	-111.643	-111.507
-34.87	-110.298	-107.323	-34.87	-111.487	-111.579
-34.86	-110.146	-107.52	-34.86	-111.334	-111.649
-34.85	-109.969	-107.686	-34.85	-111.182	-111.708
-34.84	-109.754	-107.83	-34.84	-111.033	-111.763
-34.83	-109.52	-107.945	-34.83	-110.885	-111.807
-34.82	-109.289	-108.021	-34.82	-110.739	-111.826
-34.81	-109.05	-108.056	-34.81	-110.595	-111.822
-34.8	-108.81	-108.056	-34.8	-110.453	-111.799
-34.79	-108.588	-108.032	-34.79	-110.316	-111.756
-34.78	-108.386	-107.977	-34.78	-110.182	-111.689
-34.77	-108.199	-107.896	-34.77	-110.051	-111.601
-34.76	-108.036	-107.804	-34.76	-109.927	-111.507
-34.75	-107.902	-107.712	-34.75	-109.81	-111.412
-34.74	-107.794	-107.61	-34.74	-109.699	-111.309
-34.73	-107.711	-107.511	-34.73	-109.596	-111.211
-34.72	-107.652	-107.426	-34.72	-109.503	-111.13
-34.71	-107.62	-107.349	-34.71	-109.419	-111.06
-34.7	-107.61	-107.283	-34.7	-109.345	-111.004
-34.69	-107.615	-107.23	-34.69	-109.282	-110.968
-34.68	-107.638	-107.193	-34.68	-109.231	-110.953
-34.67	-107.675	-107.168	-34.67	-109.191	-110.955
-34.66	-107.719	-107.152	-34.66	-109.163	-110.971
-34.65	-107.767	-107.146	-34.65	-109.149	-111.004
-34.64	-107.821	-107.149	-34.64	-109.147	-111.052
-34.63	-107.877	-107.155	-34.63	-109.16	-111.108
-34.62	-107.929	-107.16	-34.62	-109.187	-111.167
-34.61	-107.981	-107.169	-34.61	-109.228	-111.234
-34.6	-108.031	-107.177	-34.6	-109.285	-111.301
-34.59	-108.081	-107.182	-34.59	-109.36	-111.362
-34.58	-108.129	-107.184	-34.58	-109.45	-111.419
-34.57	-108.175	-107.185	-34.57	-109.558	-111.471
-34.56	-108.221	-107.188	-34.56	-109.683	-111.509
-34.55	-108.267	-107.191	-34.55	-109.827	-111.534
-34.54	-108.312	-107.195	-34.54	-109.99	-111.548
-34.53	-108.349	-107.201	-34.53	-110.17	-111.545
-34.52	-108.379	-107.21	-34.52	-110.368	-111.523
-34.51	-108.404	-107.224	-34.51	-110.585	-111.484
-34.5	-108.415	-107.232	-34.5	-110.818	-111.429
-34.49	-108.405	-107.231	-34.49	-111.066	-111.357
-34.48	-108.377	-107.227	-34.48	-111.33	-111.265
-34.47	-108.331	-107.208	-34.47	-111.607	-111.161
-34.46	-108.266	-107.159	-34.46	-111.893	-111.053
-34.45	-108.175	-107.084	-34.45	-112.191	-110.935
-34.44	-108.068	-106.982	-34.44	-112.497	-110.812
-34.43	-107.956	-106.85	-34.43	-112.808	-110.699
-34.42	-107.836	-106.679	-34.42	-113.124	-110.595
-34.41	-107.708	-106.477	-34.41	-113.445	-110.497
-34.4	-107.589	-106.261	-34.4	-113.77	-110.417
-34.39	-107.488	-106.034	-34.39	-114.097	-110.361
-34.38	-107.396	-105.789	-34.38	-114.428	-110.324
-34.37	-107.324	-105.548	-34.37	-114.764	-110.308
-34.36	-107.284	-105.329	-34.36	-115.107	-110.317
-34.35	-107.268	-105.12	-34.35	-115.457	-110.351
-34.34	-107.28	-104.931	-34.34	-115.813	-110.407
-34.33	-107.325	-104.777	-34.33	-116.177	-110.479
-34.32	-107.403	-104.654	-34.32	-116.556	-110.572
-34.31	-107.511	-104.563	-34.31	-116.939	-110.682
-34.3	-107.646	-104.508	-34.3	-117.313	-110.797
-34.29	-107.811	-104.491	-34.29	-117.688	-110.918
-34.28	-108.004	-104.509	-34.28	-118.059	-111.045
-34.27	-108.215	-104.56	-34.27	-118.379	-111.167
-34.26	-108.438	-104.642	-34.26	-118.624	-111.275
-34.25	-108.682	-104.758	-34.25	-118.821	-111.376
-34.24	-108.93	-104.9	-34.24	-118.927	-111.464
-34.23	-109.166	-105.059	-34.23	-118.895	-111.532
-34.22	-109.403	-105.242	-34.22	-118.727	-111.579
-34.21	-109.628	-105.441	-34.21	-118.451	-111.61
-34.2	-109.821	-105.644	-34.2	-118.096	-111.627
-34.19	-109.986	-105.854	-34.19	-117.633	-111.625
-34.18	-110.124	-106.069	-34.18	-117.089	-111.608
-34.17	-110.227	-106.277	-34.17	-116.524	-111.588
-34.16	-110.287	-106.476	-34.16	-115.959	-111.566
-34.15	-110.311	-106.668	-34.15	-115.369	-111.538
-34.14	-110.306	-106.849	-34.14	-114.788	-111.517
-34.13	-110.278	-107.012	-34.13	-114.24	-111.511
-34.12	-110.219	-107.16	-34.12	-113.709	-111.514
-34.11	-110.145	-107.294	-34.11	-113.201	-111.533
-34.1	-110.073	-107.411	-34.1	-112.726	-111.575
-34.09	-109.993	-107.51	-34.09	-112.28	-111.64
-34.08	-109.914	-107.595	-34.08	-111.863	-111.726
-34.07	-109.853	-107.67	-34.07	-111.475	-111.83
-34.06	-109.81	-107.73	-34.06	-111.115	-111.959
-34.05	-109.781	-107.78	-34.05	-110.784	-112.108
-34.04	-109.78	-107.829	-34.04	-110.479	-112.262
-34.03	-109.812	-107.878	-34.03	-110.199	-112.417
-34.02	-109.871	-107.925	-34.02	-109.945	-112.581
-34.01	-109.964	-107.98	-34.01	-109.716	-112.732
-34	-110.094	-108.054	-34	-109.509	-112.853
-33.99	-110.261	-108.139	-33.99	-109.325	-112.954
-33.98	-110.464	-108.242	-33.98	-109.164	-113.031
-33.97	-110.704	-108.375	-33.97	-109.026	-113.076
-33.96	-110.985	-108.534	-33.96	-108.91	-113.082
-33.95	-111.302	-108.719	-33.95	-108.818	-113.063
-33.94	-111.647	-108.936	-33.94	-108.752	-113.039
-33.93	-112.03	-109.186	-33.93	-108.711	-113.004
-33.92	-112.445	-109.468	-33.92	-108.696	-112.959
-33.91	-112.861	-109.775	-33.91	-108.711	-112.931
-33.9	-113.274	-110.107	-33.9	-108.76	-112.932
-33.89	-113.703	-110.47	-33.89	-108.838	-112.95
-33.88	-114.085	-110.846	-33.88	-108.952	-112.998
-33.87	-114.361	-111.223	-33.87	-109.109	-113.09
-33.86	-114.567	-111.615	-33.86	-109.303	-113.22
-33.85	-114.676	-112.003	-33.85	-109.54	-113.388
-33.84	-114.644	-112.359	-33.84	-109.826	-113.591
-33.83	-114.444	-112.696	-33.83	-110.162	-113.839
-33.82	-114.121	-113.005	-33.82	-110.547	-114.122
-33.81	-113.73	-113.262	-33.81	-110.981	-114.422
-33.8	-113.273	-113.458	-33.8	-111.474	-114.743
-33.79	-112.737	-113.603	-33.79	-112.022	-115.087
-33.78	-112.189	-113.687	-33.78	-112.598	-115.42
-33.77	-111.676	-113.699	-33.77	-113.198	-115.724
-33.76	-111.164	-113.643	-33.76	-113.854	-116.016
-33.75	-110.674	-113.528	-33.75	-114.476	-116.274
-33.74	-110.231	-113.361	-33.74	-114.977	-116.474
-33.73	-109.828	-113.131	-33.73	-115.407	-116.614
-33.72	-109.463	-112.854	-33.72	-115.729	-116.71
-33.71	-109.142	-112.554	-33.71	-115.868	-116.771
-33.7	-108.868	-112.224	-33.7	-115.774	-116.785
-33.69	-108.637	-111.867	-33.69	-115.512	-116.763
-33.68	-108.448	-111.509	-33.68	-115.18	-116.741
-33.67	-108.303	-111.16	-33.67	-114.803	-116.729
-33.66	-108.201	-110.808	-33.66	-114.344	-116.713
-33.65	-108.141	-110.47	-33.65	-113.886	-116.721
-33.64	-108.122	-110.16	-33.64	-113.497	-116.775
-33.63	-108.144	-109.869	-33.63	-113.141	-116.859
-33.62	-108.207	-109.603	-33.62	-112.826	-116.986
-33.61	-108.309	-109.368	-33.61	-112.574	-117.171
-33.6	-108.451	-109.164	-33.6	-112.382	-117.413
-33.59	-108.632	-108.99	-33.59	-112.244	-117.707
-33.58	-108.85	-108.847	-33.58	-112.157	-118.056
-33.57	-109.107	-108.737	-33.57	-112.124	-118.482
-33.56	-109.402	-108.657	-33.56	-112.138	-118.966
-33.55	-109.724	-108.605	-33.55	-112.199	-119.446
-33.54	-110.073	-108.581	-33.54	-112.297	-119.924
-33.53	-110.458	-108.585	-33.53	-112.435	-120.438
-33.52	-110.844	-108.611	-33.52	-112.599	-120.824
-33.51	-111.208	-108.655	-33.51	-112.774	-120.934
-33.5	-111.581	-108.722	-33.5	-112.975	-120.813
-33.49	-111.913	-108.804	-33.49	-113.183	-120.499
-33.48	-112.142	-108.89	-33.48	-113.379	-120.003
-33.47	-112.278	-108.987	-33.47	-113.568	-119.253
-33.46	-112.326	-109.089	-33.46	-113.748	-118.343
-33.45	-112.262	-109.178	-33.45	-113.905	-117.443
-33.44	-112.058	-109.255	-33.44	-114.034	-116.599
-33.43	-111.735	-109.324	-33.43	-114.14	-115.752
-33.42	-111.351	-109.362	-33.42	-114.222	-114.956
-33.41	-110.934	-109.358	-33.41	-114.281	-114.249
-33.4	-110.453	-109.323	-33.4	-114.318	-113.609
-33.39	-109.954	-109.246	-33.39	-114.329	-113.033
-33.38	-109.481	-109.119	-33.38	-114.312	-112.523
-33.37	-109.015	-108.938	-33.37	-114.277	-112.082
-33.36	-108.563	-108.716	-33.36	-114.208	-111.705
-33.35	-108.143	-108.467	-33.35	-114.09	-111.382
-33.34	-107.755	-108.18	-33.34	-113.924	-111.118
-33.33	-107.394	-107.864	-33.33	-113.712	-110.911
-33.32	-107.067	-107.546	-33.32	-113.448	-110.75
-33.31	-106.774	-107.233	-33.31	-113.12	-110.634
-33.3	-106.513	-106.915	-33.3	-112.734	-110.566
-33.29	-106.287	-106.612	-33.29	-112.316	-110.535
-33.28	-106.097	-106.339	-33.28	-111.881	-110.533
-33.27	-105.942	-106.086	-33.27	-111.412	-110.568
-33.26	-105.823	-105.861	-33.26	-110.937	-110.627
-33.25	-105.746	-105.671	-33.25	-110.488	-110.7
-33.24	-105.711	-105.517	-33.24	-110.052	-110.791
-33.23	-105.711	-105.395	-33.23	-109.636	-110.897
-33.22	-105.749	-105.308	-33.22	-109.261	-111.004
-33.21	-105.837	-105.257	-33.21	-108.929	-111.112
-33.2	-105.97	-105.241	-33.2	-108.634	-111.223
-33.19	-106.151	-105.255	-33.19	-108.383	-111.332
-33.18	-106.383	-105.298	-33.18	-108.182	-111.435
-33.17	-106.664	-105.373	-33.17	-108.026	-111.535
-33.16	-106.995	-105.47	-33.16	-107.915	-111.63
-33.15	-107.378	-105.583	-33.15	-107.847	-111.721
-33.14	-107.818	-105.719	-33.14	-107.826	-111.808
-33.13	-108.303	-105.868	-33.13	-107.845	-111.89
-33.12	-108.823	-106.021	-33.12	-107.897	-111.964
-33.11	-109.401	-106.181	-33.11	-107.988	-112.032
-33.1	-110.009	-106.347	-33.1	-108.11	-112.093
-33.09	-110.597	-106.507	-33.09	-108.249	-112.141
-33.08	-111.181	-106.661	-33.08	-108.406	-112.174
-33.07	-111.757	-106.812	-33.07	-108.583	-112.194
-33.06	-112.248	-106.956	-33.06	-108.757	-112.201
-33.05	-112.601	-107.09	-33.05	-108.919	-112.192
-33.04	-112.848	-107.216	-33.04	-109.079	-112.166
-33.03	-112.992	-107.335	-33.03	-109.223	-112.131
-33.02	-113.027	-107.45	-33.02	-109.337	-112.094
-33.01	-112.925	-107.558	-33.01	-109.424	-112.048
-33	-112.745	-107.663	-33	-109.488	-112.001
-32.99	-112.564	-107.766	-32.99	-109.528	-111.966
-32.98	-112.364	-107.868	-32.98	-109.539	-111.94
-32.97	-112.146	-107.969	-32.97	-109.528	-111.923
-32.96	-111.955	-108.07	-32.96	-109.506	-111.919
-32.95	-111.807	-108.173	-32.95	-109.475	-111.934
-32.94	-111.684	-108.276	-32.94	-109.432	-111.964
-32.93	-111.592	-108.381	-32.93	-109.385	-112.001
-32.92	-111.535	-108.489	-32.92	-109.339	-112.042
-32.91	-111.514	-108.598	-32.91	-109.293	-112.094
-32.9	-111.519	-108.712	-32.9	-109.243	-112.141
-32.89	-111.543	-108.831	-32.89	-109.19	-112.165
-32.88	-111.592	-108.955	-32.88	-109.136	-112.176
-32.87	-111.658	-109.085	-32.87	-109.077	-112.166
-32.86	-111.728	-109.226	-32.86	-109.006	-112.121
-32.85	-111.804	-109.376	-32.85	-108.925	-112.036
-32.84	-111.886	-109.537	-32.84	-108.833	-111.918
-32.83	-111.963	-109.71	-32.83	-108.73	-111.773
-32.82	-112.029	-109.898	-32.82	-108.612	-111.599
-32.81	-112.09	-110.099	-32.81	-108.481	-111.393
-32.8	-112.14	-110.309	-32.8	-108.342	-111.175
-32.79	-112.177	-110.528	-32.79	-108.199	-110.958
-32.78	-112.201	-110.76	-32.78	-108.048	-110.731
-32.77	-112.215	-110.994	-32.77	-107.896	-110.505
-32.76	-112.221	-111.218	-32.76	-107.753	-110.296
-32.75	-112.217	-111.441	-32.75	-107.615	-110.098
-32.74	-112.205	-111.654	-32.74	-107.485	-109.913
-32.73	-112.19	-111.837	-32.73	-107.373	-109.747
-32.72	-112.173	-111.99	-32.72	-107.278	-109.601
-32.71	-112.153	-112.116	-32.71	-107.199	-109.473
-32.7	-112.126	-112.207	-32.7	-107.142	-109.364
-32.69	-112.096	-112.254	-32.69	-107.109	-109.272
-32.68	-112.062	-112.261	-32.68	-107.098	-109.2
-32.67	-112.016	-112.237	-32.67	-107.111	-109.144
-32.66	-111.949	-112.186	-32.66	-107.149	-109.101
-32.65	-111.868	-112.102	-32.65	-107.213	-109.075
-32.64	-111.767	-111.996	-32.64	-107.3	-109.062
-32.63	-111.637	-111.881	-32.63	-107.408	-109.058
-32.62	-111.475	-111.754	-32.62	-107.541	-109.066
-32.61	-111.286	-111.617	-32.61	-107.694	-109.085
-32.6	-111.078	-111.478	-32.6	-107.86	-109.109
-32.59	-110.845	-111.34	-32.59	-108.04	-109.139
-32.58	-110.589	-111.2	-32.58	-108.235	-109.177
-32.57	-110.329	-111.061	-32.57	-108.428	-109.215
-32.56	-110.074	-110.926	-32.56	-108.613	-109.251
-32.55	-109.814	-110.793	-32.55	-108.797	-109.29
-32.54	-109.566	-110.662	-32.54	-108.965	-109.324
-32.53	-109.345	-110.532	-32.53	-109.099	-109.349
-32.52	-109.143	-110.405	-32.52	-109.206	-109.367
-32.51	-108.966	-110.279	-32.51	-109.284	-109.377
-32.5	-108.825	-110.152	-32.5	-109.322	-109.375
-32.49	-108.721	-110.025	-32.49	-109.317	-109.36
-32.48	-108.651	-109.898	-32.48	-109.275	-109.335
-32.47	-108.618	-109.769	-32.47	-109.208	-109.304
-32.46	-108.627	-109.637	-32.46	-109.114	-109.265
-32.45	-108.675	-109.503	-32.45	-108.992	-109.219
-32.44	-108.753	-109.368	-32.44	-108.858	-109.177
-32.43	-108.859	-109.234	-32.43	-108.726	-109.146
-32.42	-109.004	-109.097	-32.42	-108.584	-109.119
-32.41	-109.163	-108.964	-32.41	-108.445	-109.107
-32.4	-109.309	-108.84	-32.4	-108.318	-109.125
-32.39	-109.465	-108.721	-32.39	-108.201	-109.165
-32.38	-109.607	-108.611	-32.38	-108.095	-109.233
-32.37	-109.691	-108.519	-32.37	-108.005	-109.342
-32.36	-109.712	-108.444	-32.36	-107.932	-109.492
-32.35	-109.681	-108.385	-32.35	-107.875	-109.68
-32.34	-109.586	-108.351	-32.34	-107.836	-109.916
-32.33	-109.41	-108.344	-32.33	-107.816	-110.204
-32.32	-109.157	-108.361	-32.32	-107.815	-110.541
-32.31	-108.865	-108.404	-32.31	-107.833	-110.921
-32.3	-108.56	-108.477	-32.3	-107.873	-111.342
-32.29	-108.218	-108.579	-32.29	-107.933	-111.821
-32.28	-107.869	-108.708	-32.28	-108.015	-112.32
-32.27	-107.551	-108.86	-32.27	-108.122	-112.798
-32.26	-107.253	-109.041	-32.26	-108.252	-113.293
-32.25	-106.979	-109.245	-32.25	-108.406	-113.765
-32.24	-106.743	-109.465	-32.24	-108.585	-114.132
-32.23	-106.553	-109.701	-32.23	-108.791	-114.368
-32.22	-106.401	-109.955	-32.22	-109.024	-114.503
-32.21	-106.29	-110.213	-32.21	-109.278	-114.531
-32.2	-106.221	-110.471	-32.2	-109.556	-114.431
-32.19	-106.196	-110.735	-32.19	-109.861	-114.195
-32.18	-106.207	-110.994	-32.18	-110.177	-113.896
-32.17	-106.25	-111.236	-32.17	-110.494	-113.598
-32.16	-106.33	-111.47	-32.16	-110.829	-113.267
-32.15	-106.441	-111.689	-32.15	-111.156	-112.924
-32.14	-106.569	-111.883	-32.14	-111.441	-112.609
-32.13	-106.721	-112.054	-32.13	-111.698	-112.325
-32.12	-106.893	-112.201	-32.12	-111.919	-112.061
-32.11	-107.072	-112.319	-32.11	-112.071	-111.817
-32.1	-107.254	-112.405	-32.1	-112.135	-111.598
-32.09	-107.445	-112.461	-32.09	-112.128	-111.4
-32.08	-107.633	-112.49	-32.08	-112.055	-111.217
-32.07	-107.81	-112.493	-32.07	-111.916	-111.041
-32.06	-107.982	-112.467	-32.06	-111.701	-110.877
-32.05	-108.145	-112.422	-32.05	-111.442	-110.723
-32.04	-108.291	-112.371	-32.04	-111.171	-110.578
-32.03	-108.424	-112.305	-32.03	-110.871	-110.439
-32.02	-108.542	-112.233	-32.02	-110.555	-110.31
-32.01	-108.642	-112.17	-32.01	-110.249	-110.198
-32	-108.724	-112.116	-32	-109.954	-110.101
-31.99	-108.789	-112.069	-31.99	-109.664	-110.019
-31.98	-108.836	-112.032	-31.98	-109.392	-109.958
-31.97	-108.866	-112.011	-31.97	-109.142	-109.922
-31.96	-108.877	-112.005	-31.96	-108.909	-109.907
-31.95	-108.875	-111.999	-31.95	-108.696	-109.915
-31.94	-108.863	-111.988	-31.94	-108.506	-109.945
-31.93	-108.837	-111.981	-31.93	-108.336	-110.001
-31.92	-108.804	-111.96	-31.92	-108.189	-110.075
-31.91	-108.772	-111.904	-31.91	-108.063	-110.16
-31.9	-108.737	-111.819	-31.9	-107.96	-110.263
-31.89	-108.702	-111.703	-31.89	-107.878	-110.378
-31.88	-108.673	-111.549	-31.88	-107.819	-110.492
-31.87	-108.652	-111.349	-31.87	-107.783	-110.606
-31.86	-108.637	-111.109	-31.86	-107.769	-110.721
-31.85	-108.627	-110.846	-31.85	-107.777	-110.829
-31.84	-108.626	-110.566	-31.84	-107.806	-110.925
-31.83	-108.632	-110.26	-31.83	-107.858	-111.011
-31.82	-108.639	-109.947	-31.82	-107.93	-111.087
-31.81	-108.643	-109.644	-31.81	-108.019	-111.153
-31.8	-108.649	-109.343	-31.8	-108.129	-111.207
-31.79	-108.649	-109.048	-31.79	-108.255	-111.252
-31.78	-108.636	-108.769	-31.78	-108.393	-111.291
-31.77	-108.611	-108.506	-31.77	-108.545	-111.326
-31.76	-108.574	-108.257	-31.76	-108.71	-111.354
-31.75	-108.52	-108.02	-31.75	-108.882	-111.379
-31.74	-108.446	-107.798	-31.74	-109.06	-111.402
-31.73	-108.355	-107.589	-31.73	-109.246	-111.422
-31.72	-108.25	-107.392	-31.72	-109.437	-111.438
-31.71	-108.132	-107.205	-31.71	-109.63	-111.45
-31.7	-107.998	-107.028	-31.7	-109.828	-111.459
-31.69	-107.854	-106.862	-31.69	-110.03	-111.464
-31.68	-107.706	-106.707	-31.68	-110.234	-111.466
-31.67	-107.551	-106.563	-31.67	-110.443	-111.463
-31.66	-107.391	-106.431	-31.66	-110.653	-111.457
-31.65	-107.234	-106.317	-31.65	-110.859	-111.451
-31.64	-107.077	-106.218	-31.64	-111.067	-111.445
-31.63	-106.922	-106.136	-31.63	-111.272	-111.438
-31.62	-106.771	-106.077	-31.62	-111.458	-111.434
-31.61	-106.626	-106.042	-31.61	-111.624	-111.435
-31.6	-106.486	-106.03	-31.6	-111.775	-111.439
-31.59	-106.352	-106.043	-31.59	-111.891	-111.445
-31.58	-106.226	-106.086	-31.58	-111.959	-111.454
-31.57	-106.107	-106.156	-31.57	-111.986	-111.468
-31.56	-105.996	-106.255	-31.56	-111.971	-111.482
-31.55	-105.893	-106.383	-31.55	-111.91	-111.491
-31.54	-105.798	-106.542	-31.54	-111.797	-111.499
-31.53	-105.71	-106.729	-31.53	-111.643	-111.503
-31.52	-105.63	-106.944	-31.52	-111.466	-111.496
-31.51	-105.557	-107.186	-31.51	-111.264	-111.477
-31.5	-105.492	-107.457	-31.5	-111.036	-111.447
-31.49	-105.433	-107.75	-31.49	-110.802	-111.403
-31.48	-105.378	-108.064	-31.48	-110.57	-111.342
-31.47	-105.33	-108.403	-31.47	-110.332	-111.264
-31.46	-105.287	-108.757	-31.46	-110.096	-111.172
-31.45	-105.248	-109.119	-31.45	-109.87	-111.065
-31.44	-105.214	-109.499	-31.44	-109.649	-110.941
-31.43	-105.186	-109.883	-31.43	-109.435	-110.805
-31.42	-105.167	-110.253	-31.42	-109.228	-110.662
-31.41	-105.154	-110.623	-31.41	-109.028	-110.507
-31.4	-105.149	-110.98	-31.4	-108.836	-110.345
-31.39	-105.159	-111.299	-31.39	-108.653	-110.186
-31.38	-105.183	-111.576	-31.38	-108.478	-110.027
-31.37	-105.22	-111.819	-31.37	-108.31	-109.869
-31.36	-105.277	-112.007	-31.36	-108.156	-109.721
-31.35	-105.359	-112.126	-31.35	-108.015	-109.589
-31.34	-105.462	-112.182	-31.34	-107.886	-109.467
-31.33	-105.59	-112.185	-31.33	-107.775	-109.363
-31.32	-105.75	-112.141	-31.32	-107.687	-109.288
-31.31	-105.939	-112.037	-31.31	-107.618	-109.234
-31.3	-106.158	-111.893	-31.3	-107.573	-109.207
-31.29	-106.412	-111.737	-31.29	-107.557	-109.215
-31.28	-106.7	-111.56	-31.28	-107.57	-109.256
-31.27	-107.022	-111.366	-31.27	-107.612	-109.33
-31.26	-107.372	-111.176	-31.26	-107.688	-109.441
-31.25	-107.756	-110.997	-31.25	-107.8	-109.593
-31.24	-108.172	-110.821	-31.24	-107.945	-109.783
-31.23	-108.605	-110.655	-31.23	-108.126	-110.009
-31.22	-109.046	-110.507	-31.22	-108.343	-110.27
-31.21	-109.511	-110.372	-31.21	-108.599	-110.572
-31.2	-109.969	-110.25	-31.2	-108.887	-110.9
-31.19	-110.388	-110.142	-31.19	-109.205	-111.239
-31.18	-110.788	-110.048	-31.18	-109.559	-111.608
-31.17	-111.151	-109.966	-31.17	-109.94	-111.983
-31.16	-111.439	-109.894	-31.16	-110.332	-112.329
-31.15	-111.644	-109.831	-31.15	-110.742	-112.651
-31.14	-111.78	-109.779	-31.14	-111.167	-112.949
-31.13	-111.85	-109.731	-31.13	-111.578	-113.192
-31.12	-111.846	-109.686	-31.12	-111.965	-113.359
-31.11	-111.767	-109.647	-31.11	-112.342	-113.463
-31.1	-111.649	-109.608	-31.1	-112.685	-113.518
-31.09	-111.519	-109.562	-31.09	-112.977	-113.533
-31.08	-111.355	-109.516	-31.08	-113.222	-113.49
-31.07	-111.18	-109.463	-31.07	-113.428	-113.422
-31.06	-111.022	-109.396	-31.06	-113.6	-113.365
-31.05	-110.873	-109.317	-31.05	-113.726	-113.309
-31.04	-110.735	-109.227	-31.04	-113.821	-113.256
-31.03	-110.62	-109.123	-31.03	-113.909	-113.226
-31.02	-110.531	-109.002	-31.02	-113.991	-113.229
-31.01	-110.465	-108.867	-31.01	-114.063	-113.253
-31	-110.424	-108.725	-31	-114.138	-113.288
-30.99	-110.41	-108.578	-30.99	-114.225	-113.332
-30.98	-110.423	-108.422	-30.98	-114.321	-113.395
-30.97	-110.459	-108.267	-30.97	-114.416	-113.445
-30.96	-110.517	-108.124	-30.96	-114.503	-113.457
-30.95	-110.601	-107.986	-30.95	-114.595	-113.445
-30.94	-110.703	-107.859	-30.94	-114.673	-113.4
-30.93	-110.814	-107.753	-30.93	-114.714	-113.305
-30.92	-110.942	-107.666	-30.92	-114.723	-113.151
-30.91	-111.079	-107.598	-30.91	-114.7	-112.953
-30.9	-111.208	-107.551	-30.9	-114.635	-112.732
-30.89	-111.329	-107.529	-30.89	-114.517	-112.486
-30.88	-111.446	-107.528	-30.88	-114.354	-112.212
-30.87	-111.538	-107.546	-30.87	-114.161	-111.939
-30.86	-111.595	-107.578	-30.86	-113.948	-111.686
-30.85	-111.623	-107.63	-30.85	-113.702	-111.44
-30.84	-111.618	-107.692	-30.84	-113.446	-111.209
-30.83	-111.573	-107.752	-30.83	-113.202	-111.002
-30.82	-111.484	-107.819	-30.82	-112.959	-110.822
-30.81	-111.361	-107.884	-30.81	-112.723	-110.66
-30.8	-111.217	-107.936	-30.8	-112.509	-110.507
-30.79	-111.044	-107.974	-30.79	-112.318	-110.368
-30.78	-110.847	-108.001	-30.78	-112.146	-110.24
-30.77	-110.647	-108.011	-30.77	-111.996	-110.104
-30.76	-110.45	-108.002	-30.76	-111.87	-109.954
-30.75	-110.248	-107.974	-30.75	-111.768	-109.796
-30.74	-110.056	-107.934	-30.74	-111.685	-109.625
-30.73	-109.886	-107.887	-30.73	-111.619	-109.431
-30.72	-109.73	-107.825	-30.72	-111.573	-109.215
-30.71	-109.595	-107.759	-30.71	-111.541	-108.986
-30.7	-109.49	-107.697	-30.7	-111.518	-108.756
-30.69	-109.412	-107.635	-30.69	-111.506	-108.514
-30.68	-109.362	-107.576	-30.68	-111.503	-108.27
-30.67	-109.344	-107.526	-30.67	-111.501	-108.043
-30.66	-109.361	-107.486	-30.66	-111.5	-107.832
-30.65	-109.41	-107.454	-30.65	-111.5	-107.634
-30.64	-109.489	-107.433	-30.64	-111.495	-107.461
-30.63	-109.6	-107.424	-30.63	-111.481	-107.32
-30.62	-109.745	-107.427	-30.62	-111.462	-107.206
-30.61	-109.91	-107.442	-30.61	-111.431	-107.119
-30.6	-110.088	-107.47	-30.6	-111.386	-107.062
-30.59	-110.292	-107.51	-30.59	-111.328	-107.037
-30.58	-110.5	-107.564	-30.58	-111.257	-107.037
-30.57	-110.682	-107.634	-30.57	-111.175	-107.057
-30.56	-110.854	-107.72	-30.56	-111.078	-107.101
-30.55	-111.005	-107.821	-30.55	-110.97	-107.165
-30.54	-111.106	-107.942	-30.54	-110.859	-107.238
-30.53	-111.144	-108.084	-30.53	-110.744	-107.316
-30.52	-111.132	-108.245	-30.52	-110.625	-107.405
-30.51	-111.075	-108.427	-30.51	-110.511	-107.495
-30.5	-110.971	-108.632	-30.5	-110.408	-107.579
-30.49	-110.811	-108.861	-30.49	-110.311	-107.661
-30.48	-110.629	-109.108	-30.48	-110.224	-107.742
-30.47	-110.452	-109.369	-30.47	-110.153	-107.822
-30.46	-110.263	-109.652	-30.46	-110.097	-107.896
-30.45	-110.077	-109.944	-30.45	-110.054	-107.973
-30.44	-109.925	-110.225	-30.44	-110.022	-108.061
-30.43	-109.803	-110.505	-30.43	-110.003	-108.156
-30.42	-109.709	-110.777	-30.42	-109.996	-108.261
-30.41	-109.656	-111.01	-30.41	-109.989	-108.385
-30.4	-109.651	-111.195	-30.4	-109.983	-108.532
-30.39	-109.688	-111.343	-30.39	-109.979	-108.699
-30.38	-109.768	-111.441	-30.38	-109.968	-108.887
-30.37	-109.894	-111.479	-30.37	-109.943	-109.099
-30.36	-110.069	-111.455	-30.36	-109.908	-109.338
-30.35	-110.282	-111.388	-30.35	-109.862	-109.593
-30.34	-110.525	-111.296	-30.34	-109.803	-109.855
-30.33	-110.812	-111.164	-30.33	-109.728	-110.135
-30.32	-111.125	-111.006	-30.32	-109.643	-110.419
-30.31	-111.432	-110.848	-30.31	-109.558	-110.683
-30.3	-111.747	-110.69	-30.3	-109.468	-110.929
-30.29	-112.063	-110.528	-30.29	-109.375	-111.159
-30.28	-112.33	-110.372	-30.28	-109.292	-111.352
-30.27	-112.525	-110.228	-30.27	-109.225	-111.494
-30.26	-112.67	-110.093	-30.26	-109.167	-111.595
-30.25	-112.744	-109.962	-30.25	-109.127	-111.66
-30.24	-112.725	-109.836	-30.24	-109.115	-111.693
-30.23	-112.61	-109.717	-30.23	-109.123	-111.683
-30.22	-112.431	-109.599	-30.22	-109.158	-111.651
-30.21	-112.219	-109.479	-30.21	-109.223	-111.622
-30.2	-111.955	-109.357	-30.2	-109.319	-111.585
-30.19	-111.656	-109.233	-30.19	-109.444	-111.547
-30.18	-111.364	-109.105	-30.18	-109.602	-111.523
-30.17	-111.086	-108.972	-30.17	-109.794	-111.52
-30.16	-110.81	-108.835	-30.16	-110.019	-111.532
-30.15	-110.553	-108.696	-30.15	-110.277	-111.557
-30.14	-110.329	-108.555	-30.14	-110.567	-111.599
-30.13	-110.128	-108.411	-30.13	-110.892	-111.661
-30.12	-109.951	-108.267	-30.12	-111.244	-111.725
-30.11	-109.799	-108.122	-30.11	-111.619	-111.78
-30.1	-109.675	-107.978	-30.1	-112.027	-111.838
-30.09	-109.573	-107.833	-30.09	-112.449	-111.883
-30.08	-109.487	-107.689	-30.08	-112.861	-111.893
-30.07	-109.42	-107.546	-30.07	-113.282	-111.87
-30.06	-109.371	-107.403	-30.06	-113.695	-111.816
-30.05	-109.332	-107.261	-30.05	-114.052	-111.723
-30.04	-109.302	-107.121	-30.04	-114.342	-111.581
-30.03	-109.282	-106.982	-30.03	-114.582	-111.397
-30.02	-109.271	-106.846	-30.02	-114.743	-111.184
[truncated: 8,002 more rows]
