# Supplementary material for: Integrated microcavity electric field sensors using Pound-Drever-Hall detection
Source: Nat Commun. 2024 Feb 15;15:1386. doi: 10.1038/s41467-024-45699-w (PMC10869830; doi:10.1038/s41467-024-45699-w)
Supplement: Supplementary file 3 — Source Data [file 41467_2024_45699_MOESM3_ESM.zip › Source Data/Fig3.c.xlsx]

## Sheet: Data
Device 1, ECDL, Applied electric field (dBuV/m)	Device 1, ECDL, sensor response (dBm)	Device 1, ECDL, fitted electric field (dBuV/m)	Device 1, ECDL, fitted sensor response (dBm)	Device 2, ECDL, Applied electric field (dBuV/m)	Device 2, ECDL, sensor response (dBm)	Device 2, ECDL, fitted electric field (dBuV/m)	Device 2, ECDL, fitted sensor response (dBm)	Device 1, FL, Applied electric field (dBuV/m)	Device 1, FL, sensor response (dBm)	Device 1, FL, fitted electric field (dBuV/m)	Device 1, FL, fitted sensor response (dBm)
20.8675	-128.981	0	-152.151	32.5017	-128.9	0	-162.607	18.6681	-132.258	0	-153.332
22.1598	-128.29	0.0160016	-152.135	33.4585	-128.051	0.0160016	-162.591	20.904	-131.131	0.0110011	-153.321
23.3806	-127.589	0.0320032	-152.119	34.434	-127.546	0.0320032	-162.575	23.0396	-129.868	0.0220022	-153.31
25.6402	-125.922	0.0480048	-152.103	35.4328	-126.907	0.0480048	-162.559	25.0901	-128.519	0.0330033	-153.299
26.6956	-125.052	0.0640064	-152.087	36.4449	-125.784	0.0640064	-162.543	27.0709	-125.455	0.0440044	-153.288
27.7121	-124.064	0.080008	-152.071	38.4533	-124.158	0.080008	-162.527	28.9971	-125.273	0.0550055	-153.277
29.662	-121.955	0.0960096	-152.055	40.3571	-122.452	0.0960096	-162.511	30.884	-122.623	0.0660066	-153.266
34.434	-116.853	0.112011	-152.039	42.2484	-119.905	0.112011	-162.495	35.5297	-117.681	0.0770077	-153.255
39.422	-112.474	0.128013	-152.023	44.413	-118.306	0.128013	-162.479	40.264	-113.035	0.0880088	-153.244
44.413	-107.588	0.144014	-152.007	50.74	-113.16	0.144014	-162.463	45.2415	-108.246	0.0990099	-153.233
50.74	-102.065	0.160016	-151.991	54.739	-108.34	0.160016	-162.447	50.282	-102.85	0.110011	-153.222
54.739	-97.3908	0.176018	-151.975	59.702	-103.124	0.176018	-162.431	55.1907	-97.6438	0.121012	-153.211
59.702	-91.9703	0.192019	-151.959	64.762	-98.2247	0.192019	-162.415	60.05	-92.7342	0.132013	-153.2
64.762	-87.2665	0.208021	-151.943	70.35	-93.167	0.208021	-162.399	64.9959	-87.6905	0.143014	-153.189
70.35	-82.1272	0.224022	-151.927	74.866	-88.2975	0.224022	-162.383	70.101	-82.6715	0.154015	-153.178
74.866	-77.1988	0.240024	-151.911	79.928	-83.2807	0.240024	-162.367	75.3729	-77.3063	0.165017	-153.167
79.928	-72.0767	0.256026	-151.895	84.992	-78.3042	0.256026	-162.351	80.624	-72.3525	0.176018	-153.156
84.992	-67.0568	0.272027	-151.879	89.915	-73.2772	0.272027	-162.335	85.6724	-67.5358	0.187019	-153.145
89.915	-62.0847	0.288029	-151.863	94.677	-68.1368	0.288029	-162.319	90.556	-63.3193	0.19802	-153.134
94.677	-56.9442	0.30403	-151.847	99.914	-63.1662	0.30403	-162.303	92.4874	-61.3004	0.209021	-153.123
99.914	-51.9578	0.320032	-151.831	104.436	-59.0562	0.320032	-162.287	95.42	-58.5389	0.220022	-153.112
104.436	-47.6471	0.336034	-151.815	109.347	-53.9816	0.336034	-162.271	100.303	-53.5263	0.231023	-153.101
109.347	-42.5774	0.352035	-151.799	114.456	-48.8333	0.352035	-162.255	102.015	-51.7203	0.242024	-153.09
114.456	-37.5431	0.368037	-151.783	119.456	-43.2412	0.368037	-162.239	104.027	-49.7773	0.253025	-153.079
119.456	-32.9431	0.384038	-151.767	123.021	-39.6821	0.384038	-162.223			0.264026	-153.068
123.021	-29.3785	0.40004	-151.751	126.542	-35.2032	0.40004	-162.207			0.275028	-153.057
126.542	-26.0937	0.416042	-151.735	129.041	-32.6164	0.416042	-162.191			0.286029	-153.046
129.041	-23.5641	0.432043	-151.719	130.979	-30.5052	0.432043	-162.175			0.29703	-153.035
130.979	-21.5322	0.448045	-151.703	134.501	-27.1443	0.448045	-162.159			0.308031	-153.024
134.501	-17.3406	0.464046	-151.687	137	-24.4218	0.464046	-162.143			0.319032	-153.013
137	-14.9327	0.480048	-151.671	138.938	-22.434	0.480048	-162.127			0.330033	-153.002
138.938	-13.0098	0.49605	-151.655	140.522	-20.7651	0.49605	-162.111			0.341034	-152.991
140.522	-11.6186	0.512051	-151.639	143.021	-18.2418	0.512051	-162.095			0.352035	-152.98
143.021	-9.55386	0.528053	-151.623	144.959	-16.2182	0.528053	-162.079			0.363036	-152.969
144.959	-8.06509	0.544054	-151.607	146.542	-14.5292	0.544054	-162.063			0.374037	-152.958
146.542	-6.75538	0.560056	-151.591	147.881	-13.2565	0.560056	-162.047			0.385039	-152.947
147.881	-6.20901	0.576058	-151.575	149.041	-12.1579	0.576058	-162.031			0.39604	-152.936
149.041	-5.72265	0.592059	-151.559	150.064	-11.1659	0.592059	-162.015			0.407041	-152.925
150.064	-5.4327	0.608061	-151.543	150.979	-10.3977	0.608061	-161.999			0.418042	-152.914
150.979	-5.16259	0.624062	-151.527	152.563	-9.5186	0.624062	-161.983			0.429043	-152.903
		0.640064	-151.511	153.902	-8.4192	0.640064	-161.967			0.440044	-152.892
		0.656066	-151.495	155.062	-7.75142	0.656066	-161.951			0.451045	-152.881
		0.672067	-151.479	156.085	-7.17317	0.672067	-161.935			0.462046	-152.87
		0.688069	-151.463	157	-6.62361	0.688069	-161.919			0.473047	-152.859
		0.70407	-151.447			0.70407	-161.903			0.484048	-152.848
		0.720072	-151.431			0.720072	-161.887			0.49505	-152.837
		0.736074	-151.415			0.736074	-161.871			0.506051	-152.826
		0.752075	-151.399			0.752075	-161.855			0.517052	-152.815
		0.768077	-151.383			0.768077	-161.839			0.528053	-152.804
		0.784078	-151.367			0.784078	-161.823			0.539054	-152.793
		0.80008	-151.351			0.80008	-161.807			0.550055	-152.782
		0.816082	-151.335			0.816082	-161.791			0.561056	-152.771
		0.832083	-151.319			0.832083	-161.775			0.572057	-152.76
		0.848085	-151.303			0.848085	-161.759			0.583058	-152.749
		0.864086	-151.287			0.864086	-161.743			0.594059	-152.738
		0.880088	-151.271			0.880088	-161.727			0.605061	-152.727
		0.89609	-151.255			0.89609	-161.711			0.616062	-152.716
		0.912091	-151.239			0.912091	-161.695			0.627063	-152.705
		0.928093	-151.223			0.928093	-161.679			0.638064	-152.694
		0.944094	-151.207			0.944094	-161.663			0.649065	-152.683
		0.960096	-151.191			0.960096	-161.647			0.660066	-152.672
		0.976098	-151.175			0.976098	-161.631			0.671067	-152.661
		0.992099	-151.159			0.992099	-161.615			0.682068	-152.65
		1.0081	-151.143			1.0081	-161.599			0.693069	-152.639
		1.0241	-151.127			1.0241	-161.583			0.70407	-152.628
		1.0401	-151.111			1.0401	-161.567			0.715072	-152.617
		1.05611	-151.095			1.05611	-161.551			0.726073	-152.606
		1.07211	-151.079			1.07211	-161.535			0.737074	-152.595
		1.08811	-151.063			1.08811	-161.519			0.748075	-152.584
		1.10411	-151.047			1.10411	-161.503			0.759076	-152.573
		1.12011	-151.031			1.12011	-161.487			0.770077	-152.562
		1.13611	-151.015			1.13611	-161.471			0.781078	-152.551
		1.15212	-150.999			1.15212	-161.455			0.792079	-152.54
		1.16812	-150.983			1.16812	-161.439			0.80308	-152.529
		1.18412	-150.967			1.18412	-161.423			0.814081	-152.518
		1.20012	-150.951			1.20012	-161.407			0.825083	-152.507
		1.21612	-150.935			1.21612	-161.391			0.836084	-152.496
		1.23212	-150.919			1.23212	-161.375			0.847085	-152.485
		1.24812	-150.903			1.24812	-161.359			0.858086	-152.474
		1.26413	-150.887			1.26413	-161.343			0.869087	-152.463
		1.28013	-150.871			1.28013	-161.327			0.880088	-152.452
		1.29613	-150.855			1.29613	-161.311			0.891089	-152.441
		1.31213	-150.839			1.31213	-161.295			0.90209	-152.43
		1.32813	-150.823			1.32813	-161.279			0.913091	-152.419
		1.34413	-150.807			1.34413	-161.263			0.924092	-152.408
		1.36014	-150.791			1.36014	-161.247			0.935094	-152.397
		1.37614	-150.775			1.37614	-161.231			0.946095	-152.386
		1.39214	-150.759			1.39214	-161.215			0.957096	-152.375
		1.40814	-150.743			1.40814	-161.199			0.968097	-152.364
		1.42414	-150.727			1.42414	-161.183			0.979098	-152.353
		1.44014	-150.711			1.44014	-161.167			0.990099	-152.342
		1.45615	-150.695			1.45615	-161.151			1.0011	-152.331
		1.47215	-150.679			1.47215	-161.135			1.0121	-152.32
		1.48815	-150.663			1.48815	-161.119			1.0231	-152.309
		1.50415	-150.647			1.50415	-161.103			1.0341	-152.298
		1.52015	-150.631			1.52015	-161.087			1.0451	-152.287
		1.53615	-150.615			1.53615	-161.071			1.05611	-152.276
		1.55216	-150.599			1.55216	-161.055			1.06711	-152.265
		1.56816	-150.583			1.56816	-161.039			1.07811	-152.254
		1.58416	-150.567			1.58416	-161.023			1.08911	-152.243
		1.60016	-150.551			1.60016	-161.007			1.10011	-152.232
		1.61616	-150.535			1.61616	-160.991			1.11111	-152.221
		1.63216	-150.519			1.63216	-160.975			1.12211	-152.21
		1.64816	-150.503			1.64816	-160.959			1.13311	-152.199
		1.66417	-150.487			1.66417	-160.943			1.14411	-152.188
		1.68017	-150.471			1.68017	-160.927			1.15512	-152.177
		1.69617	-150.455			1.69617	-160.911			1.16612	-152.166
		1.71217	-150.439			1.71217	-160.895			1.17712	-152.155
		1.72817	-150.423			1.72817	-160.879			1.18812	-152.144
		1.74417	-150.407			1.74417	-160.863			1.19912	-152.133
		1.76018	-150.391			1.76018	-160.847			1.21012	-152.122
		1.77618	-150.375			1.77618	-160.831			1.22112	-152.111
		1.79218	-150.359			1.79218	-160.815			1.23212	-152.1
		1.80818	-150.343			1.80818	-160.799			1.24312	-152.089
		1.82418	-150.327			1.82418	-160.783			1.25413	-152.078
		1.84018	-150.311			1.84018	-160.767			1.26513	-152.067
		1.85619	-150.295			1.85619	-160.751			1.27613	-152.056
		1.87219	-150.279			1.87219	-160.735			1.28713	-152.045
		1.88819	-150.263			1.88819	-160.719			1.29813	-152.034
		1.90419	-150.247			1.90419	-160.703			1.30913	-152.023
		1.92019	-150.231			1.92019	-160.687			1.32013	-152.012
		1.93619	-150.215			1.93619	-160.671			1.33113	-152.001
		1.9522	-150.199			1.9522	-160.655			1.34213	-151.99
		1.9682	-150.183			1.9682	-160.639			1.35314	-151.979
		1.9842	-150.167			1.9842	-160.623			1.36414	-151.968
		2.0002	-150.151			2.0002	-160.607			1.37514	-151.957
		2.0162	-150.135			2.0162	-160.591			1.38614	-151.946
		2.0322	-150.119			2.0322	-160.575			1.39714	-151.935
		2.0482	-150.103			2.0482	-160.559			1.40814	-151.924
		2.06421	-150.087			2.06421	-160.543			1.41914	-151.913
		2.08021	-150.071			2.08021	-160.527			1.43014	-151.902
		2.09621	-150.055			2.09621	-160.511			1.44114	-151.891
		2.11221	-150.039			2.11221	-160.495			1.45215	-151.88
		2.12821	-150.023			2.12821	-160.479			1.46315	-151.869
		2.14421	-150.007			2.14421	-160.463			1.47415	-151.858
		2.16022	-149.991			2.16022	-160.447			1.48515	-151.847
		2.17622	-149.975			2.17622	-160.431			1.49615	-151.836
		2.19222	-149.959			2.19222	-160.415			1.50715	-151.825
		2.20822	-149.943			2.20822	-160.399			1.51815	-151.814
		2.22422	-149.927			2.22422	-160.383			1.52915	-151.803
		2.24022	-149.911			2.24022	-160.367			1.54015	-151.792
		2.25623	-149.895			2.25623	-160.351			1.55116	-151.781
		2.27223	-149.879			2.27223	-160.335			1.56216	-151.77
		2.28823	-149.863			2.28823	-160.319			1.57316	-151.759
		2.30423	-149.847			2.30423	-160.303			1.58416	-151.748
		2.32023	-149.831			2.32023	-160.287			1.59516	-151.737
		2.33623	-149.815			2.33623	-160.271			1.60616	-151.726
		2.35224	-149.799			2.35224	-160.255			1.61716	-151.715
		2.36824	-149.783			2.36824	-160.239			1.62816	-151.704
		2.38424	-149.767			2.38424	-160.223			1.63916	-151.693
		2.40024	-149.751			2.40024	-160.207			1.65017	-151.682
		2.41624	-149.735			2.41624	-160.191			1.66117	-151.671
		2.43224	-149.719			2.43224	-160.175			1.67217	-151.66
		2.44824	-149.703			2.44824	-160.159			1.68317	-151.649
		2.46425	-149.687			2.46425	-160.143			1.69417	-151.638
		2.48025	-149.671			2.48025	-160.127			1.70517	-151.627
		2.49625	-149.655			2.49625	-160.111			1.71617	-151.616
		2.51225	-149.639			2.51225	-160.095			1.72717	-151.605
		2.52825	-149.623			2.52825	-160.079			1.73817	-151.594
		2.54425	-149.607			2.54425	-160.063			1.74917	-151.583
		2.56026	-149.591			2.56026	-160.047			1.76018	-151.572
		2.57626	-149.575			2.57626	-160.031			1.77118	-151.561
		2.59226	-149.559			2.59226	-160.015			1.78218	-151.55
		2.60826	-149.543			2.60826	-159.999			1.79318	-151.539
		2.62426	-149.527			2.62426	-159.983			1.80418	-151.528
		2.64026	-149.511			2.64026	-159.967			1.81518	-151.517
		2.65627	-149.495			2.65627	-159.951			1.82618	-151.506
		2.67227	-149.479			2.67227	-159.935			1.83718	-151.495
		2.68827	-149.463			2.68827	-159.919			1.84818	-151.484
		2.70427	-149.447			2.70427	-159.903			1.85919	-151.473
		2.72027	-149.431			2.72027	-159.887			1.87019	-151.462
		2.73627	-149.415			2.73627	-159.871			1.88119	-151.451
		2.75228	-149.399			2.75228	-159.855			1.89219	-151.44
		2.76828	-149.383			2.76828	-159.839			1.90319	-151.429
		2.78428	-149.367			2.78428	-159.823			1.91419	-151.418
		2.80028	-149.351			2.80028	-159.807			1.92519	-151.407
		2.81628	-149.335			2.81628	-159.791			1.93619	-151.396
		2.83228	-149.319			2.83228	-159.775			1.94719	-151.385
		2.84828	-149.303			2.84828	-159.758			1.9582	-151.374
		2.86429	-149.287			2.86429	-159.742			1.9692	-151.363
		2.88029	-149.271			2.88029	-159.726			1.9802	-151.352
		2.89629	-149.255			2.89629	-159.71			1.9912	-151.341
		2.91229	-149.239			2.91229	-159.694			2.0022	-151.33
		2.92829	-149.223			2.92829	-159.678			2.0132	-151.319
		2.94429	-149.207			2.94429	-159.662			2.0242	-151.308
		2.9603	-149.191			2.9603	-159.646			2.0352	-151.297
		2.9763	-149.175			2.9763	-159.63			2.0462	-151.286
		2.9923	-149.159			2.9923	-159.614			2.05721	-151.275
		3.0083	-149.143			3.0083	-159.598			2.06821	-151.264
		3.0243	-149.127			3.0243	-159.582			2.07921	-151.253
		3.0403	-149.111			3.0403	-159.566			2.09021	-151.242
		3.05631	-149.095			3.05631	-159.55			2.10121	-151.231
		3.07231	-149.079			3.07231	-159.534			2.11221	-151.22
		3.08831	-149.063			3.08831	-159.518			2.12321	-151.209
		3.10431	-149.047			3.10431	-159.502			2.13421	-151.198
		3.12031	-149.031			3.12031	-159.486			2.14521	-151.187
		3.13631	-149.015			3.13631	-159.47			2.15622	-151.176
		3.15232	-148.999			3.15232	-159.454			2.16722	-151.165
		3.16832	-148.983			3.16832	-159.438			2.17822	-151.154
		3.18432	-148.967			3.18432	-159.422			2.18922	-151.143
		3.20032	-148.951			3.20032	-159.406			2.20022	-151.132
		3.21632	-148.935			3.21632	-159.39			2.21122	-151.121
		3.23232	-148.919			3.23232	-159.374			2.22222	-151.11
		3.24832	-148.903			3.24832	-159.358			2.23322	-151.099
		3.26433	-148.887			3.26433	-159.342			2.24422	-151.088
		3.28033	-148.871			3.28033	-159.326			2.25523	-151.077
		3.29633	-148.855			3.29633	-159.31			2.26623	-151.066
		3.31233	-148.839			3.31233	-159.294			2.27723	-151.055
		3.32833	-148.823			3.32833	-159.278			2.28823	-151.044
		3.34433	-148.807			3.34433	-159.262			2.29923	-151.033
		3.36034	-148.791			3.36034	-159.246			2.31023	-151.022
		3.37634	-148.775			3.37634	-159.23			2.32123	-151.011
		3.39234	-148.759			3.39234	-159.214			2.33223	-151
		3.40834	-148.743			3.40834	-159.198			2.34323	-150.989
		3.42434	-148.727			3.42434	-159.182			2.35424	-150.978
		3.44034	-148.711			3.44034	-159.166			2.36524	-150.967
		3.45635	-148.695			3.45635	-159.15			2.37624	-150.956
		3.47235	-148.679			3.47235	-159.134			2.38724	-150.945
		3.48835	-148.663			3.48835	-159.118			2.39824	-150.934
		3.50435	-148.647			3.50435	-159.102			2.40924	-150.923
		3.52035	-148.631			3.52035	-159.086			2.42024	-150.912
		3.53635	-148.615			3.53635	-159.07			2.43124	-150.901
		3.55236	-148.599			3.55236	-159.054			2.44224	-150.89
		3.56836	-148.583			3.56836	-159.038			2.45325	-150.879
		3.58436	-148.567			3.58436	-159.022			2.46425	-150.868
		3.60036	-148.551			3.60036	-159.006			2.47525	-150.857
		3.61636	-148.535			3.61636	-158.99			2.48625	-150.846
		3.63236	-148.519			3.63236	-158.974			2.49725	-150.835
		3.64836	-148.503			3.64836	-158.958			2.50825	-150.824
		3.66437	-148.487			3.66437	-158.942			2.51925	-150.813
		3.68037	-148.471			3.68037	-158.926			2.53025	-150.802
		3.69637	-148.455			3.69637	-158.91			2.54125	-150.791
		3.71237	-148.439			3.71237	-158.894			2.55226	-150.78
		3.72837	-148.423			3.72837	-158.878			2.56326	-150.769
		3.74437	-148.407			3.74437	-158.862			2.57426	-150.758
		3.76038	-148.391			3.76038	-158.846			2.58526	-150.747
		3.77638	-148.375			3.77638	-158.83			2.59626	-150.736
		3.79238	-148.359			3.79238	-158.814			2.60726	-150.725
		3.80838	-148.343			3.80838	-158.798			2.61826	-150.714
		3.82438	-148.327			3.82438	-158.782			2.62926	-150.703
		3.84038	-148.311			3.84038	-158.766			2.64026	-150.692
		3.85639	-148.295			3.85639	-158.75			2.65127	-150.681
		3.87239	-148.279			3.87239	-158.734			2.66227	-150.67
		3.88839	-148.263			3.88839	-158.718			2.67327	-150.659
		3.90439	-148.247			3.90439	-158.702			2.68427	-150.648
		3.92039	-148.231			3.92039	-158.686			2.69527	-150.637
		3.93639	-148.215			3.93639	-158.67			2.70627	-150.626
		3.9524	-148.199			3.9524	-158.654			2.71727	-150.615
		3.9684	-148.183			3.9684	-158.638			2.72827	-150.604
		3.9844	-148.167			3.9844	-158.622			2.73927	-150.593
		4.0004	-148.151			4.0004	-158.606			2.75028	-150.582
		4.0164	-148.135			4.0164	-158.59			2.76128	-150.571
		4.0324	-148.119			4.0324	-158.574			2.77228	-150.56
		4.0484	-148.103			4.0484	-158.558			2.78328	-150.549
		4.06441	-148.087			4.06441	-158.542			2.79428	-150.538
		4.08041	-148.071			4.08041	-158.526			2.80528	-150.527
		4.09641	-148.055			4.09641	-158.51			2.81628	-150.516
		4.11241	-148.039			4.11241	-158.494			2.82728	-150.505
		4.12841	-148.023			4.12841	-158.478			2.83828	-150.494
		4.14441	-148.007			4.14441	-158.462			2.84928	-150.483
		4.16042	-147.991			4.16042	-158.446			2.86029	-150.472
		4.17642	-147.975			4.17642	-158.43			2.87129	-150.461
		4.19242	-147.959			4.19242	-158.414			2.88229	-150.45
		4.20842	-147.943			4.20842	-158.398			2.89329	-150.439
		4.22442	-147.927			4.22442	-158.382			2.90429	-150.428
		4.24042	-147.911			4.24042	-158.366			2.91529	-150.417
		4.25643	-147.895			4.25643	-158.35			2.92629	-150.406
		4.27243	-147.879			4.27243	-158.334			2.93729	-150.395
		4.28843	-147.863			4.28843	-158.318			2.94829	-150.384
		4.30443	-147.847			4.30443	-158.302			2.9593	-150.373
		4.32043	-147.831			4.32043	-158.286			2.9703	-150.362
		4.33643	-147.815			4.33643	-158.27			2.9813	-150.351
		4.35244	-147.799			4.35244	-158.254			2.9923	-150.34
		4.36844	-147.783			4.36844	-158.238			3.0033	-150.329
		4.38444	-147.767			4.38444	-158.222			3.0143	-150.318
		4.40044	-147.751			4.40044	-158.206			3.0253	-150.307
		4.41644	-147.735			4.41644	-158.19			3.0363	-150.296
		4.43244	-147.719			4.43244	-158.174			3.0473	-150.285
		4.44844	-147.703			4.44844	-158.158			3.05831	-150.274
		4.46445	-147.687			4.46445	-158.142			3.06931	-150.263
		4.48045	-147.671			4.48045	-158.126			3.08031	-150.252
		4.49645	-147.655			4.49645	-158.11			3.09131	-150.241
		4.51245	-147.639			4.51245	-158.094			3.10231	-150.23
		4.52845	-147.623			4.52845	-158.078			3.11331	-150.219
		4.54445	-147.607			4.54445	-158.062			3.12431	-150.208
		4.56046	-147.591			4.56046	-158.046			3.13531	-150.197
		4.57646	-147.575			4.57646	-158.03			3.14631	-150.186
		4.59246	-147.559			4.59246	-158.014			3.15732	-150.175
		4.60846	-147.543			4.60846	-157.998			3.16832	-150.164
		4.62446	-147.527			4.62446	-157.982			3.17932	-150.153
		4.64046	-147.511			4.64046	-157.966			3.19032	-150.142
		4.65647	-147.495			4.65647	-157.95			3.20132	-150.131
		4.67247	-147.479			4.67247	-157.934			3.21232	-150.12
		4.68847	-147.463			4.68847	-157.918			3.22332	-150.109
		4.70447	-147.447			4.70447	-157.902			3.23432	-150.098
		4.72047	-147.431			4.72047	-157.886			3.24532	-150.087
		4.73647	-147.415			4.73647	-157.87			3.25633	-150.076
		4.75248	-147.399			4.75248	-157.854			3.26733	-150.065
		4.76848	-147.383			4.76848	-157.838			3.27833	-150.054
		4.78448	-147.367			4.78448	-157.822			3.28933	-150.043
		4.80048	-147.351			4.80048	-157.806			3.30033	-150.032
		4.81648	-147.335			4.81648	-157.79			3.31133	-150.021
		4.83248	-147.319			4.83248	-157.774			3.32233	-150.01
		4.84848	-147.303			4.84848	-157.758			3.33333	-149.999
		4.86449	-147.287			4.86449	-157.742			3.34433	-149.988
		4.88049	-147.271			4.88049	-157.726			3.35534	-149.977
		4.89649	-147.255			4.89649	-157.71			3.36634	-149.966
		4.91249	-147.239			4.91249	-157.694			3.37734	-149.955
		4.92849	-147.223			4.92849	-157.678			3.38834	-149.944
		4.94449	-147.207			4.94449	-157.662			3.39934	-149.933
		4.9605	-147.191			4.9605	-157.646			3.41034	-149.922
		4.9765	-147.175			4.9765	-157.63			3.42134	-149.911
		4.9925	-147.159			4.9925	-157.614			3.43234	-149.9
		5.0085	-147.143			5.0085	-157.598			3.44334	-149.889
		5.0245	-147.127			5.0245	-157.582			3.45435	-149.878
		5.0405	-147.111			5.0405	-157.566			3.46535	-149.867
		5.05651	-147.095			5.05651	-157.55			3.47635	-149.856
		5.07251	-147.079			5.07251	-157.534			3.48735	-149.845
		5.08851	-147.063			5.08851	-157.518			3.49835	-149.834
		5.10451	-147.047			5.10451	-157.502			3.50935	-149.823
		5.12051	-147.031			5.12051	-157.486			3.52035	-149.812
		5.13651	-147.015			5.13651	-157.47			3.53135	-149.801
		5.15252	-146.999			5.15252	-157.454			3.54235	-149.79
		5.16852	-146.983			5.16852	-157.438			3.55336	-149.779
		5.18452	-146.967			5.18452	-157.422			3.56436	-149.768
		5.20052	-146.951			5.20052	-157.406			3.57536	-149.757
		5.21652	-146.935			5.21652	-157.39			3.58636	-149.746
		5.23252	-146.919			5.23252	-157.374			3.59736	-149.735
		5.24852	-146.903			5.24852	-157.358			3.60836	-149.724
		5.26453	-146.887			5.26453	-157.342			3.61936	-149.713
		5.28053	-146.871			5.28053	-157.326			3.63036	-149.702
		5.29653	-146.855			5.29653	-157.31			3.64136	-149.691
		5.31253	-146.839			5.31253	-157.294			3.65237	-149.68
		5.32853	-146.823			5.32853	-157.278			3.66337	-149.669
		5.34453	-146.807			5.34453	-157.262			3.67437	-149.658
		5.36054	-146.791			5.36054	-157.246			3.68537	-149.647
		5.37654	-146.775			5.37654	-157.23			3.69637	-149.636
		5.39254	-146.759			5.39254	-157.214			3.70737	-149.625
		5.40854	-146.743			5.40854	-157.198			3.71837	-149.614
		5.42454	-146.727			5.42454	-157.182			3.72937	-149.603
		5.44054	-146.711			5.44054	-157.166			3.74037	-149.592
		5.45655	-146.695			5.45655	-157.15			3.75138	-149.581
		5.47255	-146.679			5.47255	-157.134			3.76238	-149.57
		5.48855	-146.663			5.48855	-157.118			3.77338	-149.559
		5.50455	-146.647			5.50455	-157.102			3.78438	-149.548
		5.52055	-146.631			5.52055	-157.086			3.79538	-149.537
		5.53655	-146.615			5.53655	-157.07			3.80638	-149.526
		5.55256	-146.599			5.55256	-157.054			3.81738	-149.515
		5.56856	-146.583			5.56856	-157.038			3.82838	-149.504
		5.58456	-146.567			5.58456	-157.022			3.83938	-149.493
		5.60056	-146.551			5.60056	-157.006			3.85039	-149.482
		5.61656	-146.535			5.61656	-156.99			3.86139	-149.471
		5.63256	-146.519			5.63256	-156.974			3.87239	-149.46
		5.64856	-146.503			5.64856	-156.958			3.88339	-149.449
		5.66457	-146.487			5.66457	-156.942			3.89439	-149.438
		5.68057	-146.471			5.68057	-156.926			3.90539	-149.427
		5.69657	-146.455			5.69657	-156.91			3.91639	-149.416
		5.71257	-146.439			5.71257	-156.894			3.92739	-149.405
		5.72857	-146.423			5.72857	-156.878			3.93839	-149.394
		5.74457	-146.407			5.74457	-156.862			3.94939	-149.383
		5.76058	-146.391			5.76058	-156.846			3.9604	-149.372
		5.77658	-146.375			5.77658	-156.83			3.9714	-149.361
		5.79258	-146.359			5.79258	-156.814			3.9824	-149.35
		5.80858	-146.343			5.80858	-156.798			3.9934	-149.339
		5.82458	-146.327			5.82458	-156.782			4.0044	-149.328
		5.84058	-146.311			5.84058	-156.766			4.0154	-149.317
		5.85659	-146.295			5.85659	-156.75			4.0264	-149.306
		5.87259	-146.279			5.87259	-156.734			4.0374	-149.295
		5.88859	-146.263			5.88859	-156.718			4.0484	-149.284
		5.90459	-146.247			5.90459	-156.702			4.05941	-149.273
		5.92059	-146.231			5.92059	-156.686			4.07041	-149.262
		5.93659	-146.215			5.93659	-156.67			4.08141	-149.251
		5.9526	-146.199			5.9526	-156.654			4.09241	-149.24
		5.9686	-146.183			5.9686	-156.638			4.10341	-149.229
		5.9846	-146.167			5.9846	-156.622			4.11441	-149.218
		6.0006	-146.151			6.0006	-156.606			4.12541	-149.207
		6.0166	-146.135			6.0166	-156.59			4.13641	-149.196
		6.0326	-146.119			6.0326	-156.574			4.14741	-149.185
		6.0486	-146.103			6.0486	-156.558			4.15842	-149.174
		6.06461	-146.087			6.06461	-156.542			4.16942	-149.163
		6.08061	-146.071			6.08061	-156.526			4.18042	-149.152
		6.09661	-146.055			6.09661	-156.51			4.19142	-149.141
		6.11261	-146.039			6.11261	-156.494			4.20242	-149.13
		6.12861	-146.023			6.12861	-156.478			4.21342	-149.119
		6.14461	-146.007			6.14461	-156.462			4.22442	-149.108
		6.16062	-145.991			6.16062	-156.446			4.23542	-149.097
		6.17662	-145.975			6.17662	-156.43			4.24642	-149.086
		6.19262	-145.959			6.19262	-156.414			4.25743	-149.075
		6.20862	-145.943			6.20862	-156.398			4.26843	-149.064
		6.22462	-145.927			6.22462	-156.382			4.27943	-149.053
		6.24062	-145.911			6.24062	-156.366			4.29043	-149.042
		6.25663	-145.895			6.25663	-156.35			4.30143	-149.031
		6.27263	-145.879			6.27263	-156.334			4.31243	-149.02
		6.28863	-145.863			6.28863	-156.318			4.32343	-149.009
		6.30463	-145.847			6.30463	-156.302			4.33443	-148.998
		6.32063	-145.831			6.32063	-156.286			4.34543	-148.987
		6.33663	-145.815			6.33663	-156.27			4.35644	-148.976
		6.35264	-145.799			6.35264	-156.254			4.36744	-148.965
		6.36864	-145.783			6.36864	-156.238			4.37844	-148.954
		6.38464	-145.767			6.38464	-156.222			4.38944	-148.943
		6.40064	-145.751			6.40064	-156.206			4.40044	-148.932
		6.41664	-145.735			6.41664	-156.19			4.41144	-148.921
		6.43264	-145.719			6.43264	-156.174			4.42244	-148.91
		6.44864	-145.703			6.44864	-156.158			4.43344	-148.899
		6.46465	-145.687			6.46465	-156.142			4.44444	-148.888
		6.48065	-145.671			6.48065	-156.126			4.45545	-148.877
		6.49665	-145.655			6.49665	-156.11			4.46645	-148.866
		6.51265	-145.639			6.51265	-156.094			4.47745	-148.855
		6.52865	-145.623			6.52865	-156.078			4.48845	-148.844
		6.54465	-145.607			6.54465	-156.062			4.49945	-148.833
		6.56066	-145.591			6.56066	-156.046			4.51045	-148.822
		6.57666	-145.575			6.57666	-156.03			4.52145	-148.811
		6.59266	-145.559			6.59266	-156.014			4.53245	-148.8
		6.60866	-145.543			6.60866	-155.998			4.54345	-148.789
		6.62466	-145.527			6.62466	-155.982			4.55446	-148.778
		6.64066	-145.511			6.64066	-155.966			4.56546	-148.767
		6.65667	-145.495			6.65667	-155.95			4.57646	-148.756
		6.67267	-145.479			6.67267	-155.934			4.58746	-148.745
		6.68867	-145.463			6.68867	-155.918			4.59846	-148.734
		6.70467	-145.447			6.70467	-155.902			4.60946	-148.723
		6.72067	-145.431			6.72067	-155.886			4.62046	-148.712
		6.73667	-145.415			6.73667	-155.87			4.63146	-148.701
		6.75268	-145.399			6.75268	-155.854			4.64246	-148.69
		6.76868	-145.383			6.76868	-155.838			4.65347	-148.679
		6.78468	-145.367			6.78468	-155.822			4.66447	-148.668
		6.80068	-145.351			6.80068	-155.806			4.67547	-148.657
		6.81668	-145.335			6.81668	-155.79			4.68647	-148.646
		6.83268	-145.319			6.83268	-155.774			4.69747	-148.635
		6.84868	-145.303			6.84868	-155.758			4.70847	-148.624
		6.86469	-145.287			6.86469	-155.742			4.71947	-148.613
		6.88069	-145.271			6.88069	-155.726			4.73047	-148.602
		6.89669	-145.255			6.89669	-155.71			4.74147	-148.591
		6.91269	-145.239			6.91269	-155.694			4.75248	-148.58
		6.92869	-145.223			6.92869	-155.678			4.76348	-148.569
		6.94469	-145.207			6.94469	-155.662			4.77448	-148.558
		6.9607	-145.191			6.9607	-155.646			4.78548	-148.547
		6.9767	-145.175			6.9767	-155.63			4.79648	-148.536
		6.9927	-145.159			6.9927	-155.614			4.80748	-148.525
		7.0087	-145.143			7.0087	-155.598			4.81848	-148.514
		7.0247	-145.127			7.0247	-155.582			4.82948	-148.503
		7.0407	-145.111			7.0407	-155.566			4.84048	-148.492
		7.05671	-145.095			7.05671	-155.55			4.85149	-148.481
		7.07271	-145.079			7.07271	-155.534			4.86249	-148.47
		7.08871	-145.063			7.08871	-155.518			4.87349	-148.459
		7.10471	-145.047			7.10471	-155.502			4.88449	-148.448
		7.12071	-145.031			7.12071	-155.486			4.89549	-148.437
		7.13671	-145.015			7.13671	-155.47			4.90649	-148.426
		7.15272	-144.999			7.15272	-155.454			4.91749	-148.415
		7.16872	-144.983			7.16872	-155.438			4.92849	-148.404
		7.18472	-144.967			7.18472	-155.422			4.93949	-148.393
		7.20072	-144.951			7.20072	-155.406			4.9505	-148.382
		7.21672	-144.935			7.21672	-155.39			4.9615	-148.371
		7.23272	-144.919			7.23272	-155.374			4.9725	-148.36
		7.24872	-144.903			7.24872	-155.358			4.9835	-148.349
		7.26473	-144.887			7.26473	-155.342			4.9945	-148.338
		7.28073	-144.871			7.28073	-155.326			5.0055	-148.327
		7.29673	-144.855			7.29673	-155.31			5.0165	-148.316
		7.31273	-144.839			7.31273	-155.294			5.0275	-148.305
		7.32873	-144.823			7.32873	-155.278			5.0385	-148.294
		7.34473	-144.807			7.34473	-155.262			5.0495	-148.283
		7.36074	-144.791			7.36074	-155.246			5.06051	-148.272
		7.37674	-144.775			7.37674	-155.23			5.07151	-148.261
		7.39274	-144.759			7.39274	-155.214			5.08251	-148.25
		7.40874	-144.743			7.40874	-155.198			5.09351	-148.239
		7.42474	-144.727			7.42474	-155.182			5.10451	-148.228
		7.44074	-144.711			7.44074	-155.166			5.11551	-148.217
		7.45675	-144.695			7.45675	-155.15			5.12651	-148.206
		7.47275	-144.679			7.47275	-155.134			5.13751	-148.195
		7.48875	-144.663			7.48875	-155.118			5.14851	-148.184
		7.50475	-144.647			7.50475	-155.102			5.15952	-148.173
		7.52075	-144.631			7.52075	-155.086			5.17052	-148.162
		7.53675	-144.615			7.53675	-155.07			5.18152	-148.151
		7.55276	-144.599			7.55276	-155.054			5.19252	-148.14
		7.56876	-144.583			7.56876	-155.038			5.20352	-148.129
		7.58476	-144.567			7.58476	-155.022			5.21452	-148.118
		7.60076	-144.551			7.60076	-155.006			5.22552	-148.107
		7.61676	-144.535			7.61676	-154.99			5.23652	-148.096
		7.63276	-144.519			7.63276	-154.974			5.24752	-148.085
		7.64876	-144.503			7.64876	-154.958			5.25853	-148.074
		7.66477	-144.487			7.66477	-154.942			5.26953	-148.063
		7.68077	-144.471			7.68077	-154.926			5.28053	-148.052
		7.69677	-144.455			7.69677	-154.91			5.29153	-148.041
		7.71277	-144.439			7.71277	-154.894			5.30253	-148.03
		7.72877	-144.423			7.72877	-154.878			5.31353	-148.019
		7.74477	-144.407			7.74477	-154.862			5.32453	-148.008
		7.76078	-144.391			7.76078	-154.846			5.33553	-147.997
		7.77678	-144.375			7.77678	-154.83			5.34653	-147.986
		7.79278	-144.359			7.79278	-154.814			5.35754	-147.975
		7.80878	-144.343			7.80878	-154.798			5.36854	-147.964
		7.82478	-144.327			7.82478	-154.782			5.37954	-147.953
		7.84078	-144.311			7.84078	-154.766			5.39054	-147.942
		7.85679	-144.295			7.85679	-154.75			5.40154	-147.931
		7.87279	-144.279			7.87279	-154.734			5.41254	-147.92
		7.88879	-144.263			7.88879	-154.718			5.42354	-147.909
		7.90479	-144.247			7.90479	-154.702			5.43454	-147.898
		7.92079	-144.231			7.92079	-154.686			5.44554	-147.887
		7.93679	-144.215			7.93679	-154.67			5.45655	-147.876
		7.9528	-144.199			7.9528	-154.654			5.46755	-147.864
		7.9688	-144.183			7.9688	-154.638			5.47855	-147.853
		7.9848	-144.167			7.9848	-154.622			5.48955	-147.842
		8.0008	-144.151			8.0008	-154.606			5.50055	-147.831
		8.0168	-144.135			8.0168	-154.59			5.51155	-147.82
		8.0328	-144.119			8.0328	-154.574			5.52255	-147.809
		8.0488	-144.103			8.0488	-154.558			5.53355	-147.798
		8.06481	-144.087			8.06481	-154.542			5.54455	-147.787
		8.08081	-144.071			8.08081	-154.526			5.55556	-147.776
		8.09681	-144.055			8.09681	-154.51			5.56656	-147.765
		8.11281	-144.039			8.11281	-154.494			5.57756	-147.754
		8.12881	-144.023			8.12881	-154.478			5.58856	-147.743
		8.14481	-144.007			8.14481	-154.462			5.59956	-147.732
		8.16082	-143.991			8.16082	-154.446			5.61056	-147.721
		8.17682	-143.975			8.17682	-154.43			5.62156	-147.71
		8.19282	-143.959			8.19282	-154.414			5.63256	-147.699
		8.20882	-143.943			8.20882	-154.398			5.64356	-147.688
		8.22482	-143.927			8.22482	-154.382			5.65457	-147.677
		8.24082	-143.911			8.24082	-154.366			5.66557	-147.666
		8.25683	-143.895			8.25683	-154.35			5.67657	-147.655
		8.27283	-143.879			8.27283	-154.334			5.68757	-147.644
		8.28883	-143.863			8.28883	-154.318			5.69857	-147.633
		8.30483	-143.847			8.30483	-154.302			5.70957	-147.622
		8.32083	-143.831			8.32083	-154.286			5.72057	-147.611
		8.33683	-143.815			8.33683	-154.27			5.73157	-147.6
		8.35284	-143.799			8.35284	-154.254			5.74257	-147.589
		8.36884	-143.783			8.36884	-154.238			5.75358	-147.578
		8.38484	-143.767			8.38484	-154.222			5.76458	-147.567
		8.40084	-143.751			8.40084	-154.206			5.77558	-147.556
		8.41684	-143.735			8.41684	-154.19			5.78658	-147.545
		8.43284	-143.719			8.43284	-154.174			5.79758	-147.534
		8.44884	-143.703			8.44884	-154.158			5.80858	-147.523
		8.46485	-143.687			8.46485	-154.142			5.81958	-147.512
		8.48085	-143.671			8.48085	-154.126			5.83058	-147.501
		8.49685	-143.655			8.49685	-154.11			5.84158	-147.49
		8.51285	-143.639			8.51285	-154.094			5.85259	-147.479
		8.52885	-143.623			8.52885	-154.078			5.86359	-147.468
		8.54485	-143.606			8.54485	-154.062			5.87459	-147.457
		8.56086	-143.59			8.56086	-154.046			5.88559	-147.446
		8.57686	-143.574			8.57686	-154.03			5.89659	-147.435
		8.59286	-143.558			8.59286	-154.014			5.90759	-147.424
		8.60886	-143.542			8.60886	-153.998			5.91859	-147.413
		8.62486	-143.526			8.62486	-153.982			5.92959	-147.402
		8.64086	-143.51			8.64086	-153.966			5.94059	-147.391
		8.65687	-143.494			8.65687	-153.95			5.9516	-147.38
		8.67287	-143.478			8.67287	-153.934			5.9626	-147.369
		8.68887	-143.462			8.68887	-153.918			5.9736	-147.358
		8.70487	-143.446			8.70487	-153.902			5.9846	-147.347
		8.72087	-143.43			8.72087	-153.886			5.9956	-147.336
		8.73687	-143.414			8.73687	-153.87			6.0066	-147.325
		8.75288	-143.398			8.75288	-153.854			6.0176	-147.314
		8.76888	-143.382			8.76888	-153.838			6.0286	-147.303
		8.78488	-143.366			8.78488	-153.822			6.0396	-147.292
		8.80088	-143.35			8.80088	-153.806			6.05061	-147.281
		8.81688	-143.334			8.81688	-153.79			6.06161	-147.27
		8.83288	-143.318			8.83288	-153.774			6.07261	-147.259
		8.84888	-143.302			8.84888	-153.758			6.08361	-147.248
		8.86489	-143.286			8.86489	-153.742			6.09461	-147.237
		8.88089	-143.27			8.88089	-153.726			6.10561	-147.226
		8.89689	-143.254			8.89689	-153.71			6.11661	-147.215
		8.91289	-143.238			8.91289	-153.694			6.12761	-147.204
		8.92889	-143.222			8.92889	-153.678			6.13861	-147.193
		8.94489	-143.206			8.94489	-153.662			6.14961	-147.182
		8.9609	-143.19			8.9609	-153.646			6.16062	-147.171
		8.9769	-143.174			8.9769	-153.63			6.17162	-147.16
		8.9929	-143.158			8.9929	-153.614			6.18262	-147.149
		9.0089	-143.142			9.0089	-153.598			6.19362	-147.138
		9.0249	-143.126			9.0249	-153.582			6.20462	-147.127
		9.0409	-143.11			9.0409	-153.566			6.21562	-147.116
		9.05691	-143.094			9.05691	-153.55			6.22662	-147.105
		9.07291	-143.078			9.07291	-153.534			6.23762	-147.094
		9.08891	-143.062			9.08891	-153.518			6.24862	-147.083
		9.10491	-143.046			9.10491	-153.502			6.25963	-147.072
		9.12091	-143.03			9.12091	-153.486			6.27063	-147.061
		9.13691	-143.014			9.13691	-153.47			6.28163	-147.05
		9.15292	-142.998			9.15292	-153.454			6.29263	-147.039
		9.16892	-142.982			9.16892	-153.438			6.30363	-147.028
		9.18492	-142.966			9.18492	-153.422			6.31463	-147.017
		9.20092	-142.95			9.20092	-153.406			6.32563	-147.006
		9.21692	-142.934			9.21692	-153.39			6.33663	-146.995
		9.23292	-142.918			9.23292	-153.374			6.34763	-146.984
		9.24892	-142.902			9.24892	-153.358			6.35864	-146.973
		9.26493	-142.886			9.26493	-153.342			6.36964	-146.962
		9.28093	-142.87			9.28093	-153.326			6.38064	-146.951
		9.29693	-142.854			9.29693	-153.31			6.39164	-146.94
		9.31293	-142.838			9.31293	-153.294			6.40264	-146.929
		9.32893	-142.822			9.32893	-153.278			6.41364	-146.918
		9.34493	-142.806			9.34493	-153.262			6.42464	-146.907
		9.36094	-142.79			9.36094	-153.246			6.43564	-146.896
		9.37694	-142.774			9.37694	-153.23			6.44664	-146.885
		9.39294	-142.758			9.39294	-153.214			6.45765	-146.874
		9.40894	-142.742			9.40894	-153.198			6.46865	-146.863
		9.42494	-142.726			9.42494	-153.182			6.47965	-146.852
		9.44094	-142.71			9.44094	-153.166			6.49065	-146.841
		9.45695	-142.694			9.45695	-153.15			6.50165	-146.83
		9.47295	-142.678			9.47295	-153.134			6.51265	-146.819
		9.48895	-142.662			9.48895	-153.118			6.52365	-146.808
		9.50495	-142.646			9.50495	-153.102			6.53465	-146.797
		9.52095	-142.63			9.52095	-153.086			6.54565	-146.786
		9.53695	-142.614			9.53695	-153.07			6.55666	-146.775
		9.55296	-142.598			9.55296	-153.054			6.56766	-146.764
		9.56896	-142.582			9.56896	-153.038			6.57866	-146.753
		9.58496	-142.566			9.58496	-153.022			6.58966	-146.742
		9.60096	-142.55			9.60096	-153.006			6.60066	-146.731
		9.61696	-142.534			9.61696	-152.99			6.61166	-146.72
		9.63296	-142.518			9.63296	-152.974			6.62266	-146.709
		9.64896	-142.502			9.64896	-152.958			6.63366	-146.698
		9.66497	-142.486			9.66497	-152.942			6.64466	-146.687
		9.68097	-142.47			9.68097	-152.926			6.65567	-146.676
		9.69697	-142.454			9.69697	-152.91			6.66667	-146.665
		9.71297	-142.438			9.71297	-152.894			6.67767	-146.654
		9.72897	-142.422			9.72897	-152.878			6.68867	-146.643
		9.74497	-142.406			9.74497	-152.862			6.69967	-146.632
		9.76098	-142.39			9.76098	-152.846			6.71067	-146.621
		9.77698	-142.374			9.77698	-152.83			6.72167	-146.61
		9.79298	-142.358			9.79298	-152.814			6.73267	-146.599
		9.80898	-142.342			9.80898	-152.798			6.74367	-146.588
		9.82498	-142.326			9.82498	-152.782			6.75468	-146.577
		9.84098	-142.31			9.84098	-152.766			6.76568	-146.566
		9.85699	-142.294			9.85699	-152.75			6.77668	-146.555
		9.87299	-142.278			9.87299	-152.734			6.78768	-146.544
		9.88899	-142.262			9.88899	-152.718			6.79868	-146.533
		9.90499	-142.246			9.90499	-152.702			6.80968	-146.522
		9.92099	-142.23			9.92099	-152.686			6.82068	-146.511
		9.93699	-142.214			9.93699	-152.67			6.83168	-146.5
		9.953	-142.198			9.953	-152.654			6.84268	-146.489
		9.969	-142.182			9.969	-152.638			6.85369	-146.478
		9.985	-142.166			9.985	-152.622			6.86469	-146.467
		10.001	-142.15			10.001	-152.606			6.87569	-146.456
		10.017	-142.134			10.017	-152.59			6.88669	-146.445
		10.033	-142.118			10.033	-152.574			6.89769	-146.434
		10.049	-142.102			10.049	-152.558			6.90869	-146.423
		10.065	-142.086			10.065	-152.542			6.91969	-146.412
		10.081	-142.07			10.081	-152.526			6.93069	-146.401
		10.097	-142.054			10.097	-152.51			6.94169	-146.39
		10.113	-142.038			10.113	-152.494			6.9527	-146.379
		10.129	-142.022			10.129	-152.478			6.9637	-146.368
		10.145	-142.006			10.145	-152.462			6.9747	-146.357
		10.161	-141.99			10.161	-152.446			6.9857	-146.346
		10.177	-141.974			10.177	-152.43			6.9967	-146.335
		10.193	-141.958			10.193	-152.414			7.0077	-146.324
		10.209	-141.942			10.209	-152.398			7.0187	-146.313
		10.225	-141.926			10.225	-152.382			7.0297	-146.302
		10.241	-141.91			10.241	-152.366			7.0407	-146.291
		10.257	-141.894			10.257	-152.35			7.05171	-146.28
		10.273	-141.878			10.273	-152.334			7.06271	-146.269
		10.289	-141.862			10.289	-152.318			7.07371	-146.258
		10.305	-141.846			10.305	-152.302			7.08471	-146.247
		10.321	-141.83			10.321	-152.286			7.09571	-146.236
		10.337	-141.814			10.337	-152.27			7.10671	-146.225
		10.353	-141.798			10.353	-152.254			7.11771	-146.214
		10.369	-141.782			10.369	-152.238			7.12871	-146.203
		10.385	-141.766			10.385	-152.222			7.13971	-146.192
		10.401	-141.75			10.401	-152.206			7.15072	-146.181
		10.417	-141.734			10.417	-152.19			7.16172	-146.17
		10.433	-141.718			10.433	-152.174			7.17272	-146.159
		10.449	-141.702			10.449	-152.158			7.18372	-146.148
		10.465	-141.686			10.465	-152.142			7.19472	-146.137
		10.481	-141.67			10.481	-152.126			7.20572	-146.126
		10.497	-141.654			10.497	-152.11			7.21672	-146.115
		10.5131	-141.638			10.5131	-152.094			7.22772	-146.104
		10.5291	-141.622			10.5291	-152.078			7.23872	-146.093
		10.5451	-141.606			10.5451	-152.062			7.24972	-146.082
		10.5611	-141.59			10.5611	-152.046			7.26073	-146.071
		10.5771	-141.574			10.5771	-152.03			7.27173	-146.06
		10.5931	-141.558			10.5931	-152.014			7.28273	-146.049
		10.6091	-141.542			10.6091	-151.998			7.29373	-146.038
		10.6251	-141.526			10.6251	-151.982			7.30473	-146.027
		10.6411	-141.51			10.6411	-151.966			7.31573	-146.016
		10.6571	-141.494			10.6571	-151.95			7.32673	-146.005
		10.6731	-141.478			10.6731	-151.934			7.33773	-145.994
		10.6891	-141.462			10.6891	-151.918			7.34873	-145.983
		10.7051	-141.446			10.7051	-151.902			7.35974	-145.972
		10.7211	-141.43			10.7211	-151.886			7.37074	-145.961
		10.7371	-141.414			10.7371	-151.87			7.38174	-145.95
		10.7531	-141.398			10.7531	-151.854			7.39274	-145.939
		10.7691	-141.382			10.7691	-151.838			7.40374	-145.928
		10.7851	-141.366			10.7851	-151.822			7.41474	-145.917
		10.8011	-141.35			10.8011	-151.806			7.42574	-145.906
		10.8171	-141.334			10.8171	-151.79			7.43674	-145.895
		10.8331	-141.318			10.8331	-151.774			7.44774	-145.884
		10.8491	-141.302			10.8491	-151.758			7.45875	-145.873
		10.8651	-141.286			10.8651	-151.742			7.46975	-145.862
		10.8811	-141.27			10.8811	-151.726			7.48075	-145.851
		10.8971	-141.254			10.8971	-151.71			7.49175	-145.84
		10.9131	-141.238			10.9131	-151.694			7.50275	-145.829
		10.9291	-141.222			10.9291	-151.678			7.51375	-145.818
		10.9451	-141.206			10.9451	-151.662			7.52475	-145.807
		10.9611	-141.19			10.9611	-151.646			7.53575	-145.796
		10.9771	-141.174			10.9771	-151.63			7.54675	-145.785
		10.9931	-141.158			10.9931	-151.614			7.55776	-145.774
		11.0091	-141.142			11.0091	-151.598			7.56876	-145.763
		11.0251	-141.126			11.0251	-151.582			7.57976	-145.752
		11.0411	-141.11			11.0411	-151.566			7.59076	-145.741
		11.0571	-141.094			11.0571	-151.55			7.60176	-145.73
		11.0731	-141.078			11.0731	-151.534			7.61276	-145.719
		11.0891	-141.062			11.0891	-151.518			7.62376	-145.708
		11.1051	-141.046			11.1051	-151.502			7.63476	-145.697
		11.1211	-141.03			11.1211	-151.486			7.64576	-145.686
		11.1371	-141.014			11.1371	-151.47			7.65677	-145.675
		11.1531	-140.998			11.1531	-151.454			7.66777	-145.664
		11.1691	-140.982			11.1691	-151.438			7.67877	-145.653
		11.1851	-140.966			11.1851	-151.422			7.68977	-145.642
		11.2011	-140.95			11.2011	-151.406			7.70077	-145.631
		11.2171	-140.934			11.2171	-151.39			7.71177	-145.62
		11.2331	-140.918			11.2331	-151.374			7.72277	-145.609
		11.2491	-140.902			11.2491	-151.358			7.73377	-145.598
		11.2651	-140.886			11.2651	-151.342			7.74477	-145.587
		11.2811	-140.87			11.2811	-151.326			7.75578	-145.576
		11.2971	-140.854			11.2971	-151.31			7.76678	-145.565
		11.3131	-140.838			11.3131	-151.294			7.77778	-145.554
		11.3291	-140.822			11.3291	-151.278			7.78878	-145.543
		11.3451	-140.806			11.3451	-151.262			7.79978	-145.532
		11.3611	-140.79			11.3611	-151.246			7.81078	-145.521
		11.3771	-140.774			11.3771	-151.23			7.82178	-145.51
		11.3931	-140.758			11.3931	-151.214			7.83278	-145.499
		11.4091	-140.742			11.4091	-151.198			7.84378	-145.488
		11.4251	-140.726			11.4251	-151.182			7.85479	-145.477
		11.4411	-140.71			11.4411	-151.166			7.86579	-145.466
		11.4571	-140.694			11.4571	-151.15			7.87679	-145.455
		11.4731	-140.678			11.4731	-151.134			7.88779	-145.444
		11.4891	-140.662			11.4891	-151.118			7.89879	-145.433
		11.5052	-140.646			11.5052	-151.102			7.90979	-145.422
		11.5212	-140.63			11.5212	-151.086			7.92079	-145.411
		11.5372	-140.614			11.5372	-151.07			7.93179	-145.4
		11.5532	-140.598			11.5532	-151.054			7.94279	-145.389
		11.5692	-140.582			11.5692	-151.038			7.9538	-145.378
		11.5852	-140.566			11.5852	-151.022			7.9648	-145.367
		11.6012	-140.55			11.6012	-151.006			7.9758	-145.356
		11.6172	-140.534			11.6172	-150.99			7.9868	-145.345
		11.6332	-140.518			11.6332	-150.974			7.9978	-145.334
		11.6492	-140.502			11.6492	-150.958			8.0088	-145.323
		11.6652	-140.486			11.6652	-150.942			8.0198	-145.312
		11.6812	-140.47			11.6812	-150.926			8.0308	-145.301
		11.6972	-140.454			11.6972	-150.91			8.0418	-145.29
		11.7132	-140.438			11.7132	-150.894			8.05281	-145.279
		11.7292	-140.422			11.7292	-150.878			8.06381	-145.268
		11.7452	-140.406			11.7452	-150.862			8.07481	-145.257
		11.7612	-140.39			11.7612	-150.846			8.08581	-145.246
		11.7772	-140.374			11.7772	-150.83			8.09681	-145.235
		11.7932	-140.358			11.7932	-150.814			8.10781	-145.224
		11.8092	-140.342			11.8092	-150.798			8.11881	-145.213
		11.8252	-140.326			11.8252	-150.782			8.12981	-145.202
		11.8412	-140.31			11.8412	-150.766			8.14081	-145.191
		11.8572	-140.294			11.8572	-150.75			8.15182	-145.18
		11.8732	-140.278			11.8732	-150.734			8.16282	-145.169
		11.8892	-140.262			11.8892	-150.718			8.17382	-145.158
		11.9052	-140.246			11.9052	-150.702			8.18482	-145.147
		11.9212	-140.23			11.9212	-150.686			8.19582	-145.136
		11.9372	-140.214			11.9372	-150.67			8.20682	-145.125
		11.9532	-140.198			11.9532	-150.654			8.21782	-145.114
		11.9692	-140.182			11.9692	-150.638			8.22882	-145.103
		11.9852	-140.166			11.9852	-150.622			8.23982	-145.092
		12.0012	-140.15			12.0012	-150.606			8.25083	-145.081
		12.0172	-140.134			12.0172	-150.59			8.26183	-145.07
		12.0332	-140.118			12.0332	-150.574			8.27283	-145.059
		12.0492	-140.102			12.0492	-150.558			8.28383	-145.048
		12.0652	-140.086			12.0652	-150.542			8.29483	-145.037
		12.0812	-140.07			12.0812	-150.526			8.30583	-145.026
		12.0972	-140.054			12.0972	-150.51			8.31683	-145.015
		12.1132	-140.038			12.1132	-150.494			8.32783	-145.004
		12.1292	-140.022			12.1292	-150.478			8.33883	-144.993
		12.1452	-140.006			12.1452	-150.462			8.34983	-144.982
		12.1612	-139.99			12.1612	-150.446			8.36084	-144.971
		12.1772	-139.974			12.1772	-150.43			8.37184	-144.96
		12.1932	-139.958			12.1932	-150.414			8.38284	-144.949
		12.2092	-139.942			12.2092	-150.398			8.39384	-144.938
		12.2252	-139.926			12.2252	-150.382			8.40484	-144.927
		12.2412	-139.91			12.2412	-150.366			8.41584	-144.916
		12.2572	-139.894			12.2572	-150.35			8.42684	-144.905
		12.2732	-139.878			12.2732	-150.334			8.43784	-144.894
		12.2892	-139.862			12.2892	-150.318			8.44884	-144.883
		12.3052	-139.846			12.3052	-150.302			8.45985	-144.872
		12.3212	-139.83			12.3212	-150.286			8.47085	-144.861
		12.3372	-139.814			12.3372	-150.27			8.48185	-144.85
		12.3532	-139.798			12.3532	-150.254			8.49285	-144.839
		12.3692	-139.782			12.3692	-150.238			8.50385	-144.828
		12.3852	-139.766			12.3852	-150.222			8.51485	-144.817
		12.4012	-139.75			12.4012	-150.206			8.52585	-144.806
		12.4172	-139.734			12.4172	-150.19			8.53685	-144.795
		12.4332	-139.718			12.4332	-150.174			8.54785	-144.784
		12.4492	-139.702			12.4492	-150.158			8.55886	-144.773
		12.4652	-139.686			12.4652	-150.142			8.56986	-144.762
		12.4812	-139.67			12.4812	-150.126			8.58086	-144.751
		12.4972	-139.654			12.4972	-150.11			8.59186	-144.74
		12.5133	-139.638			12.5133	-150.094			8.60286	-144.729
		12.5293	-139.622			12.5293	-150.078			8.61386	-144.718
		12.5453	-139.606			12.5453	-150.062			8.62486	-144.707
		12.5613	-139.59			12.5613	-150.046			8.63586	-144.696
		12.5773	-139.574			12.5773	-150.03			8.64686	-144.685
		12.5933	-139.558			12.5933	-150.014			8.65787	-144.674
		12.6093	-139.542			12.6093	-149.998			8.66887	-144.663
		12.6253	-139.526			12.6253	-149.982			8.67987	-144.652
		12.6413	-139.51			12.6413	-149.966			8.69087	-144.641
		12.6573	-139.494			12.6573	-149.95			8.70187	-144.63
		12.6733	-139.478			12.6733	-149.934			8.71287	-144.619
		12.6893	-139.462			12.6893	-149.918			8.72387	-144.608
		12.7053	-139.446			12.7053	-149.902			8.73487	-144.597
		12.7213	-139.43			12.7213	-149.886			8.74587	-144.586
		12.7373	-139.414			12.7373	-149.87			8.75688	-144.575
		12.7533	-139.398			12.7533	-149.854			8.76788	-144.564
		12.7693	-139.382			12.7693	-149.838			8.77888	-144.553
		12.7853	-139.366			12.7853	-149.822			8.78988	-144.542
		12.8013	-139.35			12.8013	-149.806			8.80088	-144.531
		12.8173	-139.334			12.8173	-149.79			8.81188	-144.52
		12.8333	-139.318			12.8333	-149.774			8.82288	-144.509
		12.8493	-139.302			12.8493	-149.757			8.83388	-144.498
		12.8653	-139.286			12.8653	-149.741			8.84488	-144.487
		12.8813	-139.27			12.8813	-149.725			8.85589	-144.476
		12.8973	-139.254			12.8973	-149.709			8.86689	-144.465
		12.9133	-139.238			12.9133	-149.693			8.87789	-144.454
		12.9293	-139.222			12.9293	-149.677			8.88889	-144.443
		12.9453	-139.206			12.9453	-149.661			8.89989	-144.432
		12.9613	-139.19			12.9613	-149.645			8.91089	-144.421
		12.9773	-139.174			12.9773	-149.629			8.92189	-144.41
		12.9933	-139.158			12.9933	-149.613			8.93289	-144.399
		13.0093	-139.142			13.0093	-149.597			8.94389	-144.388
		13.0253	-139.126			13.0253	-149.581			8.9549	-144.377
		13.0413	-139.11			13.0413	-149.565			8.9659	-144.366
		13.0573	-139.094			13.0573	-149.549			8.9769	-144.355
		13.0733	-139.078			13.0733	-149.533			8.9879	-144.344
		13.0893	-139.062			13.0893	-149.517			8.9989	-144.333
		13.1053	-139.046			13.1053	-149.501			9.0099	-144.322
		13.1213	-139.03			13.1213	-149.485			9.0209	-144.311
		13.1373	-139.014			13.1373	-149.469			9.0319	-144.3
		13.1533	-138.998			13.1533	-149.453			9.0429	-144.289
		13.1693	-138.982			13.1693	-149.437			9.05391	-144.278
		13.1853	-138.966			13.1853	-149.421			9.06491	-144.267
		13.2013	-138.95			13.2013	-149.405			9.07591	-144.256
		13.2173	-138.934			13.2173	-149.389			9.08691	-144.245
		13.2333	-138.918			13.2333	-149.373			9.09791	-144.234
		13.2493	-138.902			13.2493	-149.357			9.10891	-144.223
		13.2653	-138.886			13.2653	-149.341			9.11991	-144.212
		13.2813	-138.87			13.2813	-149.325			9.13091	-144.201
		13.2973	-138.854			13.2973	-149.309			9.14191	-144.19
		13.3133	-138.838			13.3133	-149.293			9.15292	-144.179
		13.3293	-138.822			13.3293	-149.277			9.16392	-144.168
		13.3453	-138.806			13.3453	-149.261			9.17492	-144.157
		13.3613	-138.79			13.3613	-149.245			9.18592	-144.146
		13.3773	-138.774			13.3773	-149.229			9.19692	-144.135
		13.3933	-138.758			13.3933	-149.213			9.20792	-144.124
		13.4093	-138.742			13.4093	-149.197			9.21892	-144.113
		13.4253	-138.726			13.4253	-149.181			9.22992	-144.102
		13.4413	-138.71			13.4413	-149.165			9.24092	-144.091
		13.4573	-138.694			13.4573	-149.149			9.25193	-144.08
		13.4733	-138.678			13.4733	-149.133			9.26293	-144.069
		13.4893	-138.662			13.4893	-149.117			9.27393	-144.058
		13.5054	-138.646			13.5054	-149.101			9.28493	-144.047
		13.5214	-138.63			13.5214	-149.085			9.29593	-144.036
		13.5374	-138.614			13.5374	-149.069			9.30693	-144.025
		13.5534	-138.598			13.5534	-149.053			9.31793	-144.014
		13.5694	-138.582			13.5694	-149.037			9.32893	-144.003
		13.5854	-138.566			13.5854	-149.021			9.33993	-143.992
		13.6014	-138.55			13.6014	-149.005			9.35094	-143.981
		13.6174	-138.534			13.6174	-148.989			9.36194	-143.97
		13.6334	-138.518			13.6334	-148.973			9.37294	-143.959
		13.6494	-138.502			13.6494	-148.957			9.38394	-143.948
		13.6654	-138.486			13.6654	-148.941			9.39494	-143.937
		13.6814	-138.47			13.6814	-148.925			9.40594	-143.926
		13.6974	-138.454			13.6974	-148.909			9.41694	-143.915
		13.7134	-138.438			13.7134	-148.893			9.42794	-143.904
		13.7294	-138.422			13.7294	-148.877			9.43894	-143.893
		13.7454	-138.406			13.7454	-148.861			9.44994	-143.882
		13.7614	-138.39			13.7614	-148.845			9.46095	-143.871
		13.7774	-138.374			13.7774	-148.829			9.47195	-143.86
		13.7934	-138.358			13.7934	-148.813			9.48295	-143.849
		13.8094	-138.342			13.8094	-148.797			9.49395	-143.838
		13.8254	-138.326			13.8254	-148.781			9.50495	-143.827
		13.8414	-138.31			13.8414	-148.765			9.51595	-143.816
		13.8574	-138.294			13.8574	-148.749			9.52695	-143.805
		13.8734	-138.278			13.8734	-148.733			9.53795	-143.794
		13.8894	-138.262			13.8894	-148.717			9.54895	-143.783
		13.9054	-138.246			13.9054	-148.701			9.55996	-143.772
		13.9214	-138.23			13.9214	-148.685			9.57096	-143.761
		13.9374	-138.214			13.9374	-148.669			9.58196	-143.75
		13.9534	-138.198			13.9534	-148.653			9.59296	-143.739
		13.9694	-138.182			13.9694	-148.637			9.60396	-143.728
		13.9854	-138.166			13.9854	-148.621			9.61496	-143.717
		14.0014	-138.15			14.0014	-148.605			9.62596	-143.706
		14.0174	-138.134			14.0174	-148.589			9.63696	-143.695
		14.0334	-138.118			14.0334	-148.573			9.64796	-143.684
		14.0494	-138.102			14.0494	-148.557			9.65897	-143.673
		14.0654	-138.086			14.0654	-148.541			9.66997	-143.662
		14.0814	-138.07			14.0814	-148.525			9.68097	-143.651
		14.0974	-138.054			14.0974	-148.509			9.69197	-143.64
		14.1134	-138.038			14.1134	-148.493			9.70297	-143.629
		14.1294	-138.022			14.1294	-148.477			9.71397	-143.618
		14.1454	-138.006			14.1454	-148.461			9.72497	-143.607
		14.1614	-137.99			14.1614	-148.445			9.73597	-143.596
		14.1774	-137.974			14.1774	-148.429			9.74697	-143.585
		14.1934	-137.958			14.1934	-148.413			9.75798	-143.574
		14.2094	-137.942			14.2094	-148.397			9.76898	-143.563
		14.2254	-137.926			14.2254	-148.381			9.77998	-143.552
		14.2414	-137.91			14.2414	-148.365			9.79098	-143.541
		14.2574	-137.894			14.2574	-148.349			9.80198	-143.53
		14.2734	-137.878			14.2734	-148.333			9.81298	-143.519
		14.2894	-137.862			14.2894	-148.317			9.82398	-143.508
		14.3054	-137.846			14.3054	-148.301			9.83498	-143.497
		14.3214	-137.83			14.3214	-148.285			9.84598	-143.486
		14.3374	-137.814			14.3374	-148.269			9.85699	-143.475
		14.3534	-137.798			14.3534	-148.253			9.86799	-143.464
		14.3694	-137.782			14.3694	-148.237			9.87899	-143.453
		14.3854	-137.766			14.3854	-148.221			9.88999	-143.442
		14.4014	-137.75			14.4014	-148.205			9.90099	-143.431
		14.4174	-137.734			14.4174	-148.189			9.91199	-143.42
		14.4334	-137.718			14.4334	-148.173			9.92299	-143.409
		14.4494	-137.702			14.4494	-148.157			9.93399	-143.398
		14.4654	-137.686			14.4654	-148.141			9.94499	-143.387
		14.4814	-137.67			14.4814	-148.125			9.956	-143.376
		14.4974	-137.654			14.4974	-148.109			9.967	-143.365
		14.5135	-137.638			14.5135	-148.093			9.978	-143.354
		14.5295	-137.622			14.5295	-148.077			9.989	-143.343
		14.5455	-137.606			14.5455	-148.061			10	-143.332
		14.5615	-137.59			14.5615	-148.045			10.011	-143.321
		14.5775	-137.574			14.5775	-148.029			10.022	-143.31
		14.5935	-137.558			14.5935	-148.013			10.033	-143.299
		14.6095	-137.542			14.6095	-147.997			10.044	-143.288
		14.6255	-137.526			14.6255	-147.981			10.055	-143.277
		14.6415	-137.51			14.6415	-147.965			10.066	-143.266
		14.6575	-137.494			14.6575	-147.949			10.077	-143.255
		14.6735	-137.478			14.6735	-147.933			10.088	-143.244
		14.6895	-137.462			14.6895	-147.917			10.099	-143.233
		14.7055	-137.446			14.7055	-147.901			10.11	-143.222
		14.7215	-137.43			14.7215	-147.885			10.121	-143.211
		14.7375	-137.414			14.7375	-147.869			10.132	-143.2
		14.7535	-137.398			14.7535	-147.853			10.143	-143.189
		14.7695	-137.382			14.7695	-147.837			10.154	-143.178
		14.7855	-137.366			14.7855	-147.821			10.165	-143.167
		14.8015	-137.35			14.8015	-147.805			10.176	-143.156
		14.8175	-137.334			14.8175	-147.789			10.187	-143.145
		14.8335	-137.318			14.8335	-147.773			10.198	-143.134
		14.8495	-137.302			14.8495	-147.757			10.209	-143.123
		14.8655	-137.286			14.8655	-147.741			10.22	-143.112
		14.8815	-137.27			14.8815	-147.725			10.231	-143.101
		14.8975	-137.254			14.8975	-147.709			10.242	-143.09
		14.9135	-137.238			14.9135	-147.693			10.253	-143.079
		14.9295	-137.222			14.9295	-147.677			10.264	-143.068
		14.9455	-137.206			14.9455	-147.661			10.275	-143.057
		14.9615	-137.19			14.9615	-147.645			10.286	-143.046
		14.9775	-137.174			14.9775	-147.629			10.297	-143.035
		14.9935	-137.158			14.9935	-147.613			10.308	-143.024
		15.0095	-137.142			15.0095	-147.597			10.319	-143.013
		15.0255	-137.126			15.0255	-147.581			10.33	-143.002
		15.0415	-137.11			15.0415	-147.565			10.341	-142.991
		15.0575	-137.094			15.0575	-147.549			10.352	-142.98
		15.0735	-137.078			15.0735	-147.533			10.363	-142.969
		15.0895	-137.062			15.0895	-147.517			10.374	-142.958
		15.1055	-137.046			15.1055	-147.501			10.385	-142.947
		15.1215	-137.03			15.1215	-147.485			10.396	-142.936
		15.1375	-137.014			15.1375	-147.469			10.407	-142.925
		15.1535	-136.998			15.1535	-147.453			10.418	-142.914
		15.1695	-136.982			15.1695	-147.437			10.429	-142.903
		15.1855	-136.966			15.1855	-147.421			10.44	-142.892
		15.2015	-136.95			15.2015	-147.405			10.451	-142.881
		15.2175	-136.934			15.2175	-147.389			10.462	-142.87
		15.2335	-136.918			15.2335	-147.373			10.473	-142.859
		15.2495	-136.902			15.2495	-147.357			10.484	-142.848
		15.2655	-136.886			15.2655	-147.341			10.495	-142.837
		15.2815	-136.87			15.2815	-147.325			10.5061	-142.826
		15.2975	-136.854			15.2975	-147.309			10.5171	-142.815
		15.3135	-136.838			15.3135	-147.293			10.5281	-142.804
		15.3295	-136.822			15.3295	-147.277			10.5391	-142.793
		15.3455	-136.806			15.3455	-147.261			10.5501	-142.782
		15.3615	-136.79			15.3615	-147.245			10.5611	-142.771
		15.3775	-136.774			15.3775	-147.229			10.5721	-142.76
		15.3935	-136.758			15.3935	-147.213			10.5831	-142.749
		15.4095	-136.742			15.4095	-147.197			10.5941	-142.738
		15.4255	-136.726			15.4255	-147.181			10.6051	-142.727
		15.4415	-136.71			15.4415	-147.165			10.6161	-142.716
		15.4575	-136.694			15.4575	-147.149			10.6271	-142.705
		15.4735	-136.678			15.4735	-147.133			10.6381	-142.694
		15.4895	-136.662			15.4895	-147.117			10.6491	-142.683
		15.5056	-136.646			15.5056	-147.101			10.6601	-142.672
		15.5216	-136.63			15.5216	-147.085			10.6711	-142.661
		15.5376	-136.614			15.5376	-147.069			10.6821	-142.65
		15.5536	-136.598			15.5536	-147.053			10.6931	-142.639
		15.5696	-136.582			15.5696	-147.037			10.7041	-142.628
		15.5856	-136.566			15.5856	-147.021			10.7151	-142.617
		15.6016	-136.55			15.6016	-147.005			10.7261	-142.606
		15.6176	-136.534			15.6176	-146.989			10.7371	-142.595
		15.6336	-136.518			15.6336	-146.973			10.7481	-142.584
		15.6496	-136.502			15.6496	-146.957			10.7591	-142.573
		15.6656	-136.486			15.6656	-146.941			10.7701	-142.562
		15.6816	-136.47			15.6816	-146.925			10.7811	-142.551
		15.6976	-136.454			15.6976	-146.909			10.7921	-142.54
		15.7136	-136.438			15.7136	-146.893			10.8031	-142.529
		15.7296	-136.422			15.7296	-146.877			10.8141	-142.518
		15.7456	-136.406			15.7456	-146.861			10.8251	-142.507
		15.7616	-136.39			15.7616	-146.845			10.8361	-142.496
		15.7776	-136.374			15.7776	-146.829			10.8471	-142.485
		15.7936	-136.358			15.7936	-146.813			10.8581	-142.474
		15.8096	-136.342			15.8096	-146.797			10.8691	-142.463
		15.8256	-136.326			15.8256	-146.781			10.8801	-142.452
		15.8416	-136.31			15.8416	-146.765			10.8911	-142.441
		15.8576	-136.294			15.8576	-146.749			10.9021	-142.43
		15.8736	-136.278			15.8736	-146.733			10.9131	-142.419
		15.8896	-136.262			15.8896	-146.717			10.9241	-142.408
		15.9056	-136.246			15.9056	-146.701			10.9351	-142.397
		15.9216	-136.23			15.9216	-146.685			10.9461	-142.386
		15.9376	-136.214			15.9376	-146.669			10.9571	-142.375
		15.9536	-136.198			15.9536	-146.653			10.9681	-142.364
		15.9696	-136.182			15.9696	-146.637			10.9791	-142.353
		15.9856	-136.166			15.9856	-146.621			10.9901	-142.342
		16.0016	-136.15			16.0016	-146.605			11.0011	-142.331
		16.0176	-136.134			16.0176	-146.589			11.0121	-142.32
		16.0336	-136.118			16.0336	-146.573			11.0231	-142.309
		16.0496	-136.102			16.0496	-146.557			11.0341	-142.298
		16.0656	-136.086			16.0656	-146.541			11.0451	-142.287
		16.0816	-136.07			16.0816	-146.525			11.0561	-142.276
		16.0976	-136.054			16.0976	-146.509			11.0671	-142.265
		16.1136	-136.038			16.1136	-146.493			11.0781	-142.254
		16.1296	-136.022			16.1296	-146.477			11.0891	-142.243
		16.1456	-136.006			16.1456	-146.461			11.1001	-142.232
		16.1616	-135.99			16.1616	-146.445			11.1111	-142.221
		16.1776	-135.974			16.1776	-146.429			11.1221	-142.21
		16.1936	-135.958			16.1936	-146.413			11.1331	-142.199
		16.2096	-135.942			16.2096	-146.397			11.1441	-142.188
		16.2256	-135.926			16.2256	-146.381			11.1551	-142.177
		16.2416	-135.91			16.2416	-146.365			11.1661	-142.166
		16.2576	-135.894			16.2576	-146.349			11.1771	-142.155
		16.2736	-135.878			16.2736	-146.333			11.1881	-142.144
		16.2896	-135.862			16.2896	-146.317			11.1991	-142.133
		16.3056	-135.846			16.3056	-146.301			11.2101	-142.122
		16.3216	-135.83			16.3216	-146.285			11.2211	-142.111
		16.3376	-135.814			16.3376	-146.269			11.2321	-142.1
		16.3536	-135.798			16.3536	-146.253			11.2431	-142.089
		16.3696	-135.782			16.3696	-146.237			11.2541	-142.078
		16.3856	-135.766			16.3856	-146.221			11.2651	-142.067
		16.4016	-135.75			16.4016	-146.205			11.2761	-142.056
		16.4176	-135.734			16.4176	-146.189			11.2871	-142.045
		16.4336	-135.718			16.4336	-146.173			11.2981	-142.034
		16.4496	-135.702			16.4496	-146.157			11.3091	-142.023
		16.4656	-135.686			16.4656	-146.141			11.3201	-142.012
		16.4816	-135.67			16.4816	-146.125			11.3311	-142.001
		16.4976	-135.654			16.4976	-146.109			11.3421	-141.99
		16.5137	-135.638			16.5137	-146.093			11.3531	-141.979
		16.5297	-135.622			16.5297	-146.077			11.3641	-141.968
		16.5457	-135.606			16.5457	-146.061			11.3751	-141.957
		16.5617	-135.59			16.5617	-146.045			11.3861	-141.946
		16.5777	-135.574			16.5777	-146.029			11.3971	-141.935
		16.5937	-135.558			16.5937	-146.013			11.4081	-141.924
		16.6097	-135.542			16.6097	-145.997			11.4191	-141.913
		16.6257	-135.526			16.6257	-145.981			11.4301	-141.902
		16.6417	-135.51			16.6417	-145.965			11.4411	-141.891
		16.6577	-135.494			16.6577	-145.949			11.4521	-141.88
		16.6737	-135.478			16.6737	-145.933			11.4631	-141.869
		16.6897	-135.462			16.6897	-145.917			11.4741	-141.858
		16.7057	-135.446			16.7057	-145.901			11.4851	-141.847
		16.7217	-135.43			16.7217	-145.885			11.4961	-141.836
		16.7377	-135.414			16.7377	-145.869			11.5072	-141.825
		16.7537	-135.398			16.7537	-145.853			11.5182	-141.814
		16.7697	-135.382			16.7697	-145.837			11.5292	-141.803
		16.7857	-135.366			16.7857	-145.821			11.5402	-141.792
		16.8017	-135.35			16.8017	-145.805			11.5512	-141.781
		16.8177	-135.334			16.8177	-145.789			11.5622	-141.77
		16.8337	-135.318			16.8337	-145.773			11.5732	-141.759
		16.8497	-135.302			16.8497	-145.757			11.5842	-141.748
		16.8657	-135.286			16.8657	-145.741			11.5952	-141.737
		16.8817	-135.27			16.8817	-145.725			11.6062	-141.726
		16.8977	-135.254			16.8977	-145.709			11.6172	-141.715
		16.9137	-135.238			16.9137	-145.693			11.6282	-141.704
		16.9297	-135.222			16.9297	-145.677			11.6392	-141.693
		16.9457	-135.206			16.9457	-145.661			11.6502	-141.682
		16.9617	-135.19			16.9617	-145.645			11.6612	-141.671
		16.9777	-135.174			16.9777	-145.629			11.6722	-141.66
		16.9937	-135.158			16.9937	-145.613			11.6832	-141.649
		17.0097	-135.142			17.0097	-145.597			11.6942	-141.638
		17.0257	-135.126			17.0257	-145.581			11.7052	-141.627
		17.0417	-135.11			17.0417	-145.565			11.7162	-141.616
		17.0577	-135.094			17.0577	-145.549			11.7272	-141.605
		17.0737	-135.078			17.0737	-145.533			11.7382	-141.594
		17.0897	-135.062			17.0897	-145.517			11.7492	-141.583
		17.1057	-135.046			17.1057	-145.501			11.7602	-141.572
		17.1217	-135.03			17.1217	-145.485			11.7712	-141.561
		17.1377	-135.014			17.1377	-145.469			11.7822	-141.55
		17.1537	-134.998			17.1537	-145.453			11.7932	-141.539
		17.1697	-134.982			17.1697	-145.437			11.8042	-141.528
		17.1857	-134.966			17.1857	-145.421			11.8152	-141.517
		17.2017	-134.95			17.2017	-145.405			11.8262	-141.506
		17.2177	-134.934			17.2177	-145.389			11.8372	-141.495
		17.2337	-134.918			17.2337	-145.373			11.8482	-141.484
		17.2497	-134.902			17.2497	-145.357			11.8592	-141.473
		17.2657	-134.886			17.2657	-145.341			11.8702	-141.462
		17.2817	-134.87			17.2817	-145.325			11.8812	-141.451
		17.2977	-134.854			17.2977	-145.309			11.8922	-141.44
		17.3137	-134.838			17.3137	-145.293			11.9032	-141.429
		17.3297	-134.822			17.3297	-145.277			11.9142	-141.418
		17.3457	-134.806			17.3457	-145.261			11.9252	-141.407
		17.3617	-134.79			17.3617	-145.245			11.9362	-141.396
		17.3777	-134.774			17.3777	-145.229			11.9472	-141.385
		17.3937	-134.758			17.3937	-145.213			11.9582	-141.374
		17.4097	-134.742			17.4097	-145.197			11.9692	-141.363
		17.4257	-134.726			17.4257	-145.181			11.9802	-141.352
		17.4417	-134.71			17.4417	-145.165			11.9912	-141.341
		17.4577	-134.694			17.4577	-145.149			12.0022	-141.33
		17.4737	-134.678			17.4737	-145.133			12.0132	-141.319
		17.4897	-134.662			17.4897	-145.117			12.0242	-141.308
		17.5058	-134.646			17.5058	-145.101			12.0352	-141.297
		17.5218	-134.63			17.5218	-145.085			12.0462	-141.286
		17.5378	-134.614			17.5378	-145.069			12.0572	-141.275
		17.5538	-134.598			17.5538	-145.053			12.0682	-141.264
		17.5698	-134.582			17.5698	-145.037			12.0792	-141.253
		17.5858	-134.566			17.5858	-145.021			12.0902	-141.242
		17.6018	-134.55			17.6018	-145.005			12.1012	-141.231
		17.6178	-134.534			17.6178	-144.989			12.1122	-141.22
		17.6338	-134.518			17.6338	-144.973			12.1232	-141.209
		17.6498	-134.502			17.6498	-144.957			12.1342	-141.198
		17.6658	-134.486			17.6658	-144.941			12.1452	-141.187
		17.6818	-134.47			17.6818	-144.925			12.1562	-141.176
		17.6978	-134.454			17.6978	-144.909			12.1672	-141.165
		17.7138	-134.438			17.7138	-144.893			12.1782	-141.154
		17.7298	-134.422			17.7298	-144.877			12.1892	-141.143
		17.7458	-134.406			17.7458	-144.861			12.2002	-141.132
		17.7618	-134.39			17.7618	-144.845			12.2112	-141.121
		17.7778	-134.374			17.7778	-144.829			12.2222	-141.11
		17.7938	-134.358			17.7938	-144.813			12.2332	-141.099
		17.8098	-134.342			17.8098	-144.797			12.2442	-141.088
		17.8258	-134.326			17.8258	-144.781			12.2552	-141.077
		17.8418	-134.31			17.8418	-144.765			12.2662	-141.066
		17.8578	-134.294			17.8578	-144.749			12.2772	-141.055
		17.8738	-134.278			17.8738	-144.733			12.2882	-141.044
		17.8898	-134.262			17.8898	-144.717			12.2992	-141.033
		17.9058	-134.246			17.9058	-144.701			12.3102	-141.022
		17.9218	-134.23			17.9218	-144.685			12.3212	-141.011
		17.9378	-134.214			17.9378	-144.669			12.3322	-141
		17.9538	-134.198			17.9538	-144.653			12.3432	-140.989
		17.9698	-134.182			17.9698	-144.637			12.3542	-140.978
		17.9858	-134.166			17.9858	-144.621			12.3652	-140.967
		18.0018	-134.15			18.0018	-144.605			12.3762	-140.956
		18.0178	-134.134			18.0178	-144.589			12.3872	-140.945
		18.0338	-134.118			18.0338	-144.573			12.3982	-140.934
		18.0498	-134.102			18.0498	-144.557			12.4092	-140.923
		18.0658	-134.086			18.0658	-144.541			12.4202	-140.912
		18.0818	-134.07			18.0818	-144.525			12.4312	-140.901
		18.0978	-134.054			18.0978	-144.509			12.4422	-140.89
		18.1138	-134.038			18.1138	-144.493			12.4532	-140.879
		18.1298	-134.022			18.1298	-144.477			12.4642	-140.868
		18.1458	-134.006			18.1458	-144.461			12.4752	-140.857
		18.1618	-133.99			18.1618	-144.445			12.4862	-140.846
		18.1778	-133.974			18.1778	-144.429			12.4972	-140.835
		18.1938	-133.958			18.1938	-144.413			12.5083	-140.824
		18.2098	-133.942			18.2098	-144.397			12.5193	-140.813
		18.2258	-133.926			18.2258	-144.381			12.5303	-140.802
		18.2418	-133.91			18.2418	-144.365			12.5413	-140.791
		18.2578	-133.894			18.2578	-144.349			12.5523	-140.78
		18.2738	-133.878			18.2738	-144.333			12.5633	-140.769
		18.2898	-133.862			18.2898	-144.317			12.5743	-140.758
		18.3058	-133.846			18.3058	-144.301			12.5853	-140.747
		18.3218	-133.83			18.3218	-144.285			12.5963	-140.736
		18.3378	-133.814			18.3378	-144.269			12.6073	-140.725
		18.3538	-133.798			18.3538	-144.253			12.6183	-140.714
		18.3698	-133.782			18.3698	-144.237			12.6293	-140.703
		18.3858	-133.766			18.3858	-144.221			12.6403	-140.692
		18.4018	-133.75			18.4018	-144.205			12.6513	-140.681
		18.4178	-133.734			18.4178	-144.189			12.6623	-140.67
		18.4338	-133.718			18.4338	-144.173			12.6733	-140.659
		18.4498	-133.702			18.4498	-144.157			12.6843	-140.648
		18.4658	-133.686			18.4658	-144.141			12.6953	-140.637
		18.4818	-133.67			18.4818	-144.125			12.7063	-140.626
		18.4978	-133.654			18.4978	-144.109			12.7173	-140.615
		18.5139	-133.638			18.5139	-144.093			12.7283	-140.604
		18.5299	-133.622			18.5299	-144.077			12.7393	-140.593
		18.5459	-133.605			18.5459	-144.061			12.7503	-140.582
		18.5619	-133.589			18.5619	-144.045			12.7613	-140.571
		18.5779	-133.573			18.5779	-144.029			12.7723	-140.56
		18.5939	-133.557			18.5939	-144.013			12.7833	-140.549
		18.6099	-133.541			18.6099	-143.997			12.7943	-140.538
		18.6259	-133.525			18.6259	-143.981			12.8053	-140.527
		18.6419	-133.509			18.6419	-143.965			12.8163	-140.516
		18.6579	-133.493			18.6579	-143.949			12.8273	-140.505
		18.6739	-133.477			18.6739	-143.933			12.8383	-140.494
		18.6899	-133.461			18.6899	-143.917			12.8493	-140.483
		18.7059	-133.445			18.7059	-143.901			12.8603	-140.472
		18.7219	-133.429			18.7219	-143.885			12.8713	-140.461
		18.7379	-133.413			18.7379	-143.869			12.8823	-140.45
		18.7539	-133.397			18.7539	-143.853			12.8933	-140.439
		18.7699	-133.381			18.7699	-143.837			12.9043	-140.428
		18.7859	-133.365			18.7859	-143.821			12.9153	-140.417
		18.8019	-133.349			18.8019	-143.805			12.9263	-140.406
		18.8179	-133.333			18.8179	-143.789			12.9373	-140.395
		18.8339	-133.317			18.8339	-143.773			12.9483	-140.384
		18.8499	-133.301			18.8499	-143.757			12.9593	-140.373
		18.8659	-133.285			18.8659	-143.741			12.9703	-140.362
		18.8819	-133.269			18.8819	-143.725			12.9813	-140.351
		18.8979	-133.253			18.8979	-143.709			12.9923	-140.34
		18.9139	-133.237			18.9139	-143.693			13.0033	-140.329
		18.9299	-133.221			18.9299	-143.677			13.0143	-140.318
		18.9459	-133.205			18.9459	-143.661			13.0253	-140.307
		18.9619	-133.189			18.9619	-143.645			13.0363	-140.296
		18.9779	-133.173			18.9779	-143.629			13.0473	-140.285
		18.9939	-133.157			18.9939	-143.613			13.0583	-140.274
		19.0099	-133.141			19.0099	-143.597			13.0693	-140.263
		19.0259	-133.125			19.0259	-143.581			13.0803	-140.252
		19.0419	-133.109			19.0419	-143.565			13.0913	-140.241
		19.0579	-133.093			19.0579	-143.549			13.1023	-140.23
		19.0739	-133.077			19.0739	-143.533			13.1133	-140.219
		19.0899	-133.061			19.0899	-143.517			13.1243	-140.208
		19.1059	-133.045			19.1059	-143.501			13.1353	-140.197
		19.1219	-133.029			19.1219	-143.485			13.1463	-140.186
		19.1379	-133.013			19.1379	-143.469			13.1573	-140.175
		19.1539	-132.997			19.1539	-143.453			13.1683	-140.164
		19.1699	-132.981			19.1699	-143.437			13.1793	-140.153
		19.1859	-132.965			19.1859	-143.421			13.1903	-140.142
		19.2019	-132.949			19.2019	-143.405			13.2013	-140.131
		19.2179	-132.933			19.2179	-143.389			13.2123	-140.12
		19.2339	-132.917			19.2339	-143.373			13.2233	-140.109
		19.2499	-132.901			19.2499	-143.357			13.2343	-140.098
		19.2659	-132.885			19.2659	-143.341			13.2453	-140.087
		19.2819	-132.869			19.2819	-143.325			13.2563	-140.076
		19.2979	-132.853			19.2979	-143.309			13.2673	-140.065
		19.3139	-132.837			19.3139	-143.293			13.2783	-140.054
		19.3299	-132.821			19.3299	-143.277			13.2893	-140.043
		19.3459	-132.805			19.3459	-143.261			13.3003	-140.032
		19.3619	-132.789			19.3619	-143.245			13.3113	-140.021
		19.3779	-132.773			19.3779	-143.229			13.3223	-140.01
		19.3939	-132.757			19.3939	-143.213			13.3333	-139.999
		19.4099	-132.741			19.4099	-143.197			13.3443	-139.988
		19.4259	-132.725			19.4259	-143.181			13.3553	-139.977
		19.4419	-132.709			19.4419	-143.165			13.3663	-139.966
		19.4579	-132.693			19.4579	-143.149			13.3773	-139.955
		19.4739	-132.677			19.4739	-143.133			13.3883	-139.944
		19.4899	-132.661			19.4899	-143.117			13.3993	-139.933
		19.506	-132.645			19.506	-143.101			13.4103	-139.922
		19.522	-132.629			19.522	-143.085			13.4213	-139.911
		19.538	-132.613			19.538	-143.069			13.4323	-139.9
		19.554	-132.597			19.554	-143.053			13.4433	-139.889
		19.57	-132.581			19.57	-143.037			13.4543	-139.878
		19.586	-132.565			19.586	-143.021			13.4653	-139.867
		19.602	-132.549			19.602	-143.005			13.4763	-139.856
		19.618	-132.533			19.618	-142.989			13.4873	-139.845
		19.634	-132.517			19.634	-142.973			13.4983	-139.834
		19.65	-132.501			19.65	-142.957			13.5094	-139.823
		19.666	-132.485			19.666	-142.941			13.5204	-139.812
		19.682	-132.469			19.682	-142.925			13.5314	-139.801
		19.698	-132.453			19.698	-142.909			13.5424	-139.79
		19.714	-132.437			19.714	-142.893			13.5534	-139.779
		19.73	-132.421			19.73	-142.877			13.5644	-139.768
		19.746	-132.405			19.746	-142.861			13.5754	-139.757
		19.762	-132.389			19.762	-142.845			13.5864	-139.746
		19.778	-132.373			19.778	-142.829			13.5974	-139.735
		19.794	-132.357			19.794	-142.813			13.6084	-139.724
		19.81	-132.341			19.81	-142.797			13.6194	-139.713
		19.826	-132.325			19.826	-142.781			13.6304	-139.702
		19.842	-132.309			19.842	-142.765			13.6414	-139.691
		19.858	-132.293			19.858	-142.749			13.6524	-139.68
		19.874	-132.277			19.874	-142.733			13.6634	-139.669
		19.89	-132.261			19.89	-142.717			13.6744	-139.658
		19.906	-132.245			19.906	-142.701			13.6854	-139.647
		19.922	-132.229			19.922	-142.685			13.6964	-139.636
		19.938	-132.213			19.938	-142.669			13.7074	-139.625
		19.954	-132.197			19.954	-142.653			13.7184	-139.614
		19.97	-132.181			19.97	-142.637			13.7294	-139.603
		19.986	-132.165			19.986	-142.621			13.7404	-139.592
		20.002	-132.149			20.002	-142.605			13.7514	-139.581
		20.018	-132.133			20.018	-142.589			13.7624	-139.57
		20.034	-132.117			20.034	-142.573			13.7734	-139.559
		20.05	-132.101			20.05	-142.557			13.7844	-139.548
		20.066	-132.085			20.066	-142.541			13.7954	-139.537
		20.082	-132.069			20.082	-142.525			13.8064	-139.526
		20.098	-132.053			20.098	-142.509			13.8174	-139.515
		20.114	-132.037			20.114	-142.493			13.8284	-139.504
		20.13	-132.021			20.13	-142.477			13.8394	-139.493
		20.146	-132.005			20.146	-142.461			13.8504	-139.482
		20.162	-131.989			20.162	-142.445			13.8614	-139.471
		20.178	-131.973			20.178	-142.429			13.8724	-139.46
		20.194	-131.957			20.194	-142.413			13.8834	-139.449
		20.21	-131.941			20.21	-142.397			13.8944	-139.438
		20.226	-131.925			20.226	-142.381			13.9054	-139.427
		20.242	-131.909			20.242	-142.365			13.9164	-139.416
		20.258	-131.893			20.258	-142.349			13.9274	-139.405
		20.274	-131.877			20.274	-142.333			13.9384	-139.394
		20.29	-131.861			20.29	-142.317			13.9494	-139.383
		20.306	-131.845			20.306	-142.301			13.9604	-139.372
		20.322	-131.829			20.322	-142.285			13.9714	-139.361
		20.338	-131.813			20.338	-142.269			13.9824	-139.35
		20.354	-131.797			20.354	-142.253			13.9934	-139.339
		20.37	-131.781			20.37	-142.237			14.0044	-139.328
		20.386	-131.765			20.386	-142.221			14.0154	-139.317
		20.402	-131.749			20.402	-142.205			14.0264	-139.306
		20.418	-131.733			20.418	-142.189			14.0374	-139.295
		20.434	-131.717			20.434	-142.173			14.0484	-139.284
		20.45	-131.701			20.45	-142.157			14.0594	-139.273
		20.466	-131.685			20.466	-142.141			14.0704	-139.262
		20.482	-131.669			20.482	-142.125			14.0814	-139.251
		20.498	-131.653			20.498	-142.109			14.0924	-139.24
		20.5141	-131.637			20.5141	-142.093			14.1034	-139.229
		20.5301	-131.621			20.5301	-142.077			14.1144	-139.218
		20.5461	-131.605			20.5461	-142.061			14.1254	-139.207
		20.5621	-131.589			20.5621	-142.045			14.1364	-139.196
		20.5781	-131.573			20.5781	-142.029			14.1474	-139.185
		20.5941	-131.557			20.5941	-142.013			14.1584	-139.174
		20.6101	-131.541			20.6101	-141.997			14.1694	-139.163
		20.6261	-131.525			20.6261	-141.981			14.1804	-139.152
		20.6421	-131.509			20.6421	-141.965			14.1914	-139.141
		20.6581	-131.493			20.6581	-141.949			14.2024	-139.13
		20.6741	-131.477			20.6741	-141.933			14.2134	-139.119
		20.6901	-131.461			20.6901	-141.917			14.2244	-139.108
		20.7061	-131.445			20.7061	-141.901			14.2354	-139.097
		20.7221	-131.429			20.7221	-141.885			14.2464	-139.086
		20.7381	-131.413			20.7381	-141.869			14.2574	-139.075
		20.7541	-131.397			20.7541	-141.853			14.2684	-139.064
		20.7701	-131.381			20.7701	-141.837			14.2794	-139.053
		20.7861	-131.365			20.7861	-141.821			14.2904	-139.042
		20.8021	-131.349			20.8021	-141.805			14.3014	-139.031
		20.8181	-131.333			20.8181	-141.789			14.3124	-139.02
		20.8341	-131.317			20.8341	-141.773			14.3234	-139.009
		20.8501	-131.301			20.8501	-141.757			14.3344	-138.998
		20.8661	-131.285			20.8661	-141.741			14.3454	-138.987
		20.8821	-131.269			20.8821	-141.725			14.3564	-138.976
		20.8981	-131.253			20.8981	-141.709			14.3674	-138.965
		20.9141	-131.237			20.9141	-141.693			14.3784	-138.954
		20.9301	-131.221			20.9301	-141.677			14.3894	-138.943
		20.9461	-131.205			20.9461	-141.661			14.4004	-138.932
		20.9621	-131.189			20.9621	-141.645			14.4114	-138.921
		20.9781	-131.173			20.9781	-141.629			14.4224	-138.91
		20.9941	-131.157			20.9941	-141.613			14.4334	-138.899
		21.0101	-131.141			21.0101	-141.597			14.4444	-138.888
		21.0261	-131.125			21.0261	-141.581			14.4554	-138.877
		21.0421	-131.109			21.0421	-141.565			14.4664	-138.866
		21.0581	-131.093			21.0581	-141.549			14.4774	-138.855
		21.0741	-131.077			21.0741	-141.533			14.4884	-138.844
		21.0901	-131.061			21.0901	-141.517			14.4994	-138.833
		21.1061	-131.045			21.1061	-141.501			14.5105	-138.822
		21.1221	-131.029			21.1221	-141.485			14.5215	-138.811
		21.1381	-131.013			21.1381	-141.469			14.5325	-138.8
		21.1541	-130.997			21.1541	-141.453			14.5435	-138.789
		21.1701	-130.981			21.1701	-141.437			14.5545	-138.778
		21.1861	-130.965			21.1861	-141.421			14.5655	-138.767
		21.2021	-130.949			21.2021	-141.405			14.5765	-138.756
		21.2181	-130.933			21.2181	-141.389			14.5875	-138.745
		21.2341	-130.917			21.2341	-141.373			14.5985	-138.734
		21.2501	-130.901			21.2501	-141.357			14.6095	-138.723
		21.2661	-130.885			21.2661	-141.341			14.6205	-138.712
		21.2821	-130.869			21.2821	-141.325			14.6315	-138.701
		21.2981	-130.853			21.2981	-141.309			14.6425	-138.69
		21.3141	-130.837			21.3141	-141.293			14.6535	-138.679
		21.3301	-130.821			21.3301	-141.277			14.6645	-138.668
		21.3461	-130.805			21.3461	-141.261			14.6755	-138.657
		21.3621	-130.789			21.3621	-141.245			14.6865	-138.646
		21.3781	-130.773			21.3781	-141.229			14.6975	-138.635
		21.3941	-130.757			21.3941	-141.213			14.7085	-138.624
		21.4101	-130.741			21.4101	-141.197			14.7195	-138.613
		21.4261	-130.725			21.4261	-141.181			14.7305	-138.602
		21.4421	-130.709			21.4421	-141.165			14.7415	-138.591
		21.4581	-130.693			21.4581	-141.149			14.7525	-138.58
		21.4741	-130.677			21.4741	-141.133			14.7635	-138.569
		21.4901	-130.661			21.4901	-141.117			14.7745	-138.558
		21.5062	-130.645			21.5062	-141.101			14.7855	-138.547
		21.5222	-130.629			21.5222	-141.085			14.7965	-138.536
		21.5382	-130.613			21.5382	-141.069			14.8075	-138.525
		21.5542	-130.597			21.5542	-141.053			14.8185	-138.514
		21.5702	-130.581			21.5702	-141.037			14.8295	-138.503
		21.5862	-130.565			21.5862	-141.021			14.8405	-138.492
		21.6022	-130.549			21.6022	-141.005			14.8515	-138.481
		21.6182	-130.533			21.6182	-140.989			14.8625	-138.47
		21.6342	-130.517			21.6342	-140.973			14.8735	-138.459
		21.6502	-130.501			21.6502	-140.957			14.8845	-138.448
		21.6662	-130.485			21.6662	-140.941			14.8955	-138.437
		21.6822	-130.469			21.6822	-140.925			14.9065	-138.426
		21.6982	-130.453			21.6982	-140.909			14.9175	-138.415
		21.7142	-130.437			21.7142	-140.893			14.9285	-138.404
		21.7302	-130.421			21.7302	-140.877			14.9395	-138.393
		21.7462	-130.405			21.7462	-140.861			14.9505	-138.382
		21.7622	-130.389			21.7622	-140.845			14.9615	-138.371
		21.7782	-130.373			21.7782	-140.829			14.9725	-138.36
		21.7942	-130.357			21.7942	-140.813			14.9835	-138.349
		21.8102	-130.341			21.8102	-140.797			14.9945	-138.338
		21.8262	-130.325			21.8262	-140.781			15.0055	-138.327
		21.8422	-130.309			21.8422	-140.765			15.0165	-138.316
		21.8582	-130.293			21.8582	-140.749			15.0275	-138.305
		21.8742	-130.277			21.8742	-140.733			15.0385	-138.294
		21.8902	-130.261			21.8902	-140.717			15.0495	-138.283
		21.9062	-130.245			21.9062	-140.701			15.0605	-138.272
		21.9222	-130.229			21.9222	-140.685			15.0715	-138.261
		21.9382	-130.213			21.9382	-140.669			15.0825	-138.25
		21.9542	-130.197			21.9542	-140.653			15.0935	-138.239
		21.9702	-130.181			21.9702	-140.637			15.1045	-138.228
		21.9862	-130.165			21.9862	-140.621			15.1155	-138.217
		22.0022	-130.149			22.0022	-140.605			15.1265	-138.206
		22.0182	-130.133			22.0182	-140.589			15.1375	-138.195
		22.0342	-130.117			22.0342	-140.573			15.1485	-138.184
		22.0502	-130.101			22.0502	-140.557			15.1595	-138.173
		22.0662	-130.085			22.0662	-140.541			15.1705	-138.162
		22.0822	-130.069			22.0822	-140.525			15.1815	-138.151
		22.0982	-130.053			22.0982	-140.509			15.1925	-138.14
		22.1142	-130.037			22.1142	-140.493			15.2035	-138.129
		22.1302	-130.021			22.1302	-140.477			15.2145	-138.118
		22.1462	-130.005			22.1462	-140.461			15.2255	-138.107
		22.1622	-129.989			22.1622	-140.445			15.2365	-138.096
		22.1782	-129.973			22.1782	-140.429			15.2475	-138.085
		22.1942	-129.957			22.1942	-140.413			15.2585	-138.074
		22.2102	-129.941			22.2102	-140.397			15.2695	-138.063
		22.2262	-129.925			22.2262	-140.381			15.2805	-138.052
		22.2422	-129.909			22.2422	-140.365			15.2915	-138.041
		22.2582	-129.893			22.2582	-140.349			15.3025	-138.03
		22.2742	-129.877			22.2742	-140.333			15.3135	-138.019
		22.2902	-129.861			22.2902	-140.317			15.3245	-138.008
		22.3062	-129.845			22.3062	-140.301			15.3355	-137.997
		22.3222	-129.829			22.3222	-140.285			15.3465	-137.986
		22.3382	-129.813			22.3382	-140.269			15.3575	-137.975
		22.3542	-129.797			22.3542	-140.253			15.3685	-137.964
		22.3702	-129.781			22.3702	-140.237			15.3795	-137.953
		22.3862	-129.765			22.3862	-140.221			15.3905	-137.942
		22.4022	-129.749			22.4022	-140.205			15.4015	-137.931
		22.4182	-129.733			22.4182	-140.189			15.4125	-137.92
		22.4342	-129.717			22.4342	-140.173			15.4235	-137.909
		22.4502	-129.701			22.4502	-140.157			15.4345	-137.898
		22.4662	-129.685			22.4662	-140.141			15.4455	-137.887
		22.4822	-129.669			22.4822	-140.125			15.4565	-137.876
		22.4982	-129.653			22.4982	-140.109			15.4675	-137.864
		22.5143	-129.637			22.5143	-140.093			15.4785	-137.853
		22.5303	-129.621			22.5303	-140.077			15.4895	-137.842
		22.5463	-129.605			22.5463	-140.061			15.5006	-137.831
		22.5623	-129.589			22.5623	-140.045			15.5116	-137.82
		22.5783	-129.573			22.5783	-140.029			15.5226	-137.809
		22.5943	-129.557			22.5943	-140.013			15.5336	-137.798
		22.6103	-129.541			22.6103	-139.997			15.5446	-137.787
		22.6263	-129.525			22.6263	-139.981			15.5556	-137.776
		22.6423	-129.509			22.6423	-139.965			15.5666	-137.765
		22.6583	-129.493			22.6583	-139.949			15.5776	-137.754
		22.6743	-129.477			22.6743	-139.933			15.5886	-137.743
		22.6903	-129.461			22.6903	-139.917			15.5996	-137.732
		22.7063	-129.445			22.7063	-139.901			15.6106	-137.721
		22.7223	-129.429			22.7223	-139.885			15.6216	-137.71
		22.7383	-129.413			22.7383	-139.869			15.6326	-137.699
		22.7543	-129.397			22.7543	-139.853			15.6436	-137.688
		22.7703	-129.381			22.7703	-139.837			15.6546	-137.677
		22.7863	-129.365			22.7863	-139.821			15.6656	-137.666
		22.8023	-129.349			22.8023	-139.805			15.6766	-137.655
		22.8183	-129.333			22.8183	-139.789			15.6876	-137.644
		22.8343	-129.317			22.8343	-139.772			15.6986	-137.633
		22.8503	-129.301			22.8503	-139.756			15.7096	-137.622
		22.8663	-129.285			22.8663	-139.74			15.7206	-137.611
		22.8823	-129.269			22.8823	-139.724			15.7316	-137.6
		22.8983	-129.253			22.8983	-139.708			15.7426	-137.589
		22.9143	-129.237			22.9143	-139.692			15.7536	-137.578
		22.9303	-129.221			22.9303	-139.676			15.7646	-137.567
		22.9463	-129.205			22.9463	-139.66			15.7756	-137.556
		22.9623	-129.189			22.9623	-139.644			15.7866	-137.545
		22.9783	-129.173			22.9783	-139.628			15.7976	-137.534
		22.9943	-129.157			22.9943	-139.612			15.8086	-137.523
		23.0103	-129.141			23.0103	-139.596			15.8196	-137.512
		23.0263	-129.125			23.0263	-139.58			15.8306	-137.501
		23.0423	-129.109			23.0423	-139.564			15.8416	-137.49
		23.0583	-129.093			23.0583	-139.548			15.8526	-137.479
		23.0743	-129.077			23.0743	-139.532			15.8636	-137.468
		23.0903	-129.061			23.0903	-139.516			15.8746	-137.457
		23.1063	-129.045			23.1063	-139.5			15.8856	-137.446
		23.1223	-129.029			23.1223	-139.484			15.8966	-137.435
		23.1383	-129.013			23.1383	-139.468			15.9076	-137.424
		23.1543	-128.997			23.1543	-139.452			15.9186	-137.413
		23.1703	-128.981			23.1703	-139.436			15.9296	-137.402
		23.1863	-128.965			23.1863	-139.42			15.9406	-137.391
		23.2023	-128.949			23.2023	-139.404			15.9516	-137.38
		23.2183	-128.933			23.2183	-139.388			15.9626	-137.369
		23.2343	-128.917			23.2343	-139.372			15.9736	-137.358
		23.2503	-128.901			23.2503	-139.356			15.9846	-137.347
		23.2663	-128.885			23.2663	-139.34			15.9956	-137.336
		23.2823	-128.869			23.2823	-139.324			16.0066	-137.325
		23.2983	-128.853			23.2983	-139.308			16.0176	-137.314
		23.3143	-128.837			23.3143	-139.292			16.0286	-137.303
		23.3303	-128.821			23.3303	-139.276			16.0396	-137.292
		23.3463	-128.805			23.3463	-139.26			16.0506	-137.281
		23.3623	-128.789			23.3623	-139.244			16.0616	-137.27
		23.3783	-128.773			23.3783	-139.228			16.0726	-137.259
		23.3943	-128.757			23.3943	-139.212			16.0836	-137.248
		23.4103	-128.741			23.4103	-139.196			16.0946	-137.237
		23.4263	-128.725			23.4263	-139.18			16.1056	-137.226
		23.4423	-128.709			23.4423	-139.164			16.1166	-137.215
		23.4583	-128.693			23.4583	-139.148			16.1276	-137.204
		23.4743	-128.677			23.4743	-139.132			16.1386	-137.193
		23.4903	-128.661			23.4903	-139.116			16.1496	-137.182
		23.5064	-128.645			23.5064	-139.1			16.1606	-137.171
		23.5224	-128.629			23.5224	-139.084			16.1716	-137.16
		23.5384	-128.613			23.5384	-139.068			16.1826	-137.149
		23.5544	-128.597			23.5544	-139.052			16.1936	-137.138
		23.5704	-128.581			23.5704	-139.036			16.2046	-137.127
		23.5864	-128.565			23.5864	-139.02			16.2156	-137.116
		23.6024	-128.549			23.6024	-139.004			16.2266	-137.105
		23.6184	-128.533			23.6184	-138.988			16.2376	-137.094
		23.6344	-128.517			23.6344	-138.972			16.2486	-137.083
		23.6504	-128.501			23.6504	-138.956			16.2596	-137.072
		23.6664	-128.485			23.6664	-138.94			16.2706	-137.061
		23.6824	-128.469			23.6824	-138.924			16.2816	-137.05
		23.6984	-128.453			23.6984	-138.908			16.2926	-137.039
		23.7144	-128.437			23.7144	-138.892			16.3036	-137.028
		23.7304	-128.421			23.7304	-138.876			16.3146	-137.017
		23.7464	-128.405			23.7464	-138.86			16.3256	-137.006
		23.7624	-128.389			23.7624	-138.844			16.3366	-136.995
		23.7784	-128.373			23.7784	-138.828			16.3476	-136.984
		23.7944	-128.357			23.7944	-138.812			16.3586	-136.973
		23.8104	-128.341			23.8104	-138.796			16.3696	-136.962
		23.8264	-128.325			23.8264	-138.78			16.3806	-136.951
		23.8424	-128.309			23.8424	-138.764			16.3916	-136.94
		23.8584	-128.293			23.8584	-138.748			16.4026	-136.929
		23.8744	-128.277			23.8744	-138.732			16.4136	-136.918
		23.8904	-128.261			23.8904	-138.716			16.4246	-136.907
		23.9064	-128.245			23.9064	-138.7			16.4356	-136.896
		23.9224	-128.229			23.9224	-138.684			16.4466	-136.885
		23.9384	-128.213			23.9384	-138.668			16.4576	-136.874
		23.9544	-128.197			23.9544	-138.652			16.4686	-136.863
		23.9704	-128.181			23.9704	-138.636			16.4796	-136.852
		23.9864	-128.165			23.9864	-138.62			16.4906	-136.841
		24.0024	-128.149			24.0024	-138.604			16.5017	-136.83
		24.0184	-128.133			24.0184	-138.588			16.5127	-136.819
		24.0344	-128.117			24.0344	-138.572			16.5237	-136.808
		24.0504	-128.101			24.0504	-138.556			16.5347	-136.797
		24.0664	-128.085			24.0664	-138.54			16.5457	-136.786
		24.0824	-128.069			24.0824	-138.524			16.5567	-136.775
		24.0984	-128.053			24.0984	-138.508			16.5677	-136.764
		24.1144	-128.037			24.1144	-138.492			16.5787	-136.753
		24.1304	-128.021			24.1304	-138.476			16.5897	-136.742
		24.1464	-128.005			24.1464	-138.46			16.6007	-136.731
		24.1624	-127.989			24.1624	-138.444			16.6117	-136.72
		24.1784	-127.973			24.1784	-138.428			16.6227	-136.709
		24.1944	-127.957			24.1944	-138.412			16.6337	-136.698
		24.2104	-127.941			24.2104	-138.396			16.6447	-136.687
		24.2264	-127.925			24.2264	-138.38			16.6557	-136.676
		24.2424	-127.909			24.2424	-138.364			16.6667	-136.665
		24.2584	-127.893			24.2584	-138.348			16.6777	-136.654
		24.2744	-127.877			24.2744	-138.332			16.6887	-136.643
		24.2904	-127.861			24.2904	-138.316			16.6997	-136.632
		24.3064	-127.845			24.3064	-138.3			16.7107	-136.621
		24.3224	-127.829			24.3224	-138.284			16.7217	-136.61
		24.3384	-127.813			24.3384	-138.268			16.7327	-136.599
		24.3544	-127.797			24.3544	-138.252			16.7437	-136.588
		24.3704	-127.781			24.3704	-138.236			16.7547	-136.577
		24.3864	-127.765			24.3864	-138.22			16.7657	-136.566
		24.4024	-127.749			24.4024	-138.204			16.7767	-136.555
		24.4184	-127.733			24.4184	-138.188			16.7877	-136.544
		24.4344	-127.717			24.4344	-138.172			16.7987	-136.533
		24.4504	-127.701			24.4504	-138.156			16.8097	-136.522
		24.4664	-127.685			24.4664	-138.14			16.8207	-136.511
		24.4824	-127.669			24.4824	-138.124			16.8317	-136.5
		24.4984	-127.653			24.4984	-138.108			16.8427	-136.489
		24.5145	-127.637			24.5145	-138.092			16.8537	-136.478
		24.5305	-127.621			24.5305	-138.076			16.8647	-136.467
		24.5465	-127.605			24.5465	-138.06			16.8757	-136.456
		24.5625	-127.589			24.5625	-138.044			16.8867	-136.445
		24.5785	-127.573			24.5785	-138.028			16.8977	-136.434
		24.5945	-127.557			24.5945	-138.012			16.9087	-136.423
		24.6105	-127.541			24.6105	-137.996			16.9197	-136.412
		24.6265	-127.525			24.6265	-137.98			16.9307	-136.401
		24.6425	-127.509			24.6425	-137.964			16.9417	-136.39
		24.6585	-127.493			24.6585	-137.948			16.9527	-136.379
		24.6745	-127.477			24.6745	-137.932			16.9637	-136.368
		24.6905	-127.461			24.6905	-137.916			16.9747	-136.357
		24.7065	-127.445			24.7065	-137.9			16.9857	-136.346
		24.7225	-127.429			24.7225	-137.884			16.9967	-136.335
		24.7385	-127.413			24.7385	-137.868			17.0077	-136.324
		24.7545	-127.397			24.7545	-137.852			17.0187	-136.313
		24.7705	-127.381			24.7705	-137.836			17.0297	-136.302
		24.7865	-127.365			24.7865	-137.82			17.0407	-136.291
		24.8025	-127.349			24.8025	-137.804			17.0517	-136.28
		24.8185	-127.333			24.8185	-137.788			17.0627	-136.269
		24.8345	-127.317			24.8345	-137.772			17.0737	-136.258
		24.8505	-127.301			24.8505	-137.756			17.0847	-136.247
		24.8665	-127.285			24.8665	-137.74			17.0957	-136.236
		24.8825	-127.269			24.8825	-137.724			17.1067	-136.225
		24.8985	-127.253			24.8985	-137.708			17.1177	-136.214
		24.9145	-127.237			24.9145	-137.692			17.1287	-136.203
		24.9305	-127.221			24.9305	-137.676			17.1397	-136.192
		24.9465	-127.205			24.9465	-137.66			17.1507	-136.181
		24.9625	-127.189			24.9625	-137.644			17.1617	-136.17
		24.9785	-127.173			24.9785	-137.628			17.1727	-136.159
		24.9945	-127.157			24.9945	-137.612			17.1837	-136.148
		25.0105	-127.141			25.0105	-137.596			17.1947	-136.137
		25.0265	-127.125			25.0265	-137.58			17.2057	-136.126
		25.0425	-127.109			25.0425	-137.564			17.2167	-136.115
		25.0585	-127.093			25.0585	-137.548			17.2277	-136.104
		25.0745	-127.077			25.0745	-137.532			17.2387	-136.093
		25.0905	-127.061			25.0905	-137.516			17.2497	-136.082
		25.1065	-127.045			25.1065	-137.5			17.2607	-136.071
		25.1225	-127.029			25.1225	-137.484			17.2717	-136.06
		25.1385	-127.013			25.1385	-137.468			17.2827	-136.049
		25.1545	-126.997			25.1545	-137.452			17.2937	-136.038
		25.1705	-126.981			25.1705	-137.436			17.3047	-136.027
		25.1865	-126.965			25.1865	-137.42			17.3157	-136.016
		25.2025	-126.949			25.2025	-137.404			17.3267	-136.005
		25.2185	-126.933			25.2185	-137.388			17.3377	-135.994
		25.2345	-126.917			25.2345	-137.372			17.3487	-135.983
		25.2505	-126.901			25.2505	-137.356			17.3597	-135.972
		25.2665	-126.885			25.2665	-137.34			17.3707	-135.961
		25.2825	-126.869			25.2825	-137.324			17.3817	-135.95
		25.2985	-126.853			25.2985	-137.308			17.3927	-135.939
		25.3145	-126.837			25.3145	-137.292			17.4037	-135.928
		25.3305	-126.821			25.3305	-137.276			17.4147	-135.917
		25.3465	-126.805			25.3465	-137.26			17.4257	-135.906
		25.3625	-126.789			25.3625	-137.244			17.4367	-135.895
		25.3785	-126.773			25.3785	-137.228			17.4477	-135.884
		25.3945	-126.757			25.3945	-137.212			17.4587	-135.873
		25.4105	-126.741			25.4105	-137.196			17.4697	-135.862
		25.4265	-126.725			25.4265	-137.18			17.4807	-135.851
		25.4425	-126.709			25.4425	-137.164			17.4917	-135.84
		25.4585	-126.693			25.4585	-137.148			17.5028	-135.829
		25.4745	-126.677			25.4745	-137.132			17.5138	-135.818
		25.4905	-126.661			25.4905	-137.116			17.5248	-135.807
		25.5066	-126.645			25.5066	-137.1			17.5358	-135.796
		25.5226	-126.629			25.5226	-137.084			17.5468	-135.785
		25.5386	-126.613			25.5386	-137.068			17.5578	-135.774
		25.5546	-126.597			25.5546	-137.052			17.5688	-135.763
		25.5706	-126.581			25.5706	-137.036			17.5798	-135.752
		25.5866	-126.565			25.5866	-137.02			17.5908	-135.741
		25.6026	-126.549			25.6026	-137.004			17.6018	-135.73
		25.6186	-126.533			25.6186	-136.988			17.6128	-135.719
		25.6346	-126.517			25.6346	-136.972			17.6238	-135.708
		25.6506	-126.501			25.6506	-136.956			17.6348	-135.697
		25.6666	-126.485			25.6666	-136.94			17.6458	-135.686
		25.6826	-126.469			25.6826	-136.924			17.6568	-135.675
		25.6986	-126.453			25.6986	-136.908			17.6678	-135.664
		25.7146	-126.437			25.7146	-136.892			17.6788	-135.653
		25.7306	-126.421			25.7306	-136.876			17.6898	-135.642
		25.7466	-126.405			25.7466	-136.86			17.7008	-135.631
		25.7626	-126.389			25.7626	-136.844			17.7118	-135.62
		25.7786	-126.373			25.7786	-136.828			17.7228	-135.609
		25.7946	-126.357			25.7946	-136.812			17.7338	-135.598
		25.8106	-126.341			25.8106	-136.796			17.7448	-135.587
		25.8266	-126.325			25.8266	-136.78			17.7558	-135.576
		25.8426	-126.309			25.8426	-136.764			17.7668	-135.565
		25.8586	-126.293			25.8586	-136.748			17.7778	-135.554
		25.8746	-126.277			25.8746	-136.732			17.7888	-135.543
		25.8906	-126.261			25.8906	-136.716			17.7998	-135.532
		25.9066	-126.245			25.9066	-136.7			17.8108	-135.521
		25.9226	-126.229			25.9226	-136.684			17.8218	-135.51
		25.9386	-126.213			25.9386	-136.668			17.8328	-135.499
		25.9546	-126.197			25.9546	-136.652			17.8438	-135.488
		25.9706	-126.181			25.9706	-136.636			17.8548	-135.477
		25.9866	-126.165			25.9866	-136.62			17.8658	-135.466
		26.0026	-126.149			26.0026	-136.604			17.8768	-135.455
		26.0186	-126.133			26.0186	-136.588			17.8878	-135.444
		26.0346	-126.117			26.0346	-136.572			17.8988	-135.433
		26.0506	-126.101			26.0506	-136.556			17.9098	-135.422
		26.0666	-126.085			26.0666	-136.54			17.9208	-135.411
		26.0826	-126.069			26.0826	-136.524			17.9318	-135.4
		26.0986	-126.053			26.0986	-136.508			17.9428	-135.389
		26.1146	-126.037			26.1146	-136.492			17.9538	-135.378
		26.1306	-126.021			26.1306	-136.476			17.9648	-135.367
		26.1466	-126.005			26.1466	-136.46			17.9758	-135.356
		26.1626	-125.989			26.1626	-136.444			17.9868	-135.345
		26.1786	-125.973			26.1786	-136.428			17.9978	-135.334
		26.1946	-125.957			26.1946	-136.412			18.0088	-135.323
		26.2106	-125.941			26.2106	-136.396			18.0198	-135.312
		26.2266	-125.925			26.2266	-136.38			18.0308	-135.301
		26.2426	-125.909			26.2426	-136.364			18.0418	-135.29
		26.2586	-125.893			26.2586	-136.348			18.0528	-135.279
		26.2746	-125.877			26.2746	-136.332			18.0638	-135.268
		26.2906	-125.861			26.2906	-136.316			18.0748	-135.257
		26.3066	-125.845			26.3066	-136.3			18.0858	-135.246
		26.3226	-125.829			26.3226	-136.284			18.0968	-135.235
		26.3386	-125.813			26.3386	-136.268			18.1078	-135.224
		26.3546	-125.797			26.3546	-136.252			18.1188	-135.213
		26.3706	-125.781			26.3706	-136.236			18.1298	-135.202
		26.3866	-125.765			26.3866	-136.22			18.1408	-135.191
		26.4026	-125.749			26.4026	-136.204			18.1518	-135.18
		26.4186	-125.733			26.4186	-136.188			18.1628	-135.169
		26.4346	-125.717			26.4346	-136.172			18.1738	-135.158
		26.4506	-125.701			26.4506	-136.156			18.1848	-135.147
		26.4666	-125.685			26.4666	-136.14			18.1958	-135.136
		26.4826	-125.669			26.4826	-136.124			18.2068	-135.125
		26.4986	-125.653			26.4986	-136.108			18.2178	-135.114
		26.5147	-125.637			26.5147	-136.092			18.2288	-135.103
		26.5307	-125.621			26.5307	-136.076			18.2398	-135.092
		26.5467	-125.605			26.5467	-136.06			18.2508	-135.081
		26.5627	-125.589			26.5627	-136.044			18.2618	-135.07
		26.5787	-125.573			26.5787	-136.028			18.2728	-135.059
		26.5947	-125.557			26.5947	-136.012			18.2838	-135.048
		26.6107	-125.541			26.6107	-135.996			18.2948	-135.037
		26.6267	-125.525			26.6267	-135.98			18.3058	-135.026
		26.6427	-125.509			26.6427	-135.964			18.3168	-135.015
		26.6587	-125.493			26.6587	-135.948			18.3278	-135.004
		26.6747	-125.477			26.6747	-135.932			18.3388	-134.993
		26.6907	-125.461			26.6907	-135.916			18.3498	-134.982
		26.7067	-125.445			26.7067	-135.9			18.3608	-134.971
		26.7227	-125.429			26.7227	-135.884			18.3718	-134.96
		26.7387	-125.413			26.7387	-135.868			18.3828	-134.949
		26.7547	-125.397			26.7547	-135.852			18.3938	-134.938
		26.7707	-125.381			26.7707	-135.836			18.4048	-134.927
		26.7867	-125.365			26.7867	-135.82			18.4158	-134.916
		26.8027	-125.349			26.8027	-135.804			18.4268	-134.905
		26.8187	-125.333			26.8187	-135.788			18.4378	-134.894
		26.8347	-125.317			26.8347	-135.772			18.4488	-134.883
		26.8507	-125.301			26.8507	-135.756			18.4598	-134.872
		26.8667	-125.285			26.8667	-135.74			18.4708	-134.861
		26.8827	-125.269			26.8827	-135.724			18.4818	-134.85
		26.8987	-125.253			26.8987	-135.708			18.4928	-134.839
		26.9147	-125.237			26.9147	-135.692			18.5039	-134.828
		26.9307	-125.221			26.9307	-135.676			18.5149	-134.817
		26.9467	-125.205			26.9467	-135.66			18.5259	-134.806
		26.9627	-125.189			26.9627	-135.644			18.5369	-134.795
		26.9787	-125.173			26.9787	-135.628			18.5479	-134.784
		26.9947	-125.157			26.9947	-135.612			18.5589	-134.773
		27.0107	-125.141			27.0107	-135.596			18.5699	-134.762
		27.0267	-125.125			27.0267	-135.58			18.5809	-134.751
		27.0427	-125.109			27.0427	-135.564			18.5919	-134.74
		27.0587	-125.093			27.0587	-135.548			18.6029	-134.729
		27.0747	-125.077			27.0747	-135.532			18.6139	-134.718
		27.0907	-125.061			27.0907	-135.516			18.6249	-134.707
		27.1067	-125.045			27.1067	-135.5			18.6359	-134.696
		27.1227	-125.029			27.1227	-135.484			18.6469	-134.685
		27.1387	-125.013			27.1387	-135.468			18.6579	-134.674
		27.1547	-124.997			27.1547	-135.452			18.6689	-134.663
		27.1707	-124.981			27.1707	-135.436			18.6799	-134.652
		27.1867	-124.965			27.1867	-135.42			18.6909	-134.641
		27.2027	-124.949			27.2027	-135.404			18.7019	-134.63
		27.2187	-124.933			27.2187	-135.388			18.7129	-134.619
		27.2347	-124.917			27.2347	-135.372			18.7239	-134.608
		27.2507	-124.901			27.2507	-135.356			18.7349	-134.597
		27.2667	-124.885			27.2667	-135.34			18.7459	-134.586
		27.2827	-124.869			27.2827	-135.324			18.7569	-134.575
		27.2987	-124.853			27.2987	-135.308			18.7679	-134.564
		27.3147	-124.837			27.3147	-135.292			18.7789	-134.553
		27.3307	-124.821			27.3307	-135.276			18.7899	-134.542
		27.3467	-124.805			27.3467	-135.26			18.8009	-134.531
		27.3627	-124.789			27.3627	-135.244			18.8119	-134.52
		27.3787	-124.773			27.3787	-135.228			18.8229	-134.509
		27.3947	-124.757			27.3947	-135.212			18.8339	-134.498
		27.4107	-124.741			27.4107	-135.196			18.8449	-134.487
		27.4267	-124.725			27.4267	-135.18			18.8559	-134.476
		27.4427	-124.709			27.4427	-135.164			18.8669	-134.465
		27.4587	-124.693			27.4587	-135.148			18.8779	-134.454
		27.4747	-124.677			27.4747	-135.132			18.8889	-134.443
		27.4907	-124.661			27.4907	-135.116			18.8999	-134.432
		27.5068	-124.645			27.5068	-135.1			18.9109	-134.421
		27.5228	-124.629			27.5228	-135.084			18.9219	-134.41
		27.5388	-124.613			27.5388	-135.068			18.9329	-134.399
		27.5548	-124.597			27.5548	-135.052			18.9439	-134.388
		27.5708	-124.581			27.5708	-135.036			18.9549	-134.377
		27.5868	-124.565			27.5868	-135.02			18.9659	-134.366
		27.6028	-124.549			27.6028	-135.004			18.9769	-134.355
		27.6188	-124.533			27.6188	-134.988			18.9879	-134.344
		27.6348	-124.517			27.6348	-134.972			18.9989	-134.333
		27.6508	-124.501			27.6508	-134.956			19.0099	-134.322
		27.6668	-124.485			27.6668	-134.94			19.0209	-134.311
		27.6828	-124.469			27.6828	-134.924			19.0319	-134.3
		27.6988	-124.453			27.6988	-134.908			19.0429	-134.289
		27.7148	-124.437			27.7148	-134.892			19.0539	-134.278
		27.7308	-124.421			27.7308	-134.876			19.0649	-134.267
		27.7468	-124.405			27.7468	-134.86			19.0759	-134.256
		27.7628	-124.389			27.7628	-134.844			19.0869	-134.245
		27.7788	-124.373			27.7788	-134.828			19.0979	-134.234
		27.7948	-124.357			27.7948	-134.812			19.1089	-134.223
		27.8108	-124.341			27.8108	-134.796			19.1199	-134.212
		27.8268	-124.325			27.8268	-134.78			19.1309	-134.201
		27.8428	-124.309			27.8428	-134.764			19.1419	-134.19
		27.8588	-124.293			27.8588	-134.748			19.1529	-134.179
		27.8748	-124.277			27.8748	-134.732			19.1639	-134.168
		27.8908	-124.261			27.8908	-134.716			19.1749	-134.157
		27.9068	-124.245			27.9068	-134.7			19.1859	-134.146
		27.9228	-124.229			27.9228	-134.684			19.1969	-134.135
		27.9388	-124.213			27.9388	-134.668			19.2079	-134.124
		27.9548	-124.197			27.9548	-134.652			19.2189	-134.113
		27.9708	-124.181			27.9708	-134.636			19.2299	-134.102
		27.9868	-124.165			27.9868	-134.62			19.2409	-134.091
		28.0028	-124.149			28.0028	-134.604			19.2519	-134.08
		28.0188	-124.133			28.0188	-134.588			19.2629	-134.069
		28.0348	-124.117			28.0348	-134.572			19.2739	-134.058
		28.0508	-124.101			28.0508	-134.556			19.2849	-134.047
		28.0668	-124.085			28.0668	-134.54			19.2959	-134.036
		28.0828	-124.069			28.0828	-134.524			19.3069	-134.025
		28.0988	-124.053			28.0988	-134.508			19.3179	-134.014
		28.1148	-124.037			28.1148	-134.492			19.3289	-134.003
		28.1308	-124.021			28.1308	-134.476			19.3399	-133.992
		28.1468	-124.005			28.1468	-134.46			19.3509	-133.981
		28.1628	-123.989			28.1628	-134.444			19.3619	-133.97
		28.1788	-123.973			28.1788	-134.428			19.3729	-133.959
		28.1948	-123.957			28.1948	-134.412			19.3839	-133.948
		28.2108	-123.941			28.2108	-134.396			19.3949	-133.937
		28.2268	-123.925			28.2268	-134.38			19.4059	-133.926
		28.2428	-123.909			28.2428	-134.364			19.4169	-133.915
		28.2588	-123.893			28.2588	-134.348			19.4279	-133.904
		28.2748	-123.877			28.2748	-134.332			19.4389	-133.893
		28.2908	-123.861			28.2908	-134.316			19.4499	-133.882
		28.3068	-123.845			28.3068	-134.3			19.4609	-133.871
		28.3228	-123.829			28.3228	-134.284			19.4719	-133.86
		28.3388	-123.813			28.3388	-134.268			19.4829	-133.849
		28.3548	-123.797			28.3548	-134.252			19.4939	-133.838
		28.3708	-123.781			28.3708	-134.236			19.505	-133.827
		28.3868	-123.765			28.3868	-134.22			19.516	-133.816
		28.4028	-123.749			28.4028	-134.204			19.527	-133.805
		28.4188	-123.733			28.4188	-134.188			19.538	-133.794
		28.4348	-123.717			28.4348	-134.172			19.549	-133.783
		28.4508	-123.701			28.4508	-134.156			19.56	-133.772
		28.4668	-123.685			28.4668	-134.14			19.571	-133.761
		28.4828	-123.669			28.4828	-134.124			19.582	-133.75
		28.4988	-123.653			28.4988	-134.108			19.593	-133.739
		28.5149	-123.637			28.5149	-134.092			19.604	-133.728
		28.5309	-123.621			28.5309	-134.076			19.615	-133.717
		28.5469	-123.604			28.5469	-134.06			19.626	-133.706
		28.5629	-123.588			28.5629	-134.044			19.637	-133.695
		28.5789	-123.572			28.5789	-134.028			19.648	-133.684
		28.5949	-123.556			28.5949	-134.012			19.659	-133.673
		28.6109	-123.54			28.6109	-133.996			19.67	-133.662
		28.6269	-123.524			28.6269	-133.98			19.681	-133.651
		28.6429	-123.508			28.6429	-133.964			19.692	-133.64
		28.6589	-123.492			28.6589	-133.948			19.703	-133.629
		28.6749	-123.476			28.6749	-133.932			19.714	-133.618
		28.6909	-123.46			28.6909	-133.916			19.725	-133.607
		28.7069	-123.444			28.7069	-133.9			19.736	-133.596
		28.7229	-123.428			28.7229	-133.884			19.747	-133.585
		28.7389	-123.412			28.7389	-133.868			19.758	-133.574
		28.7549	-123.396			28.7549	-133.852			19.769	-133.563
		28.7709	-123.38			28.7709	-133.836			19.78	-133.552
		28.7869	-123.364			28.7869	-133.82			19.791	-133.541
		28.8029	-123.348			28.8029	-133.804			19.802	-133.53
		28.8189	-123.332			28.8189	-133.788			19.813	-133.519
		28.8349	-123.316			28.8349	-133.772			19.824	-133.508
		28.8509	-123.3			28.8509	-133.756			19.835	-133.497
		28.8669	-123.284			28.8669	-133.74			19.846	-133.486
		28.8829	-123.268			28.8829	-133.724			19.857	-133.475
		28.8989	-123.252			28.8989	-133.708			19.868	-133.464
		28.9149	-123.236			28.9149	-133.692			19.879	-133.453
		28.9309	-123.22			28.9309	-133.676			19.89	-133.442
		28.9469	-123.204			28.9469	-133.66			19.901	-133.431
		28.9629	-123.188			28.9629	-133.644			19.912	-133.42
		28.9789	-123.172			28.9789	-133.628			19.923	-133.409
		28.9949	-123.156			28.9949	-133.612			19.934	-133.398
		29.0109	-123.14			29.0109	-133.596			19.945	-133.387
		29.0269	-123.124			29.0269	-133.58			19.956	-133.376
		29.0429	-123.108			29.0429	-133.564			19.967	-133.365
		29.0589	-123.092			29.0589	-133.548			19.978	-133.354
		29.0749	-123.076			29.0749	-133.532			19.989	-133.343
		29.0909	-123.06			29.0909	-133.516			20	-133.332
		29.1069	-123.044			29.1069	-133.5			20.011	-133.321
		29.1229	-123.028			29.1229	-133.484			20.022	-133.31
		29.1389	-123.012			29.1389	-133.468			20.033	-133.299
		29.1549	-122.996			29.1549	-133.452			20.044	-133.288
		29.1709	-122.98			29.1709	-133.436			20.055	-133.277
		29.1869	-122.964			29.1869	-133.42			20.066	-133.266
		29.2029	-122.948			29.2029	-133.404			20.077	-133.255
		29.2189	-122.932			29.2189	-133.388			20.088	-133.244
		29.2349	-122.916			29.2349	-133.372			20.099	-133.233
		29.2509	-122.9			29.2509	-133.356			20.11	-133.222
		29.2669	-122.884			29.2669	-133.34			20.121	-133.211
		29.2829	-122.868			29.2829	-133.324			20.132	-133.2
		29.2989	-122.852			29.2989	-133.308			20.143	-133.189
		29.3149	-122.836			29.3149	-133.292			20.154	-133.178
		29.3309	-122.82			29.3309	-133.276			20.165	-133.167
		29.3469	-122.804			29.3469	-133.26			20.176	-133.156
		29.3629	-122.788			29.3629	-133.244			20.187	-133.145
		29.3789	-122.772			29.3789	-133.228			20.198	-133.134
		29.3949	-122.756			29.3949	-133.212			20.209	-133.123
		29.4109	-122.74			29.4109	-133.196			20.22	-133.112
		29.4269	-122.724			29.4269	-133.18			20.231	-133.101
		29.4429	-122.708			29.4429	-133.164			20.242	-133.09
		29.4589	-122.692			29.4589	-133.148			20.253	-133.079
		29.4749	-122.676			29.4749	-133.132			20.264	-133.068
		29.4909	-122.66			29.4909	-133.116			20.275	-133.057
		29.507	-122.644			29.507	-133.1			20.286	-133.046
		29.523	-122.628			29.523	-133.084			20.297	-133.035
		29.539	-122.612			29.539	-133.068			20.308	-133.024
		29.555	-122.596			29.555	-133.052			20.319	-133.013
		29.571	-122.58			29.571	-133.036			20.33	-133.002
		29.587	-122.564			29.587	-133.02			20.341	-132.991
		29.603	-122.548			29.603	-133.004			20.352	-132.98
		29.619	-122.532			29.619	-132.988			20.363	-132.969
		29.635	-122.516			29.635	-132.972			20.374	-132.958
		29.651	-122.5			29.651	-132.956			20.385	-132.947
		29.667	-122.484			29.667	-132.94			20.396	-132.936
		29.683	-122.468			29.683	-132.924			20.407	-132.925
		29.699	-122.452			29.699	-132.908			20.418	-132.914
		29.715	-122.436			29.715	-132.892			20.429	-132.903
		29.731	-122.42			29.731	-132.876			20.44	-132.892
		29.747	-122.404			29.747	-132.86			20.451	-132.881
		29.763	-122.388			29.763	-132.844			20.462	-132.87
		29.779	-122.372			29.779	-132.828			20.473	-132.859
		29.795	-122.356			29.795	-132.812			20.484	-132.848
		29.811	-122.34			29.811	-132.796			20.495	-132.837
		29.827	-122.324			29.827	-132.78			20.5061	-132.826
		29.843	-122.308			29.843	-132.764			20.5171	-132.815
		29.859	-122.292			29.859	-132.748			20.5281	-132.804
		29.875	-122.276			29.875	-132.732			20.5391	-132.793
		29.891	-122.26			29.891	-132.716			20.5501	-132.782
		29.907	-122.244			29.907	-132.7			20.5611	-132.771
		29.923	-122.228			29.923	-132.684			20.5721	-132.76
		29.939	-122.212			29.939	-132.668			20.5831	-132.749
		29.955	-122.196			29.955	-132.652			20.5941	-132.738
		29.971	-122.18			29.971	-132.636			20.6051	-132.727
		29.987	-122.164			29.987	-132.62			20.6161	-132.716
		30.003	-122.148			30.003	-132.604			20.6271	-132.705
		30.019	-122.132			30.019	-132.588			20.6381	-132.694
		30.035	-122.116			30.035	-132.572			20.6491	-132.683
		30.051	-122.1			30.051	-132.556			20.6601	-132.672
		30.067	-122.084			30.067	-132.54			20.6711	-132.661
		30.083	-122.068			30.083	-132.524			20.6821	-132.65
		30.099	-122.052			30.099	-132.508			20.6931	-132.639
		30.115	-122.036			30.115	-132.492			20.7041	-132.628
		30.131	-122.02			30.131	-132.476			20.7151	-132.617
		30.147	-122.004			30.147	-132.46			20.7261	-132.606
		30.163	-121.988			30.163	-132.444			20.7371	-132.595
		30.179	-121.972			30.179	-132.428			20.7481	-132.584
		30.195	-121.956			30.195	-132.412			20.7591	-132.573
		30.211	-121.94			30.211	-132.396			20.7701	-132.562
		30.227	-121.924			30.227	-132.38			20.7811	-132.551
		30.243	-121.908			30.243	-132.364			20.7921	-132.54
		30.259	-121.892			30.259	-132.348			20.8031	-132.529
		30.275	-121.876			30.275	-132.332			20.8141	-132.518
		30.291	-121.86			30.291	-132.316			20.8251	-132.507
		30.307	-121.844			30.307	-132.3			20.8361	-132.496
		30.323	-121.828			30.323	-132.284			20.8471	-132.485
		30.339	-121.812			30.339	-132.268			20.8581	-132.474
		30.355	-121.796			30.355	-132.252			20.8691	-132.463
		30.371	-121.78			30.371	-132.236			20.8801	-132.452
		30.387	-121.764			30.387	-132.22			20.8911	-132.441
		30.403	-121.748			30.403	-132.204			20.9021	-132.43
		30.419	-121.732			30.419	-132.188			20.9131	-132.419
		30.435	-121.716			30.435	-132.172			20.9241	-132.408
		30.451	-121.7			30.451	-132.156			20.9351	-132.397
		30.467	-121.684			30.467	-132.14			20.9461	-132.386
		30.483	-121.668			30.483	-132.124			20.9571	-132.375
		30.499	-121.652			30.499	-132.108			20.9681	-132.364
		30.5151	-121.636			30.5151	-132.092			20.9791	-132.353
		30.5311	-121.62			30.5311	-132.076			20.9901	-132.342
		30.5471	-121.604			30.5471	-132.06			21.0011	-132.331
		30.5631	-121.588			30.5631	-132.044			21.0121	-132.32
		30.5791	-121.572			30.5791	-132.028			21.0231	-132.309
		30.5951	-121.556			30.5951	-132.012			21.0341	-132.298
		30.6111	-121.54			30.6111	-131.996			21.0451	-132.287
		30.6271	-121.524			30.6271	-131.98			21.0561	-132.276
		30.6431	-121.508			30.6431	-131.964			21.0671	-132.265
		30.6591	-121.492			30.6591	-131.948			21.0781	-132.254
		30.6751	-121.476			30.6751	-131.932			21.0891	-132.243
		30.6911	-121.46			30.6911	-131.916			21.1001	-132.232
		30.7071	-121.444			30.7071	-131.9			21.1111	-132.221
		30.7231	-121.428			30.7231	-131.884			21.1221	-132.21
		30.7391	-121.412			30.7391	-131.868			21.1331	-132.199
		30.7551	-121.396			30.7551	-131.852			21.1441	-132.188
		30.7711	-121.38			30.7711	-131.836			21.1551	-132.177
		30.7871	-121.364			30.7871	-131.82			21.1661	-132.166
		30.8031	-121.348			30.8031	-131.804			21.1771	-132.155
		30.8191	-121.332			30.8191	-131.788			21.1881	-132.144
		30.8351	-121.316			30.8351	-131.772			21.1991	-132.133
		30.8511	-121.3			30.8511	-131.756			21.2101	-132.122
		30.8671	-121.284			30.8671	-131.74			21.2211	-132.111
		30.8831	-121.268			30.8831	-131.724			21.2321	-132.1
		30.8991	-121.252			30.8991	-131.708			21.2431	-132.089
		30.9151	-121.236			30.9151	-131.692			21.2541	-132.078
		30.9311	-121.22			30.9311	-131.676			21.2651	-132.067
		30.9471	-121.204			30.9471	-131.66			21.2761	-132.056
		30.9631	-121.188			30.9631	-131.644			21.2871	-132.045
		30.9791	-121.172			30.9791	-131.628			21.2981	-132.034
		30.9951	-121.156			30.9951	-131.612			21.3091	-132.023
		31.0111	-121.14			31.0111	-131.596			21.3201	-132.012
		31.0271	-121.124			31.0271	-131.58			21.3311	-132.001
		31.0431	-121.108			31.0431	-131.564			21.3421	-131.99
		31.0591	-121.092			31.0591	-131.548			21.3531	-131.979
		31.0751	-121.076			31.0751	-131.532			21.3641	-131.968
		31.0911	-121.06			31.0911	-131.516			21.3751	-131.957
		31.1071	-121.044			31.1071	-131.5			21.3861	-131.946
		31.1231	-121.028			31.1231	-131.484			21.3971	-131.935
		31.1391	-121.012			31.1391	-131.468			21.4081	-131.924
		31.1551	-120.996			31.1551	-131.452			21.4191	-131.913
		31.1711	-120.98			31.1711	-131.436			21.4301	-131.902
		31.1871	-120.964			31.1871	-131.42			21.4411	-131.891
		31.2031	-120.948			31.2031	-131.404			21.4521	-131.88
		31.2191	-120.932			31.2191	-131.388			21.4631	-131.869
		31.2351	-120.916			31.2351	-131.372			21.4741	-131.858
		31.2511	-120.9			31.2511	-131.356			21.4851	-131.847
		31.2671	-120.884			31.2671	-131.34			21.4961	-131.836
		31.2831	-120.868			31.2831	-131.324			21.5072	-131.825
		31.2991	-120.852			31.2991	-131.308			21.5182	-131.814
		31.3151	-120.836			31.3151	-131.292			21.5292	-131.803
		31.3311	-120.82			31.3311	-131.276			21.5402	-131.792
		31.3471	-120.804			31.3471	-131.26			21.5512	-131.781
		31.3631	-120.788			31.3631	-131.244			21.5622	-131.77
		31.3791	-120.772			31.3791	-131.228			21.5732	-131.759
		31.3951	-120.756			31.3951	-131.212			21.5842	-131.748
		31.4111	-120.74			31.4111	-131.196			21.5952	-131.737
		31.4271	-120.724			31.4271	-131.18			21.6062	-131.726
		31.4431	-120.708			31.4431	-131.164			21.6172	-131.715
		31.4591	-120.692			31.4591	-131.148			21.6282	-131.704
		31.4751	-120.676			31.4751	-131.132			21.6392	-131.693
		31.4911	-120.66			31.4911	-131.116			21.6502	-131.682
		31.5072	-120.644			31.5072	-131.1			21.6612	-131.671
		31.5232	-120.628			31.5232	-131.084			21.6722	-131.66
		31.5392	-120.612			31.5392	-131.068			21.6832	-131.649
		31.5552	-120.596			31.5552	-131.052			21.6942	-131.638
		31.5712	-120.58			31.5712	-131.036			21.7052	-131.627
		31.5872	-120.564			31.5872	-131.02			21.7162	-131.616
		31.6032	-120.548			31.6032	-131.004			21.7272	-131.605
		31.6192	-120.532			31.6192	-130.988			21.7382	-131.594
		31.6352	-120.516			31.6352	-130.972			21.7492	-131.583
		31.6512	-120.5			31.6512	-130.956			21.7602	-131.572
		31.6672	-120.484			31.6672	-130.94			21.7712	-131.561
		31.6832	-120.468			31.6832	-130.924			21.7822	-131.55
		31.6992	-120.452			31.6992	-130.908			21.7932	-131.539
		31.7152	-120.436			31.7152	-130.892			21.8042	-131.528
		31.7312	-120.42			31.7312	-130.876			21.8152	-131.517
		31.7472	-120.404			31.7472	-130.86			21.8262	-131.506
		31.7632	-120.388			31.7632	-130.844			21.8372	-131.495
		31.7792	-120.372			31.7792	-130.828			21.8482	-131.484
		31.7952	-120.356			31.7952	-130.812			21.8592	-131.473
		31.8112	-120.34			31.8112	-130.796			21.8702	-131.462
		31.8272	-120.324			31.8272	-130.78			21.8812	-131.451
		31.8432	-120.308			31.8432	-130.764			21.8922	-131.44
		31.8592	-120.292			31.8592	-130.748			21.9032	-131.429
		31.8752	-120.276			31.8752	-130.732			21.9142	-131.418
		31.8912	-120.26			31.8912	-130.716			21.9252	-131.407
		31.9072	-120.244			31.9072	-130.7			21.9362	-131.396
		31.9232	-120.228			31.9232	-130.684			21.9472	-131.385
		31.9392	-120.212			31.9392	-130.668			21.9582	-131.374
		31.9552	-120.196			31.9552	-130.652			21.9692	-131.363
		31.9712	-120.18			31.9712	-130.636			21.9802	-131.352
[truncated: 8,001 more rows]

## Sheet: Inset
P_{in}/(kappa/(2pi)) (mW/GHz)	Intercept (dBm)	error bar negative (dBm)	error bar positive (dBm)	fit, horizontal (mW/GHz)	fit, vertical (dBm)
0.655367	-162.607	0.3535	0.3535	0.537032	-166.382
1.47638	-156.965	0.2286	0.2286	0.548009	-166.206
2.5641	-153.565	0.1741	0.1741	0.559211	-166.03
3.4456	-152.151	0.1516	0.1516	0.570642	-165.854
				0.582306	-165.679
				0.594209	-165.503
				0.606355	-165.327
				0.61875	-165.151
				0.631398	-164.976
				0.644304	-164.8
				0.657474	-164.624
				0.670914	-164.448
				0.684628	-164.272
				0.698622	-164.097
				0.712903	-163.921
				0.727475	-163.745
				0.742345	-163.569
				0.75752	-163.394
				0.773004	-163.218
				0.788805	-163.042
				0.804929	-162.866
				0.821383	-162.691
				0.838172	-162.515
				0.855305	-162.339
				0.872789	-162.163
				0.890629	-161.988
				0.908835	-161.812
				0.927412	-161.636
				0.946369	-161.46
				0.965714	-161.285
				0.985454	-161.109
				1.0056	-160.933
				1.02615	-160.757
				1.04713	-160.582
				1.06853	-160.406
				1.09037	-160.23
				1.11266	-160.054
				1.13541	-159.879
				1.15862	-159.703
				1.1823	-159.527
				1.20647	-159.351
				1.23113	-159.176
				1.25629	-159
				1.28197	-158.824
				1.30818	-158.648
				1.33492	-158.472
				1.3622	-158.297
				1.39005	-158.121
				1.41846	-157.945
				1.44746	-157.769
				1.47705	-157.594
				1.50724	-157.418
				1.53805	-157.242
				1.56949	-157.066
				1.60157	-156.891
				1.63431	-156.715
				1.66771	-156.539
				1.7018	-156.363
				1.73659	-156.188
				1.77209	-156.012
				1.80831	-155.836
				1.84527	-155.66
				1.88299	-155.485
				1.92148	-155.309
				1.96076	-155.133
				2.00084	-154.957
				2.04174	-154.782
				2.08347	-154.606
				2.12606	-154.43
				2.16952	-154.254
				2.21387	-154.079
				2.25912	-153.903
				2.3053	-153.727
				2.35242	-153.551
				2.40051	-153.376
				2.44958	-153.2
				2.49965	-153.024
				2.55074	-152.848
				2.60288	-152.672
				2.65609	-152.497
				2.71038	-152.321
				2.76578	-152.145
				2.82232	-151.969
				2.88001	-151.794
				2.93888	-151.618
				2.99895	-151.442
				3.06025	-151.266
				3.12281	-151.091
				3.18664	-150.915
				3.25178	-150.739
				3.31825	-150.563
				3.38608	-150.388
				3.45529	-150.212
				3.52592	-150.036
				3.598	-149.86
				3.67154	-149.685
				3.74659	-149.509
				3.82318	-149.333
				3.90132	-149.157
				3.98107	-148.982
