# Supplementary material for: Integrated microcavity electric field sensors using Pound-Drever-Hall detection
Source: Nat Commun. 2024 Feb 15;15:1386. doi: 10.1038/s41467-024-45699-w (PMC10869830; doi:10.1038/s41467-024-45699-w)
Supplement: Supplementary file 3 — Source Data [file 41467_2024_45699_MOESM3_ESM.zip › Source Data/Fig4.a.xlsx]

## Sheet: Data
Time (μs)	sensor output (a.u.)	applied signal (a.u.)
-100.012	-0.00984441	-0.000810401
-99.972	-0.00267036	0.000130117
-99.932	-0.00887495	-0.000513396
-99.892	-0.019733	-0.00209743
-99.852	0.00033498	-0.00254294
-99.812	0.00726666	-0.00323595
-99.772	-0.00412456	-0.00249343
-99.732	-0.00286426	-0.00189942
-99.692	-0.0075177	-0.00189942
-99.652	-0.0213326	-0.00204793
-99.612	-0.0292822	-0.00219643
-99.572	-0.0262769	-0.00160242
-99.532	-0.0119772	-0.00259244
-99.492	-0.00712991	-0.00264194
-99.452	-0.00703296	-0.0007609
-99.412	-0.0164368	-0.00135491
-99.372	-0.0291853	-0.00318645
-99.332	-0.0203631	-0.00229543
-99.292	-0.0195875	-0.00145391
-99.252	-0.0229322	-0.00264194
-99.212	-0.0107169	-0.00269144
-99.172	-0.00785701	-0.00269144
-99.132	-0.0131406	-0.00234493
-99.092	-0.0200723	-0.00165192
-99.052	-0.0287975	-0.00249343
-99.012	-0.0245803	-0.00204793
-98.972	-0.0140131	-0.00244393
-98.932	-0.00882647	-0.00333495
-98.892	-0.0112017	-0.00293894
-98.852	-0.0218658	-0.00288944
-98.812	-0.0190543	-0.00194892
-98.772	-0.0170669	-0.00180042
-98.732	-0.0183757	-0.00254294
-98.692	-0.0197814	-0.00288944
-98.652	-0.0288944	-0.00298844
-98.612	-0.0285551	-0.00318645
-98.572	-0.0141585	-0.00209743
-98.532	-0.00780854	-0.000810401
-98.492	-0.0141585	-0.00199842
-98.452	-0.0222536	-0.00155292
-98.412	-0.0327238	-0.000414394
-98.372	-0.0313181	-0.000265891
-98.332	-0.01062	-0.000810401
-98.292	0.0068304	-0.00204793
-98.252	-0.00228258	-0.00115691
-98.212	-0.0225444	0.000179618
-98.172	-0.0236108	-0.00135491
-98.132	-0.0168246	-0.00189942
-98.092	-0.0230776	-0.00120641
-98.052	-0.0157582	-0.00125591
-98.012	-0.0128013	-0.000562897
-97.972	-0.0154188	-0.00160242
-97.932	-0.00204021	-0.00318645
-97.892	0.0004804	-0.00249343
-97.852	-0.0101353	-0.00135491
-97.812	0.000383454	-0.00135491
-97.772	0.00818766	-0.000859902
-97.732	-0.00300968	-0.000909403
-97.692	-0.0106685	-0.00165192
-97.652	-0.0184242	-0.00160242
-97.612	-0.0178425	-0.000958904
-97.572	-0.00480319	-0.00100841
-97.532	-0.00407609	-0.000117388
-97.492	-0.00630586	-0.000513396
-97.452	-0.0185211	-0.00189942
-97.412	-0.0295731	-0.00160242
-97.372	-0.0171154	-0.00249343
-97.332	-0.00683907	-0.00234493
-97.292	0.00382506	-0.00135491
-97.252	0.000819713	-0.00189942
-97.212	-0.0058696	-0.00180042
-97.172	-0.000925326	-0.00135491
-97.132	-0.00611197	-0.00219643
-97.092	-0.0102807	-0.00298844
-97.052	-0.000295173	-0.00308745
-97.012	0.00111055	-0.00170142
-96.972	-0.00126464	-0.00155292
-96.932	-0.00116769	-0.00209743
-96.892	-0.00935968	-0.00199842
-96.852	-0.015128	-0.00145391
-96.812	-0.0141585	-0.00170142
-96.772	-0.0181818	-0.00293894
-96.732	-0.0187635	-0.00234493
-96.692	-0.0145463	-0.00239443
-96.652	-0.013383	-0.00204793
-96.612	-0.00722686	-0.0007114
-96.572	-0.00756617	-0.00249343
-96.532	-0.00863258	-0.00254294
-96.492	-0.00712991	-0.000661899
-96.452	-0.00596655	-0.00100841
-96.412	-0.00397914	-0.00155292
-96.372	-0.00155548	-0.00100841
-96.332	-0.00601502	-6.7887e-05
-96.292	-0.0152734	-0.00135491
-96.252	-0.0185696	-0.00189942
-96.212	-0.0150795	-0.0007609
-96.172	-0.00567571	-0.00115691
-96.132	-0.00378525	-0.00105791
-96.092	-0.00262189	0.000575625
-96.052	-0.00402762	0.00136764
-96.012	-0.00902037	0.000724128
-95.972	-0.0115895	0.000179618
-95.932	-0.0167276	0.000526124
-95.892	-0.0119772	-0.000463895
-95.852	-0.00111922	-0.00140441
-95.812	0.00101361	-0.00100841
-95.772	-0.00237952	-0.00155292
-95.732	-0.0176486	-0.00209743
-95.692	-0.0212841	-0.00189942
-95.652	-0.00829327	-0.00120641
-95.612	0.0070243	-0.000661899
-95.572	0.00644262	-0.000117388
-95.532	-0.00267036	-0.000810401
-95.492	0.00183765	-0.0007609
-95.452	9.26137e-05	0.000328121
-95.412	-0.00640281	0.000872631
-95.372	-0.00926273	0.000427123
-95.332	-0.00111922	-0.00105791
-95.292	0.00222544	-0.000958904
-95.252	-0.00572418	-0.000117388
-95.212	-0.00926273	-0.000562897
-95.172	-0.00756617	-0.00125591
-95.132	-0.00359136	-0.000859902
-95.092	0.00295254	-0.0007114
-95.052	0.000528873	-0.00279044
-95.012	-0.0154673	-0.00288944
-94.972	-0.00911731	-0.000463895
-94.932	-0.00664518	0.00027862
-94.892	-0.0148856	0.000625126
-94.852	-0.00383372	0.000674627
-94.812	0.00188613	-1.83861e-05
-94.772	0.00300101	-0.000612398
-94.732	0.00309796	-0.000859902
-94.692	-0.00233105	-0.00145391
-94.652	-0.00596655	-0.000463895
-94.612	0.000722767	-0.000958904
-94.572	-0.00882647	-0.00239443
-94.532	-0.0117833	-0.000958904
-94.492	0.00586094	-0.000661899
-94.452	0.0041159	-0.00194892
-94.412	0.00377659	-0.000810401
-94.372	0.00590941	0.00082313
-94.332	0.00644262	-0.000364893
-94.292	-0.000440593	-0.000909403
-94.252	-0.00475472	-0.00130541
-94.212	0.00154681	-0.00120641
-94.172	-0.0029612	0.00027862
-94.132	-0.00596655	0.000377622
-94.092	-0.00257342	-0.00110741
-94.052	-0.00174937	-0.000661899
-94.012	0.00256475	0.00186265
-93.972	0.00678193	0.00166465
-93.932	0.00600636	0.000724128
-93.892	0.0143922	8.06158e-05
-93.852	0.0108537	-0.00130541
-93.812	-0.00611197	-0.000810401
-93.772	-0.000392119	0.00082313
-93.732	-0.00174937	0.000328121
-93.692	0.00144987	-0.00150341
-93.652	0.0126472	-0.00194892
-93.612	0.00542468	-0.00145391
-93.572	0.00687888	-0.000661899
-93.532	0.0061033	-0.00145391
-93.492	0.00721819	-0.00288944
-93.452	0.0199182	-0.00343395
-93.412	0.0115808	-0.00407746
-93.372	0.00789682	-0.00259244
-93.332	0.0192396	-0.00110741
-93.292	0.00658804	-0.0007114
-93.252	-0.00218563	-0.00115691
-93.212	0.0181247	-0.0007114
-93.172	0.0235052	0.00136764
-93.132	0.00712124	0.00082313
-93.092	-0.00601502	0.000179618
-93.052	-0.011541	-0.000364893
-93.012	-0.0073238	-0.00145391
-92.972	-0.00218563	-0.00115691
-92.932	0.00140139	-0.00145391
-92.892	-0.00174937	-0.0007609
-92.852	-0.00538487	0.000526124
-92.812	-0.00475472	-0.000117388
-92.772	-0.00470624	-6.7887e-05
-92.732	-0.000392119	0.000179618
-92.692	-0.00480319	0.000179618
-92.652	-0.00839022	-0.0007609
-92.612	0.000383454	-0.00100841
-92.572	-0.00776006	-0.000166889
-92.532	0.000528873	0.000575625
-92.492	0.00876934	0.00136764
-92.452	-0.0067906	-0.000414394
-92.412	-0.00698449	-0.00160242
-92.372	-0.000440593	-0.0007114
-92.332	0.00435826	-6.7887e-05
-92.292	0.00421284	0.00136764
-92.252	-0.00150701	0.00107064
-92.212	-0.00194327	0.000328121
-92.172	0.00416437	0.000922132
-92.132	0.0133743	-0.000612398
-92.092	0.00091666	-0.000958904
-92.052	-0.00756617	0.000377622
-92.012	0.00125597	-6.7887e-05
-91.972	-0.00785701	-0.000364893
-91.932	-0.00974747	0.000229119
-91.892	-0.0065967	-0.000463895
-91.852	-0.0060635	-0.00140441
-91.812	-0.0065967	-1.83861e-05
-91.772	-0.0134314	0.000377622
-91.732	-0.00669365	3.11149e-05
-91.692	0.00527926	0.000377622
-91.652	-0.0038822	0.000328121
-91.612	0.000528873	0.000377622
-91.572	0.0171067	0.000922132
-91.532	0.00838155	0.000625126
-91.492	-0.00228258	-0.000166889
-91.452	-0.00693602	-0.000612398
-91.412	-0.00107075	-0.00239443
-91.372	0.00261323	-0.00214693
-91.332	0.000528873	-0.00110741
-91.292	0.00324338	-0.000166889
-91.252	0.000722767	-0.000909403
-91.212	-0.00504556	-0.00125591
-91.172	-0.00601502	8.06158e-05
-91.132	0.00140139	-0.000117388
-91.092	0.00125597	-0.000265891
-91.052	-0.00470624	-0.000117388
-91.012	-0.00417304	0.000130117
-90.972	0.00280712	0.000674627
-90.932	0.00077124	0.000674627
-90.892	-0.00674212	0.00107064
-90.852	-0.00252494	0.00112014
-90.812	-0.000634486	0.00112014
-90.772	0.0019346	0.000427123
-90.732	0.0128896	-0.000612398
-90.692	0.0105628	0.000575625
-90.652	0.00324338	0.00116964
-90.612	0.00479452	0.000724128
-90.572	-5.28062e-05	0.000476624
-90.532	0.00198307	-1.83861e-05
-90.492	0.0084785	8.06158e-05
-90.452	0.0146831	-0.000315392
-90.412	0.0190942	-0.00120641
-90.372	0.0019346	-0.00155292
-90.332	-0.00252494	-0.00120641
-90.292	0.00653956	-1.83861e-05
-90.252	-0.00116769	-6.7887e-05
-90.212	-0.00451235	-0.000859902
-90.172	-0.0105715	-0.000661899
-90.132	-0.00635434	-6.7887e-05
-90.092	-0.0108624	0.000476624
-90.052	-0.0147887	3.11149e-05
-90.012	-0.0051425	0.000575625
-89.972	-0.0122681	0.000575625
-89.932	-0.00383372	-0.000661899
-89.892	0.0075575	-0.00145391
-89.852	-0.00281578	-0.00105791
-89.812	-0.015128	-0.00100841
-89.772	-0.0135284	-0.00224593
-89.732	-0.00436693	-0.00224593
-89.692	-0.000440593	-0.00288944
-89.652	0.00852697	-0.00244393
-89.612	0.0160403	-0.00110741
-89.572	0.0053762	-0.000958904
-89.532	-0.00674212	-0.00100841
-89.492	0.00455216	-0.0007609
-89.452	0.00571552	-0.000810401
-89.412	0.00106208	-6.7887e-05
-89.372	0.00663651	0.00027862
-89.332	0.0105144	-0.000463895
-89.292	0.0235537	-0.000265891
-89.252	0.0208392	0.000427123
-89.212	0.0130835	-0.000117388
-89.172	0.00881781	0.00102113
-89.132	0.00455216	0.00116964
-89.092	0.00765445	-6.7887e-05
-89.052	0.00421284	0.000674627
-89.012	0.00421284	0.00126864
-88.972	0.0126957	0.00151614
-88.932	0.00741208	0.000724128
-88.892	0.00547315	-0.0007609
-88.852	0.0142468	-0.00120641
-88.812	0.0142953	0.00027862
-88.772	0.00377659	0.000971633
-88.732	-0.00480319	0.00112014
-88.692	-0.000198226	0.000179618
-88.652	0.00794529	-0.000859902
-88.612	0.00615178	-0.000661899
-88.572	0.00232239	-0.00140441
-88.532	0.00716972	-0.000513396
-88.492	0.00222544	0.00102113
-88.452	-0.00863258	0.000872631
-88.412	-0.0108624	0.000625126
-88.372	0.00203155	-0.0007114
-88.332	0.0122109	-0.00115691
-88.292	0.00658804	3.11149e-05
-88.252	0.0120655	0.000229119
-88.212	0.00188613	-0.000562897
-88.172	-0.0116379	-0.00100841
-88.132	-0.00194327	-0.0007609
-88.092	0.0181732	-1.83861e-05
-88.052	0.0215178	0.000130117
-88.012	0.00906018	-6.7887e-05
-87.972	0.00416437	-0.000859902
-87.932	9.26137e-05	-0.00115691
-87.892	0.00178918	-0.000562897
-87.852	-0.00349441	-0.000612398
-87.812	0.00440674	-0.000166889
-87.772	0.0124048	-1.83861e-05
-87.732	0.00552162	-1.83861e-05
-87.692	0.00595788	-0.000166889
-87.652	0.00435826	-0.000117388
-87.612	0.00561857	0.000724128
-87.572	0.0082846	0.000625126
-87.532	0.00198307	0.000971633
-87.492	-0.00528792	0.00161515
-87.452	-0.00572418	0.000526124
-87.412	0.00692735	0.000724128
-87.372	0.0191426	-0.000612398
-87.332	0.00964186	-0.00180042
-87.292	0.00498842	-0.00130541
-87.252	0.000383454	-0.00100841
-87.212	0.00101361	-0.0007114
-87.172	-0.000925326	-0.00140441
-87.132	-0.0138677	-0.000364893
-87.092	-0.0156127	-0.00155292
-87.052	-0.0132375	-0.00254294
-87.012	-0.0101353	-0.00120641
-86.972	-0.00839022	-0.00100841
-86.932	-0.00470624	-0.00100841
-86.892	0.00125597	-0.00115691
-86.852	-0.00456082	-0.000562897
-86.812	-0.00834174	-0.000958904
-86.772	-0.0155158	-0.00189942
-86.732	-0.0158551	-0.00135491
-86.692	0.00261323	-0.000414394
-86.652	0.0111445	-0.00021639
-86.612	0.00581246	-0.00110741
-86.572	0.00077124	-0.0007609
-86.532	-0.00155548	0.000427123
-86.492	-0.0122196	0.00112014
-86.452	0.00178918	0.000526124
-86.412	0.0207907	-0.000364893
-86.372	0.0125987	-0.000513396
-86.332	0.00518231	-0.000463895
-86.292	0.00760598	-0.00120641
-86.252	0.0132289	-0.00165192
-86.212	0.0141499	-0.00165192
-86.172	0.00513384	-0.00204793
-86.132	0.00256475	-0.00170142
-86.092	-0.00305815	-0.00150341
-86.052	-0.0131406	-0.000909403
-86.012	-0.008778	-0.00135491
-85.972	-0.00136159	-0.00184992
-85.932	-0.000973799	-0.000958904
-85.892	4.41404e-05	-0.00135491
-85.852	-0.00553029	-0.000315392
-85.812	-0.0145948	-0.000513396
-85.772	-0.00305815	-0.00145391
-85.732	0.0143438	8.06158e-05
-85.692	0.00949644	0.000625126
-85.652	0.0092056	0.00027862
-85.612	0.00857544	-0.000265891
-85.572	-0.00174937	-0.00100841
-85.532	0.00692735	-0.00105791
-85.492	0.00547315	8.06158e-05
-85.452	0.00881781	-0.000958904
-85.412	0.0084785	-0.00224593
-85.372	0.00644262	-0.00204793
-85.332	0.00658804	-0.00214693
-85.292	-0.00213716	-0.00130541
-85.252	0.00692735	-0.00115691
-85.212	0.00503689	-0.00269144
-85.172	-0.00417304	-0.00274094
-85.132	0.00237086	-0.000859902
-85.092	0.00513384	-0.00115691
-85.052	0.010272	-0.00269144
-85.012	0.00799376	-0.00249343
-84.972	4.41404e-05	-0.00298844
-84.932	-0.00107075	-0.00382996
-84.892	-0.00204021	-0.00348345
-84.852	0.00174071	-0.00437447
-84.812	-0.00131311	-0.00402796
-84.772	-0.00611197	-0.00224593
-84.732	-0.0130437	-0.00170142
-84.692	-0.0051425	-0.00199842
-84.652	0.0140529	-0.00308745
-84.612	0.00605483	-0.00239443
-84.572	-0.00247647	-0.000810401
-84.532	0.00111055	-0.000810401
-84.492	-0.00281578	-0.00120641
-84.452	-0.00247647	-0.0007609
-84.412	-0.00359136	-0.000909403
-84.372	-0.00853564	-0.00189942
-84.332	0.00101361	-0.00254294
-84.292	-0.00359136	-0.00135491
-84.252	-0.00902037	-0.00140441
-84.212	0.00474605	-0.00184992
-84.172	0.00271017	-0.000315392
-84.132	-0.00761464	-0.0007609
-84.092	-0.00630586	-0.00199842
-84.052	-0.00897189	-0.00165192
-84.012	-0.00645128	-0.0007114
-83.972	0.000674293	-0.000513396
-83.932	0.00149834	0.000476624
-83.892	0.00183765	-0.000810401
-83.852	0.00101361	-0.00303794
-83.812	0.0118716	-0.00279044
-83.772	-0.00223411	-0.00180042
-83.732	-0.015225	-0.00150341
-83.692	0.00372811	-0.00224593
-83.652	0.0132289	-0.00214693
-83.612	0.00770292	-0.00125591
-83.572	-0.00291273	-0.000166889
-83.532	-0.00320357	-0.000265891
-83.492	0.00285559	-0.000265891
-83.452	-0.00969899	-0.0007609
-83.412	0.00144987	-0.00100841
-83.372	0.0189003	-0.00125591
-83.332	0.0077514	-0.00125591
-83.292	0.00765445	-0.000166889
-83.252	0.0122594	0.000971633
-83.212	0.017543	0.000229119
-83.172	0.0189487	-0.00244393
-83.132	0.0131804	-0.00318645
-83.092	0.00304949	-0.00244393
-83.052	0.000238034	-0.00209743
-83.012	0.00426132	-0.00264194
-82.972	0.00523078	-0.00184992
-82.932	0.00765445	-0.00130541
-82.892	0.0189487	-0.0007114
-82.852	0.02113	-1.83861e-05
-82.812	0.0107083	0.000377622
-82.772	0.00212849	0.000328121
-82.732	-0.00756617	-0.000166889
-82.692	-0.00882647	0.000229119
-82.652	-0.0137708	-0.000661899
-82.612	-0.00853564	-0.00140441
-82.572	-0.00742075	-0.00135491
-82.532	-0.0211872	-0.000463895
-82.492	-0.0161459	-0.000414394
-82.452	-0.0109108	-0.00125591
-82.412	-0.0158066	-0.000513396
-82.372	-0.0191513	0.000179618
-82.332	-0.0163883	-0.000315392
-82.292	-0.00906884	-0.000612398
-82.252	-0.0095051	-0.000958904
-82.212	-0.00625739	-0.00150341
-82.172	0.00678193	-0.0007114
-82.132	0.00304949	-0.000958904
-82.092	-0.000489066	-0.00140441
-82.052	-0.000586013	-0.000612398
-82.012	-0.00174937	-0.00105791
-81.972	-0.00742075	-0.00214693
-81.932	-0.0109108	-0.00249343
-81.892	-0.00965052	-0.00160242
-81.852	0.00527926	-0.00110741
-81.812	0.00838155	-0.00150341
-81.772	0.00140139	-0.00150341
-81.732	0.00746056	-0.000810401
-81.692	-0.00228258	-0.00140441
-81.652	-0.00174937	-0.00269144
-81.612	0.00988422	-0.00214693
-81.572	0.00382506	-0.00180042
-81.532	0.00304949	-0.00234493
-81.492	0.00426132	-0.000909403
-81.452	-0.00310662	0.000179618
-81.412	0.00770292	-0.00021639
-81.372	0.00353422	-1.83861e-05
-81.332	0.00183765	8.06158e-05
-81.292	0.0143922	0.00027862
-81.252	0.0236022	-0.000958904
-81.212	0.012114	-0.00160242
-81.172	-0.00426998	-0.00100841
-81.132	-0.00378525	-0.000562897
-81.092	0.00135292	0.000427123
-81.052	0.0046491	-0.0007114
-81.012	0.00421284	-0.00209743
-80.972	0.00697582	-0.00170142
-80.932	0.00508536	-0.00219643
-80.892	0.00397048	-0.00125591
-80.852	0.00232239	-0.000958904
-80.812	-0.00383372	-0.00224593
-80.772	-0.00596655	-0.000909403
-80.732	-0.00761464	-0.000364893
-80.692	-0.0122681	-0.00155292
-80.652	-0.0119288	-0.00165192
-80.612	-0.00906884	-0.00130541
-80.572	-0.00111922	-0.000859902
-80.532	0.00183765	-0.00269144
-80.492	-0.0101837	-0.00298844
-80.452	-0.00872953	-0.00165192
-80.412	-0.00349441	-0.00135491
-80.372	0.00062582	-0.00239443
-80.332	0.00106208	-0.00184992
-80.292	-0.00674212	-0.0007114
-80.252	-0.0131891	-0.00160242
-80.212	-0.0199753	-0.00135491
-80.172	-0.0109108	-0.00229543
-80.132	-0.00630586	-0.00254294
-80.092	-0.0107169	-0.00145391
-80.052	-0.0141585	-0.00209743
-80.012	-0.00393067	-0.00214693
-79.972	0.0075575	-0.000414394
-79.932	0.0114354	-0.000810401
-79.892	0.0194819	-0.00110741
-79.852	0.00668498	-0.00135491
-79.812	-0.00204021	-0.00298844
-79.772	-0.011444	-0.00269144
-79.732	-0.0107169	-0.00199842
-79.692	0.00222544	-0.00279044
-79.652	-0.00223411	-0.00308745
-79.612	-0.00252494	-0.00175092
-79.572	0.00736361	-0.000661899
-79.532	0.00426132	-0.00180042
-79.492	-0.00945663	-0.00264194
-79.452	0.00348575	-0.00199842
-79.412	0.0109022	-0.000414394
-79.372	-0.00620892	0.000476624
-79.332	0.00077124	-0.000117388
-79.292	0.00489147	-0.000810401
-79.252	-0.000489066	-0.000265891
-79.212	-0.000392119	0.000427123
-79.172	-0.000973799	3.11149e-05
-79.132	0.0068304	0.000526124
-79.092	0.0068304	0.000427123
-79.052	-0.00436693	-0.0007609
-79.012	-0.011444	0.000377622
-78.972	-0.0038822	0.000724128
-78.932	-0.00557876	-0.000859902
-78.892	-0.0102807	-0.00140441
-78.852	-0.0136253	-0.00125591
-78.812	-0.00761464	-0.00120641
-78.772	0.00770292	-0.000810401
-78.732	0.0134228	0.000179618
-78.692	-0.000198226	0.000575625
-78.652	-0.00693602	0.000427123
-78.612	-0.00247647	0.00112014
-78.572	-0.0128013	0.000575625
-78.532	-0.0128498	0.00156564
-78.492	-0.00858411	0.00220916
-78.452	-0.00853564	-0.000265891
-78.412	-0.00523945	-0.000315392
-78.372	-0.00548182	0.000625126
-78.332	-0.0051425	0.00151614
-78.292	0.00493994	0.00082313
-78.252	0.00804224	-1.83861e-05
-78.212	0.00576399	0.000575625
-78.172	-0.00378525	0.000625126
-78.132	-0.00906884	0.000476624
-78.092	-0.000876852	0.00082313
-78.052	-0.0134314	-0.000117388
-78.012	-0.014304	0.000773629
-77.972	-0.000731433	0.00171415
-77.932	-0.00107075	0.000328121
-77.892	0.00469758	0.000130117
-77.852	0.0041159	0.000922132
-77.812	-0.00252494	0.00131814
-77.772	-0.00494861	0.000625126
-77.732	-0.0106685	0.000872631
-77.692	-0.008778	0.00171415
-77.652	0.00018956	0.00206065
-77.612	-0.00349441	0.00107064
-77.572	-0.0141101	3.11149e-05
-77.532	-0.00693602	-0.000265891
-77.492	0.00600636	-0.000265891
-77.452	0.00246781	-1.83861e-05
-77.412	-0.00330052	0.000476624
-77.372	0.00518231	0.000971633
-77.332	0.013859	0.00126864
-77.292	0.00295254	0.00151614
-77.252	0.0012075	0.00116964
-77.212	0.0075575	0.000526124
-77.172	0.0019346	-0.000117388
-77.132	0.0026617	0.000526124
-77.092	0.0026617	0.00027862
-77.052	0.00455216	-0.000463895
-77.012	0.00891476	-0.000315392
-76.972	0.0120655	-0.000364893
-76.932	0.0107567	0.000476624
-76.892	0.00561857	0.000427123
-76.852	0.00479452	-0.00140441
-76.812	-0.00475472	-0.000958904
-76.772	-0.0031551	0.000130117
-76.732	0.0075575	0.000872631
-76.692	0.00503689	0.00112014
-76.652	0.00649109	0.000674627
-76.612	-0.000343646	0.00136764
-76.572	0.00077124	0.000872631
-76.532	0.00571552	-0.000810401
-76.492	-0.00562724	-0.000562897
-76.452	-0.00354288	0.00082313
-76.412	0.00130445	0.000971633
-76.372	-0.00499708	0.00151614
-76.332	-0.00145853	0.00112014
-76.292	-0.00737228	3.11149e-05
-76.252	-0.0120257	0.000229119
-76.212	-0.00155548	0.00121914
-76.172	-0.00785701	0.00136764
-76.132	-0.0190059	-0.000414394
-76.092	-0.00858411	0.000328121
-76.052	0.0026617	0.00146664
-76.012	-0.00233105	0.00225866
-75.972	0.00615178	0.00344668
-75.932	0.012017	0.00265467
-75.892	0.00421284	0.00255566
-75.852	0.0119201	0.00270417
-75.812	0.0172037	0.00220916
-75.772	0.0162342	0.00240716
-75.732	0.0145861	0.00369419
-75.692	0.0217117	0.0041892
-75.652	0.0271407	0.00319918
-75.612	0.0201606	0.00319918
-75.572	0.0194819	0.00379319
-75.532	0.00799376	0.00250616
-75.492	0.000286507	0.00102113
-75.452	0.00382506	0.00240716
-75.412	0.00232239	0.00280317
-75.372	-0.00431846	0.00240716
-75.332	-0.00868105	0.00324868
-75.292	0.00164376	0.00319918
-75.252	0.00489147	0.00225866
-75.212	-0.00160395	0.00116964
-75.172	-0.0051425	0.00102113
-75.132	-0.00267036	0.00107064
-75.092	0.00111055	0.00102113
-75.052	-0.00572418	0.000476624
-75.012	-0.0120742	0.000476624
-74.972	-0.012365	0.000773629
-74.932	0.00183765	0.00082313
-74.892	0.0132289	0.00116964
-74.852	0.00731514	0.00146664
-74.812	-0.0143524	0.00176365
-74.772	-0.0172608	0.00280317
-74.732	-0.00126464	0.00260516
-74.692	-0.00703296	0.00141714
-74.652	-0.0154188	0.00146664
-74.612	-0.0143524	3.11149e-05
-74.572	-0.0188604	-0.000463895
-74.532	-0.020654	0.00102113
-74.492	-0.0060635	0.00141714
-74.452	-0.00640281	0.00255566
-74.412	-0.0230776	0.00156564
-74.372	-0.0238047	0.000724128
-74.332	-0.0178425	0.00206065
-74.292	-0.0161459	0.000872631
-74.252	-0.0118318	0.000179618
-74.212	-0.0207024	0.000674627
-74.172	-0.0280704	-0.000414394
-74.132	-0.0179395	-0.000810401
-74.092	-0.0171639	-0.000958904
-74.052	-0.0191998	-0.000463895
-74.012	-0.0216234	0.00102113
-73.972	-0.017891	0.00082313
-73.932	-0.0139162	0.000377622
-73.892	-0.0155643	-1.83861e-05
-73.852	-0.0172124	-0.000612398
-73.812	-0.0229322	-0.000513396
-73.772	-0.0219627	-0.00125591
-73.732	-0.030591	-0.00105791
-73.692	-0.0234169	0.000427123
-73.652	-0.00291273	0.000130117
-73.612	-0.00223411	0.000377622
-73.572	-0.0165822	0.000179618
-73.532	-0.0241925	3.11149e-05
-73.492	-0.02332	0.00146664
-73.452	-0.0136738	0.00171415
-73.412	-0.0116379	-6.7887e-05
-73.372	-0.013383	-0.00100841
-73.332	-0.00800243	-0.00145391
-73.292	-0.0121711	-0.000612398
-73.252	-0.00969899	0.000922132
-73.212	-0.0134314	-0.000513396
-73.172	-0.020654	-0.000315392
-73.132	-0.0174063	0.000971633
-73.092	-0.00577266	0.000922132
-73.052	-0.0080509	8.06158e-05
-73.012	-0.0157582	-0.000661899
-72.972	-0.0182303	-0.000166889
-72.932	-0.0234654	-1.83861e-05
-72.892	-0.0122681	3.11149e-05
-72.852	-0.00538487	-6.7887e-05
-72.812	-0.00616044	-0.000513396
-72.772	-0.00703296	0.000377622
-72.732	-0.0152734	0.000427123
-72.692	-0.0129952	-0.000661899
-72.652	-0.0179879	-0.0007114
-72.612	-0.0171639	-0.00100841
-72.572	-0.00126464	-0.000958904
-72.532	-0.00281578	-0.000513396
-72.492	-0.01062	8.06158e-05
-72.452	-0.0214295	-0.00021639
-72.412	-0.0213811	-0.000364893
-72.372	-0.0191028	-0.000612398
-72.332	-0.0256952	-0.000958904
-72.292	-0.0165822	3.11149e-05
-72.252	-0.0176001	-0.000166889
-72.212	-0.0196845	-0.000909403
-72.172	-0.0117833	-0.00145391
-72.132	0.000141087	-0.00100841
-72.092	0.000383454	-0.000463895
-72.052	-0.0128013	-0.000463895
-72.012	-0.0130437	-0.000315392
-71.972	-0.0158066	-0.000414394
-71.932	-0.0205085	-0.000562897
-71.892	-0.0152734	0.000229119
-71.852	-0.00785701	0.000130117
-71.812	-0.00601502	-0.000612398
-71.772	-0.0123166	-0.000810401
-71.732	-0.0124135	-0.00115691
-71.692	-0.0127528	0.000130117
-71.652	0.000577347	0.00126864
-71.612	0.00818766	0.00102113
-71.572	0.00343727	0.000526124
-71.532	0.0125018	0.000427123
-71.492	0.00144987	-6.7887e-05
-71.452	0.000965133	-0.000859902
-71.412	0.0136167	0.000427123
-71.372	0.00416437	0.000872631
-71.332	0.0143438	0.000625126
-71.292	0.00746056	8.06158e-05
-71.252	-0.000828379	-0.000414394
-71.212	0.0147316	-0.00115691
-71.172	0.0226327	-0.00120641
-71.132	0.0160403	-0.000166889
-71.092	0.0033888	-0.00145391
-71.052	0.00450368	-0.00219643
-71.012	0.00091666	-0.00180042
-70.972	-0.0131406	-0.000810401
-70.932	-0.0267616	-0.000810401
-70.892	-0.0215265	-0.00115691
-70.852	-0.0180849	-0.00125591
-70.812	-0.0213326	-0.00125591
-70.772	-0.0166792	-0.000463895
-70.732	-0.0118318	-0.000463895
-70.692	-0.0126559	-0.00209743
-70.652	-0.00523945	-0.00254294
-70.612	-0.00974747	-0.00170142
-70.572	-0.0179395	-0.00209743
-70.532	-0.0134799	-0.00175092
-70.492	-0.0136738	-0.00100841
-70.452	-0.0121711	-0.00135491
-70.412	-0.0107654	-0.00229543
-70.372	-0.0202177	-0.00175092
-70.332	-0.0239017	-0.000909403
-70.292	-0.0178425	-0.00140441
-70.252	-0.0172608	-0.00194892
-70.212	-0.0176001	-0.00170142
-70.172	-0.0104261	-0.00165192
-70.132	-0.00742075	-0.00239443
-70.092	-0.0139162	-0.00303794
-70.052	-0.0145463	-0.00229543
-70.012	-0.0128498	-0.00165192
-69.972	-0.00373678	-0.00100841
-69.932	-0.0121227	-0.000810401
-69.892	-0.0248227	-0.000463895
-69.852	-0.00339746	0.000130117
-69.812	0.00474605	0.000328121
-69.772	0.000383454	0.000872631
-69.732	-0.00102227	0.000427123
-69.692	0.00416437	0.000575625
-69.652	0.00527926	0.00107064
-69.612	0.00203155	0.000130117
-69.572	-0.00107075	-0.000513396
-69.532	-0.00363983	-0.000414394
-69.492	0.00275865	-0.000909403
-69.452	-0.00780854	-0.000958904
-69.412	-0.0161944	-0.00100841
-69.372	-0.00543334	-0.000958904
-69.332	-0.000489066	0.000872631
-69.292	-0.00349441	0.000526124
-69.252	-0.00111922	-0.000414394
-69.212	-0.00504556	0.00156564
-69.172	-0.00698449	0.000377622
-69.132	-0.00354288	-0.00120641
-69.092	9.26137e-05	-0.000513396
-69.052	-0.00548182	-0.000315392
-69.012	-0.0172608	0.000971633
-68.972	-0.0135284	0.000179618
-68.932	-0.021478	-6.7887e-05
-68.892	-0.025986	0.00146664
-68.852	-0.0171154	0.000872631
-68.812	-0.00974747	0.00166465
-68.772	-0.0173578	0.00186265
-68.732	-0.0135284	-0.000414394
-68.692	0.00406742	-0.00105791
-68.652	-0.0031551	-6.7887e-05
-68.612	-0.0215265	0.00131814
-68.572	-0.0181333	-0.00021639
-68.532	-0.00766312	-0.00150341
-68.492	-0.0109108	-0.000909403
-68.452	0.00203155	-0.00100841
-68.412	0.000722767	0.000427123
-68.372	-0.0051425	0.00121914
-68.332	-0.00271884	-0.000909403
-68.292	-0.000731433	-0.00180042
-68.252	-0.000973799	-0.0007609
-68.212	-0.00310662	-0.000463895
-68.172	-0.0146917	-0.0007114
-68.132	-0.0126559	-0.00021639
-68.092	-0.00237952	0.000229119
-68.052	0.00154681	-0.000117388
-68.012	0.00566704	-0.00021639
-67.972	0.000528873	-0.000414394
-67.932	0.00169223	-0.00130541
-67.892	0.0127926	-0.00135491
-67.852	0.0131804	-0.00120641
-67.812	-4.33292e-06	-0.00120641
-67.772	-0.00834174	-0.00110741
-67.732	-0.011541	-0.000909403
-67.692	-0.0137708	-0.00021639
-67.652	-0.008778	-0.000810401
-67.612	-0.00446388	0.000575625
-67.572	-0.0100383	0.00171415
-67.532	-0.016873	-0.000958904
-67.492	-0.0198299	-0.00274094
-67.452	-0.0122681	-0.000859902
-67.412	-0.00800243	-6.7887e-05
-67.372	-0.0109593	0.000377622
-67.332	-0.0161944	0.000674627
-67.292	-0.0236593	-0.000414394
-67.252	-0.0170669	-0.000364893
-67.212	-0.0155158	0.000328121
-67.172	-0.0218173	0.00166465
-67.132	-0.0248227	0.00255566
-67.092	-0.0162429	0.000971633
-67.052	-0.00490014	-0.000265891
-67.012	-0.00344594	0.000971633
-66.972	-0.00446388	0.00121914
-66.932	-0.00834174	0.000674627
-66.892	0.00159529	0.000971633
-66.852	-0.0080509	0.00206065
-66.812	-0.010523	0.00305067
-66.772	-0.00839022	0.00295167
-66.732	-0.00965052	0.00240716
-66.692	-0.00921426	0.00196165
-66.652	-0.0126559	0.00260516
-66.612	-0.00940815	0.00206065
-66.572	-0.00402762	0.000526124
-66.532	-0.000537539	-0.000315392
-66.492	-0.00470624	3.11149e-05
-66.452	-0.00814785	0.00107064
-66.412	-0.0193937	0.000724128
-66.372	-0.0231261	-0.000562897
-66.332	-0.0177456	8.06158e-05
-66.292	-0.013286	0.00102113
-66.252	-0.000392119	0.00027862
-66.212	-0.0051425	-0.000661899
-66.172	-0.0199269	-0.00120641
-66.132	-0.0201208	-1.83861e-05
-66.092	-0.0174063	-6.7887e-05
-66.052	-0.0154673	-1.83861e-05
-66.012	-0.0141101	0.000773629
-65.972	-0.00868105	0.00121914
-65.932	-0.00834174	0.00107064
-65.892	-0.00553029	0.000526124
-65.852	-0.00262189	0.000773629
-65.812	-0.0171639	0.000328121
-65.772	-0.0188604	-0.000562897
-65.732	-0.0123166	0.000575625
-65.692	-0.00800243	0.00116964
-65.652	0.000577347	0.000229119
-65.612	-0.00456082	0.000971633
-65.572	-0.00853564	-1.83861e-05
-65.532	-0.00892342	-0.000166889
-65.492	-0.00906884	0.00136764
-65.452	-0.00969899	-0.000463895
-65.412	-0.0138192	-0.000612398
-65.372	-0.0095051	0.00280317
-65.332	-0.0124135	0.00126864
-65.292	-0.0147887	3.11149e-05
-65.252	-0.00688754	0.00116964
-65.212	0.000238034	0.00215966
-65.172	-0.00262189	0.00196165
-65.132	-0.00373678	0.000427123
-65.092	0.0111445	0.000179618
-65.052	0.0135682	0.000427123
-65.012	0.013035	0.000377622
-64.972	0.00891476	-0.0007609
-64.932	0.00479452	-1.83861e-05
-64.892	-0.00233105	0.00027862
-64.852	-0.0147402	-0.000612398
-64.812	-0.0095051	-0.000117388
-64.772	-0.0058696	0.000130117
-64.732	-0.0187635	0.000922132
-64.692	-0.0251135	0.00211016
-64.652	-0.0187635	0.00220916
-64.612	-0.0207509	0.000526124
-64.572	-0.0203631	-0.000661899
-64.532	-0.0147887	0.000625126
-64.492	-0.0258406	0.000526124
-64.452	-0.0244349	0.000674627
-64.412	-0.00620892	0.00082313
-64.372	-0.000537539	-0.000463895
-64.332	-0.0107654	-0.000612398
-64.292	-0.0268101	-0.00140441
-64.252	-0.0207024	-0.00115691
-64.212	-0.0229322	-0.000958904
-64.172	-0.0293792	-0.00125591
-64.132	-0.0137223	0.00131814
-64.092	-0.00310662	0.00230816
-64.052	-0.00616044	0.00146664
-64.012	-0.0134799	0.000872631
-63.972	-0.016049	0.000427123
-63.932	-0.00519098	0.000179618
-63.892	0.00770292	-0.000513396
-63.852	0.00188613	-0.00135491
-63.812	-0.0075177	-0.00189942
-63.772	-0.00897189	-0.00100841
-63.732	0.000141087	0.000130117
-63.692	0.00561857	0.000476624
-63.652	-0.00267036	0.000229119
-63.612	-0.00150701	0.000179618
-63.572	-0.00562724	0.00116964
-63.532	-0.00693602	0.00126864
-63.492	-0.00208869	0.00102113
-63.452	0.0004804	0.000922132
-63.412	0.00925407	0.000476624
-63.372	0.00799376	-0.00115691
-63.332	-0.00213716	8.06158e-05
-63.292	-0.0109593	0.00206065
-63.252	0.00498842	0.000625126
-63.212	0.00741208	0.000377622
-63.172	-0.00761464	0.000179618
-63.132	0.00401895	-0.000859902
-63.092	0.000965133	-0.00120641
-63.052	-0.00538487	-0.000166889
-63.012	0.00867239	8.06158e-05
-62.972	0.00479452	-0.00105791
-62.932	-0.00858411	-0.00214693
-62.892	0.000722767	-0.00180042
-62.852	0.000674293	-0.000661899
-62.812	-0.00601502	-0.0007609
-62.772	0.00440674	-1.83861e-05
-62.732	0.000528873	0.000377622
-62.692	-0.0116379	3.11149e-05
-62.652	-0.00276731	0.000922132
-62.612	0.00493994	0.00121914
-62.572	0.000383454	-0.000661899
-62.532	-0.00102227	-0.000117388
-62.492	-0.00339746	0.00131814
-62.452	0.000383454	0.00141714
-62.412	0.00770292	0.000328121
-62.372	0.0142468	-0.0007114
-62.332	0.016622	0.000130117
-62.292	0.0142468	0.000427123
-62.252	0.0164281	-0.00021639
-62.212	0.0204029	-0.000661899
-62.172	0.0157495	-6.7887e-05
-62.132	0.0115808	-6.7887e-05
-62.092	0.00639414	-0.000661899
-62.052	0.00445521	-0.000414394
-62.012	0.00721819	-0.000364893
-61.972	0.00212849	-0.000265891
-61.932	-0.00334899	-0.000958904
-61.892	0.00135292	-0.000562897
-61.852	0.00455216	0.00121914
-61.812	0.000722767	0.00161515
-61.772	0.00489147	0.00131814
-61.732	0.00716972	0.000377622
-61.692	0.00518231	0.000427123
-61.652	0.00290407	0.000427123
-61.612	-0.00795396	0.000130117
-61.572	-0.0128498	-0.000562897
-61.532	-0.0137223	-0.000562897
-61.492	-0.011541	0.00131814
-61.452	-0.00863258	0.00191215
-61.412	-0.0134314	0.00141714
-61.372	-0.0112017	0.000427123
-61.332	0.00406742	-0.000166889
-61.292	0.00639414	0.000773629
-61.252	0.00760598	0.000971633
-61.212	0.0141983	0.000922132
-61.172	0.00731514	0.000674627
-61.132	0.00421284	0.000377622
-61.092	0.0106598	0.00116964
-61.052	0.00857544	0.00196165
-61.012	0.00353422	0.00250616
-60.972	0.0104659	0.00156564
-60.932	0.00586094	0.000872631
-60.892	0.00149834	0.00186265
-60.852	0.000528873	0.00270417
-60.812	-0.00935968	0.00201115
-60.772	-0.00897189	8.06158e-05
-60.732	-0.00771159	-0.00021639
-60.692	0.00174071	-0.000612398
-60.652	0.012017	-0.000463895
-60.612	0.00363117	0.000674627
-60.572	0.00605483	-0.0007114
-60.532	0.0133743	-0.000166889
-60.492	0.012938	0.00250616
-60.452	0.0104659	0.00235766
-60.412	0.0109022	0.00112014
-60.372	0.00513384	0.00136764
-60.332	0.00106208	0.00102113
-60.292	0.00295254	8.06158e-05
-60.252	0.00779987	0.000179618
-60.212	0.0118716	0.000971633
-60.172	0.0245716	0.00196165
-60.132	0.0289342	0.00230816
-60.092	0.0168159	0.00191215
-60.052	0.00658804	0.00215966
-60.012	-0.00998983	0.00295167
-59.972	-0.0179395	0.00230816
-59.932	-0.00863258	0.00181315
-59.892	-0.00494861	0.00220916
-59.852	-0.00334899	0.00161515
-59.812	0.00721819	0.00176365
-59.772	-0.0029612	0.000971633
-59.732	-0.0110562	0.00107064
-59.692	-0.0082448	0.00206065
-59.652	-0.00911731	0.000773629
-59.612	0.00658804	0.000179618
-59.572	0.0147316	0.00107064
-59.532	-0.000973799	0.00240716
-59.492	-0.0036883	0.00102113
-59.452	0.0026617	0.000476624
-59.412	-0.00237952	0.00107064
-59.372	-0.0135284	0.000130117
-59.332	-0.0073238	-0.000117388
-59.292	-0.00204021	-0.000117388
-59.252	-0.0136253	0.000427123
-59.212	-0.0067906	0.000476624
-59.172	-0.000876852	-0.000166889
-59.132	-0.00165243	0.000179618
-59.092	-0.00446388	0.000773629
-59.052	-0.0129952	0.000773629
-59.012	-0.0113956	0.00171415
-58.972	-0.00330052	0.00151614
-58.932	-0.00320357	0.000476624
-58.892	-0.00703296	0.00141714
-58.852	-0.00693602	0.00102113
-58.812	-0.00339746	0.00027862
-58.772	-0.00363983	0.000922132
-58.732	-0.0136253	0.000625126
-58.692	-0.00800243	0.000625126
-58.652	0.00527926	0.000872631
-58.612	0.00227391	0.000476624
-58.572	-0.00155548	-0.0007114
-58.532	0.0046491	0.000179618
-58.492	0.00809071	0.00186265
-58.452	0.00135292	0.000427123
-58.412	-0.00848716	-0.00145391
-58.372	-0.0075177	-0.00150341
-58.332	-0.0169215	-0.000958904
-58.292	-0.0225444	-0.00120641
-58.252	-0.00931121	-0.00021639
-58.212	-0.016049	0.00141714
-58.172	-0.0219143	0.00171415
-58.132	-0.0171154	0.000922132
-58.092	-0.00591808	0.00082313
-58.052	0.00140139	0.000625126
-58.012	-0.0144494	-0.000661899
-57.972	-0.0164368	0.000328121
-57.932	-0.00359136	0.00176365
-57.892	-0.0031551	0.00171415
-57.852	-0.0172124	0.00171415
-57.812	-0.0280704	0.00136764
-57.772	-0.0180364	0.000724128
-57.732	-0.015225	0.00027862
-57.692	-0.0192967	0.00082313
-57.652	-0.01062	0.00186265
-57.612	0.00077124	0.00176365
-57.572	-0.00145853	0.00206065
-57.532	-0.010523	0.000526124
-57.492	-0.00412456	-0.00021639
-57.452	-0.0044154	0.000575625
-57.412	-0.00562724	0.000476624
-57.372	-0.00664518	0.000179618
-57.332	-0.00601502	0.000179618
-57.292	-0.00897189	0.000476624
-57.252	-0.0180849	-0.00021639
-57.212	-0.00281578	0.00107064
-57.172	-0.0103291	0.00171415
-57.132	-0.0170669	0.00146664
-57.092	-0.00887495	0.000476624
-57.052	-0.0149826	-0.000513396
-57.012	-0.0113956	0.000377622
-56.972	-0.00354288	0.00126864
-56.932	-0.00165243	0.000773629
-56.892	-0.00712991	-0.000513396
-56.852	0.0033888	-0.00105791
-56.812	-0.00300968	-0.000859902
-56.772	-0.0135769	-0.00100841
-56.732	-0.0102807	-0.000513396
-56.692	-0.00402762	0.000724128
-56.652	0.0114838	0.000526124
-56.612	-0.000537539	0.000179618
-56.572	-0.0136738	0.000674627
-56.532	-0.014207	0.00112014
-56.492	-0.0218173	0.00131814
-56.452	-0.0186181	0.000229119
-56.412	-0.00887495	-0.000265891
-56.372	-0.0108624	3.11149e-05
-56.332	-0.0135769	0.000130117
-56.292	-0.0217688	0.000229119
-56.252	-0.023223	0.000229119
-56.212	-0.00819632	0.000625126
-56.172	-0.00974747	0.000476624
-56.132	-0.00926273	0.00112014
-56.092	0.000238034	0.00171415
-56.052	-0.00916579	0.000773629
-56.012	-0.00373678	0.00156564
-55.972	0.00566704	0.00230816
-55.932	-0.00107075	0.000575625
-55.892	-0.0051425	0.00082313
-55.852	0.00304949	0.00181315
-55.812	0.00746056	0.000625126
-55.772	0.00678193	-1.83861e-05
-55.732	0.0178823	0.000872631
-55.692	0.00969033	0.00146664
-55.652	0.00256475	0.000625126
-55.612	0.0090117	0.00027862
-55.572	0.00813918	0.000575625
-55.532	0.00595788	3.11149e-05
-55.492	0.00174071	-0.000859902
-55.452	-0.00669365	-0.000315392
-55.412	-0.00456082	0.00102113
-55.372	0.00130445	-0.000463895
-55.332	-0.00717838	-0.00259244
-55.292	0.0026617	-0.00249343
-55.252	0.0125987	-0.00199842
-55.212	0.00673346	-0.00170142
-55.172	0.00741208	-0.00165192
-55.132	0.0122594	8.06158e-05
-55.092	0.0084785	-0.000117388
-55.052	0.000383454	-0.00120641
-55.012	0.00867239	-0.000117388
-54.972	0.00527926	0.00181315
-54.932	-0.000731433	0.00196165
-54.892	0.00329185	8.06158e-05
-54.852	0.00314643	0.000526124
-54.812	0.0090117	0.000773629
-54.772	0.00561857	-0.000364893
-54.732	-0.00359136	0.000130117
-54.692	-0.000295173	-0.000166889
-54.652	0.00935102	-0.000612398
-54.612	0.00246781	0.000526124
-54.572	0.00169223	8.06158e-05
-54.532	0.0132774	-0.0007114
-54.492	0.0142468	-0.00135491
-54.452	0.00397048	-0.00115691
-54.412	0.00401895	-0.00175092
-54.372	0.0145377	-0.00244393
-54.332	0.0131804	-0.00145391
-54.292	0.011193	-0.000117388
-54.252	0.00237086	-0.000166889
-54.212	-0.00204021	-0.00100841
-54.172	0.00595788	-0.000562897
-54.132	0.01764	-0.000909403
-54.092	0.0209361	-0.00313695
-54.052	0.0238445	-0.00343395
-54.012	0.0241354	-0.00323595
-53.972	0.0145377	-0.00298844
-53.932	0.00479452	-0.00135491
-53.892	-0.00286426	-0.00175092
-53.852	-0.00237952	-0.00298844
-53.812	0.00673346	-0.00189942
-53.772	0.0102235	-0.0007114
-53.732	-0.00111922	-0.00180042
-53.692	0.00513384	-0.00264194
-53.652	0.0253472	-0.00125591
-53.612	0.0195304	-0.000166889
-53.572	0.0146346	-0.000958904
-53.532	0.0107567	-0.00165192
-53.492	0.0053762	-0.00189942
-53.452	0.00367964	-0.00130541
-53.412	-0.0122196	-0.0007609
-53.372	-0.00868105	-0.00160242
-53.332	-0.0067906	-0.00140441
-53.292	-0.0125589	-0.00105791
-53.252	0.000141087	-0.0007114
-53.212	0.00789682	-0.00155292
-53.172	-0.00834174	-0.00170142
-53.132	-0.0139646	0.000229119
-53.092	-0.00688754	0.00151614
-53.052	-4.33292e-06	0.000971633
-53.012	0.00241933	-0.000463895
-52.972	-0.00887495	0.000476624
-52.932	-0.00776006	0.00116964
-52.892	0.0171067	0.00186265
-52.852	0.0159919	0.00186265
-52.812	0.00101361	-0.000265891
-52.772	0.00416437	0.000229119
-52.732	0.00271017	0.00082313
-52.692	0.00615178	-0.000315392
-52.652	0.00939949	-6.7887e-05
-52.612	0.0105144	0.000575625
-52.572	0.00741208	-0.000315392
-52.532	0.00232239	-0.000612398
-52.492	-0.00538487	0.00082313
-52.452	-0.00184632	0.000575625
-52.412	0.0115808	-6.7887e-05
-52.372	0.00198307	-0.000364893
-52.332	-0.00698449	0.000674627
-52.292	0.000868187	0.000526124
-52.252	0.013956	-0.000513396
-52.212	0.0155556	0.00027862
-52.172	0.00474605	-0.000117388
-52.132	0.000868187	-0.000513396
-52.092	0.00692735	-0.00150341
-52.052	0.0160403	-0.00170142
-52.012	0.00581246	-0.000463895
-51.972	-0.00107075	-0.00130541
-51.932	0.0115323	-0.00165192
-51.892	0.00906018	-1.83861e-05
-51.852	0.00716972	-0.00105791
-51.812	0.00503689	-0.00214693
-51.772	0.0145861	-6.7887e-05
-51.732	0.00794529	0.000971633
-51.692	-0.013383	-0.000661899
-51.652	0.00144987	-0.00155292
-51.612	0.0107083	3.11149e-05
-51.572	0.014877	8.06158e-05
-51.532	0.0233598	-6.7887e-05
-51.492	0.00886628	0.00126864
-51.452	-0.0044154	-0.000117388
-51.412	0.019385	-0.000612398
-51.372	0.0166705	0.00136764
-51.332	-0.008778	-0.000463895
-51.292	-0.00819632	-0.00180042
-51.252	0.000383454	-0.00115691
-51.212	-4.33292e-06	-0.000265891
-51.172	0.000238034	-0.000562897
-51.132	0.00493994	-0.00115691
-51.092	0.00140139	0.000427123
-51.052	-0.000586013	0.000328121
-51.012	0.000819713	-0.000661899
-50.972	0.0026617	0.000328121
-50.932	0.0105628	0.00102113
-50.892	0.00746056	0.00156564
-50.852	-0.00325204	0.00082313
-50.812	-0.00121617	0.000229119
-50.772	0.0092056	-0.000364893
-50.732	0.0143438	-0.000958904
-50.692	0.00964186	-0.000958904
-50.652	0.012114	-0.0007114
-50.612	0.0165251	0.000476624
-50.572	0.00334033	0.000476624
-50.532	-0.0107169	-0.0007114
-50.492	-0.0075177	-0.000562897
-50.452	-0.00150701	0.000526124
-50.412	0.00334033	-0.000958904
-50.372	0.00183765	-0.00100841
-50.332	-0.00509403	-0.000166889
-50.292	0.00198307	3.11149e-05
-50.252	0.00115903	0.000229119
-50.212	0.00111055	-0.000463895
-50.172	0.00823613	-0.00105791
-50.132	-0.00141006	-0.00145391
-50.092	-0.00916579	-0.000513396
-50.052	-0.00286426	-0.0007609
-50.012	0.0075575	-0.00160242
-49.972	0.0109022	-0.00130541
-49.932	0.0134228	-0.00155292
-49.892	-0.0036883	-0.00150341
-49.852	-0.0175032	-0.00224593
-49.812	0.00241933	-0.00135491
-49.772	0.0125503	0.00027862
-49.732	0.0114354	0.000377622
-49.692	0.0144407	-0.000315392
-49.652	0.00581246	-0.000612398
-49.612	0.00799376	0.00027862
-49.572	0.0136651	0.000872631
-49.532	0.00988422	-0.000265891
-49.492	0.0142468	-0.00170142
-49.452	0.00513384	-0.00175092
-49.412	-0.00107075	-0.00165192
-49.372	4.41404e-05	-0.00170142
-49.332	-0.00194327	-0.00214693
-49.292	0.00334033	-0.00165192
-49.252	-0.00814785	-0.00120641
-49.212	0.00726666	-0.00234493
-49.172	0.00789682	-0.00313695
-49.132	-0.00955357	-0.00219643
-49.092	0.00527926	-0.000414394
-49.052	0.000868187	-0.000414394
-49.012	-0.0108624	-0.00125591
-48.972	-0.0116379	-0.00130541
-48.932	-0.0109593	-0.00180042
-48.892	-0.0140616	0.000476624
-48.852	-0.000343646	0.00027862
-48.812	0.0127926	-0.00239443
-48.772	0.0157495	-0.00264194
-48.732	0.00547315	-0.00110741
-48.692	-0.00237952	-0.000364893
-48.652	0.00203155	-0.00115691
-48.612	-0.0029612	-0.000612398
-48.572	0.00334033	-0.00150341
-48.532	0.0104174	-0.00145391
-48.492	-0.0017009	0.000229119
-48.452	0.00416437	-1.83861e-05
-48.412	0.0100296	3.11149e-05
-48.372	0.0132289	0.000922132
-48.332	0.0251048	0.000377622
-48.292	0.0128896	-0.00021639
-48.252	0.0127441	8.06158e-05
-48.212	0.0264621	-0.00115691
-48.172	0.010369	-0.00199842
-48.132	0.00649109	-0.0007609
-48.092	0.013035	-0.00115691
-48.052	0.00532773	-0.00199842
-48.012	-0.000392119	-0.00175092
-47.972	-0.00984441	-0.00219643
-47.932	-0.0017009	-0.00155292
-47.892	0.000238034	-0.00165192
-47.852	-0.00179785	-0.00234493
-47.812	0.000577347	-0.0007114
-47.772	-0.00664518	0.000922132
-47.732	-0.0053364	0.00107064
-47.692	0.0004804	0.000130117
-47.652	-0.00426998	0.000773629
-47.612	-0.00683907	3.11149e-05
-47.572	-0.00693602	3.11149e-05
-47.532	-0.00475472	0.00112014
-47.492	-0.00674212	-0.000166889
-47.452	-0.00892342	0.000773629
-47.412	-0.0108624	-0.000117388
-47.372	-0.00204021	-0.0007114
-47.332	0.00620025	0.000625126
-47.292	-0.000295173	-0.000364893
-47.252	0.00949644	-0.0007114
-47.212	0.00959338	-0.000859902
-47.172	0.00493994	-0.00115691
-47.132	0.00915712	-0.000513396
-47.092	0.00397048	0.000130117
-47.052	0.000141087	-1.83861e-05
-47.012	0.0112415	-0.000612398
-46.972	0.0077514	-0.00175092
-46.932	-0.0065967	-0.00254294
-46.892	-0.00795396	-0.000661899
-46.852	0.000577347	0.000476624
-46.812	0.00697582	-0.000166889
-46.772	-0.00136159	-0.000117388
-46.732	-0.00179785	-1.83861e-05
-46.692	0.00910865	-0.000859902
-46.652	0.00649109	-0.00170142
-46.612	-0.00160395	-0.000117388
-46.572	-0.0102807	0.00126864
-46.532	-0.0038822	0.00082313
-46.492	-0.00262189	-0.000364893
-46.452	-0.0199753	-1.83861e-05
-46.412	-0.0157097	0.000575625
-46.372	-0.00746922	0.00082313
-46.332	-0.00436693	0.00116964
-46.292	-0.00528792	-0.00021639
-46.252	-0.00955357	-0.00140441
-46.212	-0.000876852	-0.00204793
-46.172	0.00212849	-0.00229543
-46.132	0.00164376	-0.00100841
-46.092	0.00251628	-0.000265891
-46.052	-0.00596655	8.06158e-05
-46.012	-0.0102807	-0.000810401
-45.972	-0.0067906	-0.00125591
-45.932	0.00673346	-0.000513396
-45.892	0.0114354	-0.00100841
-45.852	0.0101751	-0.00170142
-45.812	0.0203545	-0.000958904
-45.772	0.0214693	-0.00120641
-45.732	0.0144407	-0.00199842
-45.692	0.0111445	-0.000859902
-45.652	0.0109022	-6.7887e-05
-45.612	0.0103205	-0.00105791
-45.572	0.0107567	0.000229119
-45.532	0.00935102	0.00181315
-45.492	0.00513384	0.00027862
-45.452	0.0070243	-0.000463895
-45.412	0.00518231	-0.00135491
-45.372	0.00401895	-0.00279044
-45.332	0.00886628	-0.00234493
-45.292	-0.000828379	8.06158e-05
-45.252	-0.00940815	8.06158e-05
-45.212	0.00309796	-0.00145391
-45.172	0.0152648	-0.00105791
-45.132	0.0055701	-0.000661899
-45.092	-0.01062	-0.0007609
-45.052	-0.00974747	-0.000117388
-45.012	-0.00688754	-0.000562897
-44.972	4.41404e-05	-0.00249343
-44.932	0.0223903	-0.00274094
-44.892	0.0181247	-0.00184992
-44.852	4.41404e-05	-0.00209743
-44.812	-0.00383372	-0.00239443
-44.772	0.00348575	-0.00184992
-44.732	0.0101266	-0.00145391
-44.692	0.00033498	-0.00214693
-44.652	0.00208002	-0.00249343
-44.612	0.0125503	-0.00234493
-44.572	0.0189487	-0.00214693
-44.532	0.0108537	-0.00259244
-44.492	0.00479452	-0.00229543
-44.452	0.0118232	-0.000810401
-44.412	0.0183186	-0.000859902
-44.372	0.0196274	-0.00150341
-44.332	0.012114	-0.000958904
-44.292	0.0177854	-0.0007114
-44.252	0.0188518	-0.000958904
-44.212	0.010369	-0.000265891
-44.172	0.00304949	-0.000414394
-44.132	0.00581246	-0.000166889
-44.092	0.0173976	-0.000117388
-44.052	0.0177369	-0.000463895
-44.012	0.0219056	-0.00120641
-43.972	0.019288	-0.00204793
-43.932	0.0118716	-0.00150341
-43.892	0.0251533	-0.000909403
-43.852	0.0272377	0.000328121
-43.812	0.0235052	0.000229119
-43.772	0.0211785	-0.000364893
-43.732	0.0206938	0.000476624
-43.692	0.0242808	0.000476624
-43.652	0.0128411	-0.000463895
-43.612	0.0127441	-0.00021639
-43.572	0.0208877	0.00156564
-43.532	0.0295159	0.00112014
-43.492	0.0267529	0.000377622
-43.452	0.0133743	-0.000513396
-43.412	0.00479452	-0.000364893
-43.372	0.0141014	0.00121914
-43.332	0.028401	0.00166465
-43.292	0.0238445	0.00196165
-43.252	0.0258804	0.00171415
-43.212	0.0352842	0.00027862
-43.172	0.0320365	-0.00100841
-43.132	0.0268014	-0.000661899
-43.092	0.0277224	-0.000661899
-43.052	0.0246686	-0.000414394
-43.012	0.0186094	0.00131814
-42.972	0.0131319	0.00176365
-42.932	0.0218087	0.00181315
-42.892	0.01764	0.00176365
-42.852	0.0222934	0.00121914
-42.812	0.0427976	0.000377622
-42.772	0.0310671	3.11149e-05
-42.732	0.0274316	0.00161515
-42.692	0.0326182	0.00141714
-42.652	0.0404709	0.000427123
-42.612	0.043864	0.00186265
-42.572	0.0291281	0.00191215
-42.532	0.0361083	3.11149e-05
-42.492	0.032085	-0.000958904
-42.452	0.0190942	-0.000562897
-42.412	0.0188518	-0.000463895
-42.372	0.0225358	0.000229119
-42.332	0.0240384	0.00112014
-42.292	0.0135197	0.000674627
-42.252	0.0209361	0.000922132
-42.212	0.0189972	0.000575625
-42.172	0.0127441	0.000328121
-42.132	0.0289827	0.000328121
-42.092	0.0347026	0.00161515
-42.052	0.0243293	0.00260516
-42.012	0.0223903	0.00285267
-41.972	0.0335392	0.00186265
-41.932	0.0334422	8.06158e-05
-41.892	0.0174945	0.000130117
-41.852	0.0194335	0.000130117
-41.812	0.0126957	0.00171415
-41.772	0.00644262	0.00126864
-41.732	0.0204514	-0.00125591
-41.692	0.0310671	-0.00135491
-41.652	0.0252018	-0.000117388
-41.612	0.0113384	0.00121914
-41.572	0.0228751	0.00102113
-41.532	0.0203545	0.000674627
-41.492	0.00886628	0.000526124
-41.452	0.0111445	-0.00105791
-41.412	0.0100781	-0.00130541
-41.372	0.0108052	-1.83861e-05
-41.332	0.00687888	-0.00120641
-41.292	0.00479452	-0.00249343
-41.252	0.00552162	-0.00140441
-41.212	-0.00150701	0.000625126
-41.172	-0.00407609	0.00126864
-41.132	0.00566704	0.000724128
-41.092	0.0112415	0.000674627
-41.052	0.0140529	0.000476624
-41.012	0.0223419	-1.83861e-05
-40.972	0.0287888	-0.000513396
-40.932	0.015798	0.000229119
-40.892	0.00843002	-6.7887e-05
-40.852	0.012114	-0.00125591
-40.812	0.0118232	-0.0007609
-40.772	0.00348575	-0.000958904
-40.732	0.00813918	-0.000810401
-40.692	0.0161858	-0.000315392
-40.652	-0.000440593	3.11149e-05
-40.612	0.00644262	0.000328121
-40.572	0.0188033	-0.000315392
-40.532	0.00930254	-0.00021639
-40.492	-0.000537539	0.000922132
-40.452	-0.00955357	0.000427123
-40.412	-0.000973799	-0.00115691
-40.372	0.0133743	-0.000414394
-40.332	0.0127441	0.000922132
-40.292	0.00915712	0.00136764
-40.252	0.00581246	0.00107064
-40.212	0.0133258	-0.000315392
-40.172	0.0157495	-0.000810401
-40.132	0.0106598	-0.000166889
-40.092	0.0132289	-0.000810401
-40.052	0.013035	-0.00214693
-40.012	0.0149739	-0.00224593
-39.972	0.0144407	-0.0007114
-39.932	0.0201606	0.000476624
-39.892	0.0125018	-0.000661899
-39.852	-0.00102227	-0.00264194
-39.812	0.00227391	-0.00155292
-39.772	0.00198307	-0.000810401
-39.732	0.0167674	-0.0007114
-39.692	0.0201121	0.000526124
-39.652	0.00770292	-0.000117388
-39.612	0.021227	-0.00105791
-39.572	0.0195304	-0.000562897
-39.532	0.0126957	-0.000562897
-39.492	0.0253472	-1.83861e-05
-39.452	0.0202575	-0.000117388
-39.412	0.0171552	-0.000810401
-39.372	0.0149739	-0.00145391
-39.332	0.0156041	-0.00130541
-39.292	0.0202575	-6.7887e-05
-39.252	0.01478	0.000179618
-39.212	0.0146346	-0.000265891
-39.172	-0.0060635	0.000724128
-39.132	-0.0117833	0.000724128
-39.092	0.0165735	0.000130117
-39.052	0.0179308	0.000526124
-39.012	0.00823613	0.000674627
-38.972	0.00678193	0.00186265
-38.932	0.0061033	0.00146664
-38.892	0.00605483	0.000625126
-38.852	0.00241933	0.00082313
-38.812	0.00208002	0.000377622
-38.772	-0.00233105	0.000575625
-38.732	-0.00325204	0.00201115
-38.692	0.0125018	0.00151614
-38.652	0.0184155	0.00121914
-38.612	0.0107567	0.00112014
-38.572	0.00813918	0.000773629
-38.532	0.0178338	0.00131814
-38.492	0.0163312	0.00206065
-38.452	0.0109506	0.00156564
-38.412	0.0115323	-0.00021639
-38.372	0.0103205	-0.000315392
-38.332	0.0208392	-0.00125591
-38.292	0.0246686	-0.000414394
-38.252	0.00988422	0.00290217
-38.212	0.00721819	0.00220916
-38.172	0.0138106	0.00151614
-38.132	0.0177854	0.00255566
-38.092	0.0212754	0.00250616
-38.052	0.0169613	0.00285267
-38.012	0.00615178	0.00215966
-37.972	0.0110961	0.00141714
-37.932	0.0125987	0.00176365
-37.892	0.00547315	0.00112014
-37.852	0.0156525	0.00141714
-37.812	0.0127441	0.000724128
-37.772	0.0135197	0.000872631
-37.732	0.0150709	0.00260516
-37.692	0.0128411	0.00121914
-37.652	0.0156041	0.000575625
-37.612	0.0198697	0.000427123
-37.572	0.0192396	-1.83861e-05
-37.532	0.0159434	-1.83861e-05
-37.492	0.0116293	0.000674627
-37.452	0.0082846	0.000724128
-37.412	0.0104174	0.00082313
-37.372	0.0190942	0.00196165
-37.332	0.0152163	0.00116964
-37.292	0.00731514	0.00121914
-37.252	0.0247171	0.00156564
-37.212	0.0214209	0.000229119
-37.172	0.00440674	0.000971633
-37.132	-0.0123166	0.00156564
-37.092	-0.0156612	0.00082313
-37.052	-0.00349441	0.00121914
-37.012	-0.000343646	0.00141714
-36.972	0.0026617	0.00121914
-36.932	0.00712124	0.000922132
-36.892	0.02113	0.00116964
-36.852	0.0163796	0.00082313
-36.812	0.00489147	0.00131814
-36.772	0.0122594	0.00107064
-36.732	0.0251048	-0.000315392
-36.692	0.0190942	0.000625126
-36.652	0.00430979	0.00107064
-36.612	0.00527926	0.000377622
-36.572	-0.00577266	0.000328121
-36.532	-0.00945663	0.00151614
-36.492	0.000722767	0.000922132
-36.452	-0.000634486	0.000179618
-36.412	-0.00843869	0.00112014
-36.372	-0.0163883	0.000575625
-36.332	-0.0180849	0.000971633
-36.292	-0.0147402	0.00126864
-36.252	-0.00553029	0.000971633
-36.212	0.00615178	0.00161515
-36.172	0.00387353	0.00156564
-36.132	0.00232239	0.000526124
-36.092	-0.00776006	0.00102113
-36.052	-0.014304	0.00230816
-36.012	-0.0132375	0.00126864
-35.972	-0.0102807	0.00141714
-35.932	-0.00543334	0.00181315
-35.892	0.00406742	0.00027862
-35.852	0.0109991	0.000427123
-35.812	0.0140045	0.00186265
-35.772	-0.00194327	0.00146664
-35.732	-0.015128	0.00176365
-35.692	-0.00669365	0.00215966
-35.652	-0.00228258	0.000130117
-35.612	0.00523078	0.000130117
-35.572	-0.0031551	0.000773629
-35.532	-0.00960205	3.11149e-05
-35.492	-0.00601502	-1.83861e-05
-35.452	-0.00136159	-1.83861e-05
-35.412	-0.00451235	0.00176365
-35.372	-0.00165243	0.00166465
-35.332	0.0101266	0.000377622
-35.292	0.0106598	-0.00021639
-35.252	0.00455216	-6.7887e-05
-35.212	-0.00233105	0.000526124
-35.172	-0.00620892	3.11149e-05
-35.132	-0.00339746	-0.000166889
-35.092	-0.00926273	-0.000166889
-35.052	-0.0151765	-0.000117388
-35.012	-0.00654823	8.06158e-05
-34.972	0.0082846	0.000724128
-34.932	0.00881781	0.000575625
-34.892	-0.00688754	-1.83861e-05
-34.852	-0.015225	-1.83861e-05
-34.812	-0.0104261	0.00112014
-34.772	-0.000634486	0.00136764
-34.732	-0.00446388	0.000476624
-34.692	-0.0149826	0.00112014
-34.652	-0.0190059	0.00176365
-34.612	-0.0134314	0.00260516
-34.572	-0.00310662	0.00255566
-34.532	-0.00179785	0.00161515
-34.492	-0.0101837	0.00126864
-34.452	-0.0180364	0.00230816
-34.412	-0.0128982	0.00201115
-34.372	0.00382506	0.00102113
-34.332	0.0126957	0.00250616
-34.292	0.00910865	0.00151614
-34.252	0.00280712	0.00156564
-34.212	-0.00620892	0.00260516
-34.172	-0.00892342	0.00201115
-34.132	-0.00625739	0.000773629
-34.092	-0.00979594	0.000922132
-34.052	-0.016049	0.00131814
-34.012	0.00232239	0.000427123
-33.972	0.0101266	0.00196165
-33.932	-0.0138192	0.00280317
-33.892	-0.0205085	0.00161515
-33.852	-0.0120742	0.000229119
-33.812	0.00474605	-0.00100841
-33.772	0.0033888	-0.00199842
-33.732	-0.0205085	-0.00130541
-33.692	-0.0158066	-0.000117388
-33.652	0.00615178	-0.000612398
-33.612	-0.00417304	-0.000859902
-33.572	-0.00616044	-0.000562897
-33.532	9.26137e-05	-0.000562897
-33.492	-0.00911731	-0.000612398
-33.452	-0.00683907	0.000377622
-33.412	-0.0119288	0.00082313
-33.372	-0.0123166	0.000674627
-33.332	-0.00111922	0.000971633
-33.292	0.00198307	0.00082313
-33.252	-0.000440593	0.000872631
-33.212	-0.000682959	0.000575625
-33.172	0.00518231	0.00126864
-33.132	0.00397048	0.00211016
-33.092	-0.00921426	0.00245666
-33.052	-0.0195391	0.00112014
-33.012	-0.0110562	0.000724128
-32.972	0.00169223	0.00215966
-32.932	-0.00485166	0.00116964
-32.892	-0.00931121	-1.83861e-05
-32.852	0.00222544	0.00082313
-32.812	-0.000731433	0.00156564
-32.772	-0.00693602	3.11149e-05
-32.732	-0.0036883	0.000724128
-32.692	-0.0044154	0.00394169
-32.652	-0.00620892	0.00364468
-32.612	-0.00921426	0.00211016
-32.572	-0.0113471	0.00329818
-32.532	-0.0116864	0.00359518
-32.492	-0.00795396	0.00275367
-32.452	-0.0145463	0.00161515
-32.412	-0.0156612	0.000971633
-32.372	-0.00233105	0.00235766
-32.332	0.0004804	0.00201115
-32.292	-0.00150701	0.00166465
-32.252	-0.0142555	0.00201115
-32.212	-0.00994136	0.00161515
-32.172	-0.0117833	0.00265467
-32.132	-0.0103776	0.00126864
-32.092	0.00421284	0.000971633
-32.052	-0.0080509	0.00171415
-32.012	-0.0179395	0.000476624
-31.972	-0.0156612	0.00136764
-31.932	-0.0190059	0.00265467
-31.892	-0.0200238	0.00171415
-31.852	-0.0235624	0.00082313
-31.812	-0.0264708	0.00141714
-31.772	-0.0157582	0.000625126
-31.732	-0.0138192	0.000427123
-31.692	-0.0136738	0.00171415
-31.652	-0.0132375	0.00196165
-31.612	-0.019733	0.00240716
-31.572	-0.0162914	0.00196165
-31.532	-0.0145463	0.00107064
-31.492	-0.0166792	0.00027862
-31.452	-0.00708144	0.00027862
-31.412	-0.00204021	0.000575625
-31.372	-0.00548182	0.000328121
-31.332	-0.00523945	0.00102113
-31.292	-0.00271884	0.00131814
-31.252	-0.00548182	0.000575625
-31.212	-0.00979594	8.06158e-05
-31.172	-0.0073238	0.000674627
-31.132	0.00930254	-1.83861e-05
-31.092	0.00489147	0.000229119
-31.052	-0.0111532	-1.83861e-05
-31.012	0.000674293	-0.00120641
-30.972	0.0097388	-0.000166889
-30.932	0.00998117	0.000427123
-30.892	0.00838155	0.000427123
-30.852	0.000722767	-0.000513396
-30.812	-0.00543334	-0.00105791
-30.772	-0.0082448	-6.7887e-05
-30.732	-0.0138192	0.00116964
-30.692	-0.00276731	0.00171415
-30.652	0.00750903	0.00186265
-30.612	-0.00887495	0.000922132
-30.572	-0.0153704	-0.000166889
-30.532	-0.00233105	-0.000265891
-30.492	0.00523078	-0.00120641
-30.452	0.0033888	-0.000810401
-30.412	-0.00267036	-0.000513396
-30.372	-0.00397914	-0.00110741
-30.332	-0.0051425	-0.00180042
-30.292	-0.0122196	-0.00155292
-30.252	-0.00708144	-0.000859902
-30.212	0.00353422	-0.00140441
-30.172	0.00518231	-0.000958904
-30.132	-0.000246699	-0.000562897
-30.092	-0.000828379	-0.000166889
-30.052	-0.00145853	-0.000612398
-30.012	-0.00354288	-0.00115691
-29.972	-0.00785701	-0.000859902
-29.932	-0.0244349	-0.000958904
-29.892	-0.0224475	8.06158e-05
-29.852	-0.00519098	-0.000265891
-29.812	-0.00722686	-0.000958904
-29.772	0.00241933	0.000229119
-29.732	0.013956	-0.000364893
-29.692	0.00518231	-0.00150341
-29.652	4.41404e-05	-1.83861e-05
-29.612	-0.00567571	0.00136764
-29.572	-0.00548182	0.00136764
-29.532	-0.00107075	0.00121914
-29.492	-0.00785701	0.00196165
-29.452	-0.0065967	0.00102113
-29.412	-0.00591808	-0.000958904
-29.372	-0.00839022	0.00082313
-29.332	0.0026617	0.000328121
-29.292	0.0204514	-0.0007609
-29.252	0.0173976	8.06158e-05
-29.212	-0.000925326	-0.000117388
-29.172	-4.33292e-06	-0.0007114
-29.132	0.0108537	-0.000117388
-29.092	0.0140529	0.000377622
-29.052	0.00571552	8.06158e-05
-29.012	0.0055701	0.000971633
-28.972	0.00770292	0.00131814
-28.932	-0.002428	3.11149e-05
-28.892	-0.0141101	-0.000958904
-28.852	-0.0119772	0.00027862
-28.812	-0.00548182	0.000872631
-28.772	-0.00305815	0.000427123
-28.732	-0.000295173	-0.000562897
-28.692	-0.0029612	-0.000315392
-28.652	0.0041159	8.06158e-05
-28.612	0.010369	-6.7887e-05
-28.572	0.00169223	-0.00021639
-28.532	-0.00121617	-0.00130541
-28.492	-0.000198226	-0.000463895
-28.452	0.00154681	-1.83861e-05
-28.412	0.0123564	0.000179618
-28.372	0.0114354	0.000625126
-28.332	0.00833308	-6.7887e-05
-28.292	0.00784834	-0.00120641
-28.252	0.0105144	-0.000414394
-28.212	0.0146346	0.00166465
-28.172	0.00329185	0.00206065
-28.132	0.00590941	0.00121914
-28.092	0.0101751	0.000773629
-28.052	0.00915712	-0.000265891
-28.012	0.0189487	-0.000612398
-27.972	0.0228751	0.000377622
-27.932	0.00939949	-0.000463895
-27.892	0.00367964	-0.000117388
-27.852	0.0128411	-6.7887e-05
-27.812	0.0119686	-0.000463895
-27.772	0.00998117	-0.00115691
-27.732	0.0141499	-0.000958904
-27.692	0.0068304	0.00027862
-27.652	0.00692735	0.00151614
-27.612	0.00450368	0.00121914
-27.572	-0.00257342	0.000922132
-27.532	-0.000828379	0.00116964
-27.492	-0.0073238	0.000377622
-27.452	-0.00451235	0.000971633
-27.412	-0.000731433	0.000674627
-27.372	0.00324338	-0.00021639
-27.332	-0.00320357	0.000328121
-27.292	-0.00974747	0.000922132
-27.252	-0.00635434	0.00112014
-27.212	-0.0051425	0.00116964
-27.172	-0.00378525	0.000773629
-27.132	0.00818766	0.000526124
-27.092	0.00125597	-0.00021639
-27.052	-0.0158066	0.000179618
-27.012	-0.00611197	0.00116964
-26.972	-0.000343646	-0.000265891
-26.932	0.0046491	-0.00160242
-26.892	0.00746056	-0.000810401
-26.852	0.00188613	-0.0007114
-26.812	0.00246781	-0.00150341
-26.772	0.00174071	-0.00110741
-26.732	0.00644262	-0.00189942
-26.692	0.00857544	-0.00115691
-26.652	0.00164376	-0.00021639
-26.612	-0.00858411	-0.00130541
-26.572	-0.0181333	-0.000265891
-26.532	-0.0128013	-0.00110741
-26.492	-0.00325204	-0.00204793
-26.452	0.0061033	-0.00125591
-26.412	-0.00422151	-0.00130541
-26.372	-0.0130921	-0.00150341
-26.332	-0.00383372	-0.00170142
-26.292	-0.00557876	-0.00165192
-26.252	-0.00300968	-0.000958904
-26.212	0.00077124	-0.000463895
-26.172	0.000383454	-0.00140441
-26.132	-0.0038822	-0.00175092
-26.092	-0.0106685	-0.00125591
-26.052	-0.0051425	-6.7887e-05
-26.012	-0.00451235	0.00156564
-25.972	-0.00572418	0.00161515
-25.932	-0.00727533	0.00107064
-25.892	-0.00940815	0.00082313
-25.852	-0.00281578	0.000328121
-25.812	0.00149834	8.06158e-05
-25.772	0.00300101	-0.00135491
-25.732	0.00164376	-0.00150341
-25.692	0.000868187	-0.000364893
-25.652	0.00600636	-0.00160242
-25.612	0.00513384	-0.00155292
-25.572	-0.00412456	-0.000265891
-25.532	-0.00465777	-0.0007114
-25.492	-0.00262189	-0.00115691
-25.452	-0.00286426	-0.000414394
-25.412	-0.00271884	3.11149e-05
-25.372	-0.00397914	-0.000958904
-25.332	-0.000392119	-0.00165192
-25.292	-0.00223411	-0.00110741
-25.252	0.00256475	-0.000562897
-25.212	0.00334033	-0.000661899
-25.172	-0.00853564	-0.0007114
-25.132	-0.00863258	-0.0007609
-25.092	0.00062582	-0.000859902
-25.052	0.00910865	-0.00184992
-25.012	0.00668498	-0.00180042
-24.972	0.00062582	-0.00229543
-24.932	-0.002428	-0.00338445
-24.892	-0.00955357	-0.00214693
-24.852	-0.0192482	-0.00100841
-24.812	-0.00475472	-0.000364893
-24.772	0.0123079	0.000476624
-24.732	0.0101266	-0.00021639
-24.692	0.0164281	-0.00150341
-24.652	0.0135197	-0.00110741
-24.612	-0.00426998	-0.000958904
-24.572	-0.00688754	-0.000414394
-24.532	0.0119686	0.000476624
-24.492	0.0235052	-0.000859902
-24.452	0.0123564	-0.00150341
-24.412	0.014877	8.06158e-05
-24.372	0.020209	-0.000315392
-24.332	0.00983575	-0.00165192
-24.292	0.016719	-0.00115691
-24.252	0.0304369	-0.000315392
-24.212	0.0242323	-0.000513396
-24.172	0.0187548	-0.00155292
-24.132	0.013956	-0.00125591
-24.092	0.0131319	-0.00105791
-24.052	0.0236022	-0.00100841
-24.012	0.0232144	-0.000612398
-23.972	0.0224873	-0.00110741
-23.932	0.0158464	-0.00115691
-23.892	0.00896323	-0.000117388
-23.852	0.00949644	-0.000265891
-23.812	0.00586094	-0.000364893
-23.772	0.00818766	-0.000265891
-23.732	0.00784834	-0.00120641
-23.692	0.000141087	-0.00021639
-23.652	0.0019346	0.00102113
-23.612	0.00324338	0.00230816
-23.572	0.00372811	0.00255566
-23.532	0.00144987	0.00121914
-23.492	-0.0115895	0.00126864
-23.452	-0.00300968	0.00107064
-23.412	0.00673346	0.00102113
-23.372	-0.00325204	0.00141714
-23.332	-0.0130437	0.00107064
-23.292	-0.011444	0.000872631
-23.252	-0.00538487	0.00176365
-23.212	0.00062582	0.00220916
-23.172	0.00813918	0.00181315
-23.132	0.0134228	0.000971633
-23.092	0.00983575	-0.000166889
-23.052	0.00489147	0.00107064
-23.012	0.00421284	0.000922132
-22.972	0.00731514	-0.000166889
-22.932	0.00886628	0.00107064
-22.892	0.0125503	0.000773629
-22.852	0.0104659	0.000427123
-22.812	-0.000149753	0.000427123
-22.772	4.41404e-05	0.00121914
-22.732	-0.00199174	0.00215966
-22.692	0.00154681	0.00191215
-22.652	0.00101361	0.00215966
-22.612	-0.000586013	0.00260516
-22.572	-0.00194327	0.00230816
-22.532	0.00115903	0.000575625
-22.492	0.00876934	0.00171415
-22.452	0.0120655	0.00285267
-22.412	0.0075575	0.00166465
-22.372	0.00319491	0.00141714
-22.332	0.00319491	0.00116964
-22.292	0.00290407	0.000971633
-22.252	0.00062582	0.00112014
-22.212	-0.00218563	0.000922132
-22.172	0.0119686	-0.000166889
-22.132	0.021227	-0.00115691
-22.092	0.0162827	0.00027862
-22.052	0.0107083	0.00136764
-22.012	0.017543	-0.000562897
-21.972	0.0189972	-0.00180042
-21.932	0.0173006	-0.00120641
-21.892	0.0207422	-0.000364893
-21.852	0.0170583	0.00082313
-21.812	0.0129865	0.00161515
-21.772	0.0182216	0.00107064
-21.732	0.0162342	-1.83861e-05
-21.692	0.00862392	0.00027862
-21.652	0.00450368	0.000179618
-21.612	-0.00107075	-0.000463895
-21.572	0.00954491	0.000179618
-21.532	0.015798	-0.000166889
-21.492	0.0178823	-0.000562897
-21.452	0.015798	0.000328121
-21.412	0.00624872	0.00116964
-21.372	0.00615178	-1.83861e-05
-21.332	-0.00131311	-0.000513396
-21.292	-0.0189089	-0.000958904
-21.252	-0.0164368	-0.00135491
-21.212	-0.000149753	-0.000562897
-21.172	-0.000682959	-0.0007609
-21.132	-0.00451235	-0.000463895
-21.092	-0.000828379	0.000922132
-21.052	0.0004804	0.00201115
-21.012	0.00295254	0.00166465
-20.972	-0.00412456	-0.000166889
-20.932	-0.00363983	-0.000265891
-20.892	0.015798	0.000922132
-20.852	0.0155071	0.00136764
-20.812	0.00435826	0.00121914
-20.772	0.0019346	0.000872631
-20.732	0.000674293	0.00082313
-20.692	0.000868187	0.000377622
-20.652	0.00605483	0.00102113
-20.612	0.0179308	0.000377622
-20.572	0.014877	-0.000166889
-20.532	0.00115903	0.00027862
-20.492	-0.00174937	-0.000414394
-20.452	-0.0060635	0.000377622
-20.412	-0.00121617	0.00131814
-20.372	0.0110476	0.000179618
-20.332	0.000286507	0.000179618
-20.292	-0.0100383	0.000922132
-20.252	0.000238034	0.000575625
-20.212	0.00304949	0.000674627
-20.172	0.00285559	0.000229119
-20.132	0.00164376	-0.000117388
-20.092	0.0053762	-0.000958904
[truncated: 9,018 more rows]
