# Supplementary material for: Integrated microcavity electric field sensors using Pound-Drever-Hall detection
Source: Nat Commun. 2024 Feb 15;15:1386. doi: 10.1038/s41467-024-45699-w (PMC10869830; doi:10.1038/s41467-024-45699-w)
Supplement: Supplementary file 3 — Source Data [file 41467_2024_45699_MOESM3_ESM.zip › Source Data/Fig4.f.xlsx]

## Sheet: Data
Time (μs)	sensor output (MHz)	applied signal (MHz)
-0.0193	50.9145	51.0185
-0.0192	50.9136	51.0171
-0.0191	50.9127	51.0158
-0.019	50.9118	51.0144
-0.0189	50.9109	51.0131
-0.0188	50.9101	51.0118
-0.0187	50.9092	51.0105
-0.0186	50.9084	51.0092
-0.0185	50.9076	51.0079
-0.0184	50.9068	51.0067
-0.0183	50.9061	51.0055
-0.0182	50.9054	51.0043
-0.0181	50.9047	51.0031
-0.018	50.904	51.0019
-0.0179	50.9033	51.0008
-0.0178	50.9027	50.9997
-0.0177	50.9021	50.9986
-0.0176	50.9015	50.9975
-0.0175	50.9009	50.9965
-0.0174	50.9004	50.9954
-0.0173	50.8999	50.9944
-0.0172	50.8994	50.9934
-0.0171	50.8989	50.9924
-0.017	50.8985	50.9915
-0.0169	50.8981	50.9906
-0.0168	50.8977	50.9896
-0.0167	50.8974	50.9887
-0.0166	50.897	50.9879
-0.0165	50.8967	50.987
-0.0164	50.8965	50.9862
-0.0163	50.8962	50.9853
-0.0162	50.896	50.9845
-0.0161	50.8958	50.9838
-0.016	50.8957	50.983
-0.0159	50.8956	50.9823
-0.0158	50.8955	50.9815
-0.0157	50.8954	50.9808
-0.0156	50.8954	50.9801
-0.0155	50.8954	50.9795
-0.0154	50.8954	50.9788
-0.0153	50.8954	50.9782
-0.0152	50.8955	50.9776
-0.0151	50.8956	50.977
-0.015	50.8957	50.9764
-0.0149	50.8959	50.9759
-0.0148	50.8961	50.9754
-0.0147	50.8963	50.9749
-0.0146	50.8966	50.9744
-0.0145	50.8968	50.9739
-0.0144	50.8971	50.9734
-0.0143	50.8975	50.973
-0.0142	50.8978	50.9726
-0.0141	50.8982	50.9722
-0.014	50.8986	50.9718
-0.0139	50.899	50.9714
-0.0138	50.8995	50.9711
-0.0137	50.9	50.9708
-0.0136	50.9005	50.9705
-0.0135	50.9011	50.9702
-0.0134	50.9017	50.9699
-0.0133	50.9023	50.9697
-0.0132	50.9029	50.9695
-0.0131	50.9035	50.9693
-0.013	50.9042	50.9691
-0.0129	50.9049	50.9689
-0.0128	50.9057	50.9688
-0.0127	50.9064	50.9686
-0.0126	50.9072	50.9685
-0.0125	50.908	50.9684
-0.0124	50.9088	50.9684
-0.0123	50.9097	50.9683
-0.0122	50.9106	50.9683
-0.0121	50.9115	50.9683
-0.012	50.9124	50.9683
-0.0119	50.9134	50.9683
-0.0118	50.9144	50.9684
-0.0117	50.9154	50.9684
-0.0116	50.9164	50.9685
-0.0115	50.9175	50.9686
-0.0114	50.9186	50.9687
-0.0113	50.9197	50.9689
-0.0112	50.9208	50.9691
-0.0111	50.922	50.9693
-0.011	50.9232	50.9695
-0.0109	50.9244	50.9697
-0.0108	50.9256	50.9699
-0.0107	50.9269	50.9702
-0.0106	50.9282	50.9705
-0.0105	50.9295	50.9708
-0.0104	50.9309	50.9711
-0.0103	50.9323	50.9715
-0.0102	50.9337	50.9719
-0.0101	50.9351	50.9722
-0.01	50.9366	50.9727
-0.00990001	50.9381	50.9731
-0.00980001	50.9396	50.9735
-0.00970001	50.9411	50.974
-0.00960001	50.9427	50.9745
-0.00950001	50.9443	50.975
-0.00940001	50.9459	50.9756
-0.00930001	50.9476	50.9761
-0.00920001	50.9493	50.9767
-0.00910001	50.951	50.9773
-0.00900001	50.9527	50.9779
-0.00890001	50.9545	50.9785
-0.00880001	50.9563	50.9792
-0.00870001	50.9582	50.9798
-0.00860001	50.96	50.9805
-0.00850001	50.9619	50.9813
-0.00840001	50.9639	50.982
-0.00830001	50.9658	50.9827
-0.00820001	50.9678	50.9835
-0.00810001	50.9698	50.9843
-0.00800001	50.9719	50.9851
-0.00790001	50.974	50.986
-0.00780001	50.9761	50.9868
-0.00770001	50.9782	50.9877
-0.00760001	50.9804	50.9886
-0.00750001	50.9826	50.9895
-0.00740001	50.9849	50.9904
-0.00730001	50.9871	50.9914
-0.00720001	50.9894	50.9924
-0.00710001	50.9918	50.9934
-0.00700001	50.9941	50.9944
-0.00690001	50.9965	50.9954
-0.00680001	50.999	50.9964
-0.00670001	51.0014	50.9975
-0.00660001	51.0039	50.9986
-0.00650001	51.0064	50.9997
-0.00640001	51.009	51.0008
-0.00630001	51.0116	51.002
-0.00620001	51.0142	51.0032
-0.00610001	51.0168	51.0043
-0.00600001	51.0195	51.0056
-0.00590001	51.0221	51.0068
-0.00580001	51.0249	51.008
-0.00570001	51.0276	51.0093
-0.00560001	51.0304	51.0106
-0.00550001	51.0332	51.0119
-0.00540001	51.036	51.0132
-0.00530001	51.0388	51.0145
-0.00520001	51.0417	51.0159
-0.00510001	51.0446	51.0173
-0.00500001	51.0475	51.0187
-0.00490001	51.0504	51.0201
-0.00480001	51.0534	51.0215
-0.00470001	51.0564	51.023
-0.00460001	51.0594	51.0244
-0.00450001	51.0624	51.0259
-0.00440001	51.0654	51.0274
-0.00430001	51.0684	51.029
-0.00420001	51.0715	51.0305
-0.00410001	51.0746	51.0321
-0.00400001	51.0777	51.0337
-0.00390001	51.0808	51.0353
-0.00380001	51.0839	51.0369
-0.00370001	51.087	51.0385
-0.00360001	51.0902	51.0402
-0.00350001	51.0933	51.0419
-0.00340001	51.0965	51.0436
-0.00330001	51.0997	51.0453
-0.00320001	51.1028	51.047
-0.00310001	51.106	51.0488
-0.00300001	51.1092	51.0506
-0.00290001	51.1124	51.0524
-0.00280001	51.1156	51.0542
-0.00270001	51.1189	51.056
-0.00260001	51.1221	51.0579
-0.00250001	51.1253	51.0598
-0.00240001	51.1285	51.0616
-0.00230001	51.1317	51.0636
-0.00220001	51.135	51.0655
-0.00210001	51.1382	51.0674
-0.00200001	51.1414	51.0694
-0.00190001	51.1447	51.0714
-0.00180001	51.1479	51.0734
-0.00170001	51.1511	51.0754
-0.00160001	51.1544	51.0775
-0.00150001	51.1576	51.0795
-0.00140001	51.1608	51.0816
-0.00130001	51.1641	51.0837
-0.00120001	51.1673	51.0858
-0.00110001	51.1705	51.088
-0.00100001	51.1738	51.0901
-0.00090001	51.177	51.0923
-0.00080001	51.1802	51.0945
-0.00070001	51.1835	51.0967
-0.00060001	51.1867	51.099
-0.00050001	51.1899	51.1012
-0.00040001	51.1932	51.1035
-0.00030001	51.1964	51.1058
-0.00020001	51.1996	51.1081
-0.00010001	51.2028	51.1104
-1e-08	51.2061	51.1128
9.9989e-05	51.2093	51.1151
0.000199989	51.2125	51.1175
0.000299989	51.2158	51.1199
0.000399989	51.219	51.1223
0.000499989	51.2222	51.1248
0.000599989	51.2255	51.1272
0.000699989	51.2287	51.1297
0.000799989	51.232	51.1322
0.000899989	51.2352	51.1347
0.000999989	51.2385	51.1372
0.00109999	51.2417	51.1398
0.00119999	51.245	51.1424
0.00129999	51.2482	51.1449
0.00139999	51.2515	51.1475
0.00149999	51.2548	51.1502
0.00159999	51.2581	51.1528
0.00169999	51.2613	51.1555
0.00179999	51.2646	51.1581
0.00189999	51.2679	51.1608
0.00199999	51.2713	51.1635
0.00209999	51.2746	51.1662
0.00219999	51.2779	51.169
0.00229999	51.2812	51.1717
0.00239999	51.2846	51.1745
0.00249999	51.288	51.1773
0.00259999	51.2913	51.1801
0.00269999	51.2947	51.183
0.00279999	51.2981	51.1858
0.00289999	51.3016	51.1887
0.00299999	51.305	51.1915
0.00309999	51.3084	51.1944
0.00319999	51.3119	51.1973
0.00329999	51.3154	51.2002
0.00339999	51.3189	51.2032
0.00349999	51.3224	51.2061
0.00359999	51.3259	51.2091
0.00369999	51.3295	51.2121
0.00379999	51.3331	51.2151
0.00389999	51.3367	51.2181
0.00399999	51.3403	51.2212
0.00409999	51.3439	51.2242
0.00419999	51.3476	51.2273
0.00429999	51.3513	51.2304
0.00439999	51.355	51.2335
0.00449999	51.3587	51.2366
0.00459999	51.3625	51.2397
0.00469999	51.3662	51.2428
0.00479999	51.37	51.246
0.00489999	51.3739	51.2492
0.00499999	51.3777	51.2524
0.00509999	51.3816	51.2556
0.00519999	51.3855	51.2588
0.00529999	51.3895	51.262
0.00539999	51.3934	51.2653
0.00549999	51.3974	51.2685
0.00559999	51.4014	51.2718
0.00569999	51.4055	51.2751
0.00579999	51.4096	51.2784
0.00589999	51.4137	51.2818
0.00599999	51.4178	51.2851
0.00609999	51.422	51.2885
0.00619999	51.4262	51.2919
0.00629999	51.4304	51.2952
0.00639999	51.4347	51.2986
0.00649999	51.4389	51.3021
0.00659999	51.4433	51.3055
0.00669999	51.4476	51.309
0.00679999	51.452	51.3124
0.00689999	51.4564	51.3159
0.00699999	51.4608	51.3194
0.00709999	51.4652	51.3229
0.00719999	51.4697	51.3264
0.00729999	51.4742	51.33
0.00739999	51.4787	51.3336
0.00749999	51.4833	51.3371
0.00759999	51.4879	51.3407
0.00769999	51.4925	51.3443
0.00779999	51.4971	51.3479
0.00789999	51.5018	51.3516
0.00799999	51.5065	51.3552
0.00809999	51.5112	51.3589
0.00819999	51.5159	51.3626
0.00829999	51.5207	51.3663
0.00839999	51.5255	51.37
0.00849999	51.5303	51.3737
0.00859999	51.5351	51.3775
0.00869999	51.5399	51.3812
0.00879999	51.5448	51.385
0.00889999	51.5497	51.3888
0.00899999	51.5546	51.3926
0.00909999	51.5595	51.3964
0.00919999	51.5645	51.4003
0.00929999	51.5695	51.4041
0.00939999	51.5744	51.408
0.00949999	51.5794	51.4119
0.00959999	51.5845	51.4158
0.00969999	51.5895	51.4197
0.00979999	51.5946	51.4236
0.00989999	51.5996	51.4276
0.00999999	51.6047	51.4315
0.0101	51.6098	51.4355
0.0102	51.6149	51.4395
0.0103	51.6201	51.4435
0.0104	51.6252	51.4475
0.0105	51.6304	51.4515
0.0106	51.6356	51.4556
0.0107	51.6408	51.4596
0.0108	51.646	51.4637
0.0109	51.6512	51.4678
0.011	51.6565	51.4719
0.0111	51.6617	51.476
0.0112	51.667	51.4801
0.0113	51.6723	51.4843
0.0114	51.6776	51.4884
0.0115	51.6829	51.4926
0.0116	51.6882	51.4968
0.0117	51.6936	51.501
0.0118	51.6989	51.5052
0.0119	51.7043	51.5095
0.012	51.7097	51.5137
0.0121	51.7151	51.518
0.0122	51.7206	51.5222
0.0123	51.726	51.5265
0.0124	51.7315	51.5308
0.0125	51.737	51.5351
0.0126	51.7425	51.5395
0.0127	51.748	51.5438
0.0128	51.7535	51.5482
0.0129	51.7591	51.5525
0.013	51.7647	51.5569
0.0131	51.7703	51.5613
0.0132	51.7759	51.5657
0.0133	51.7815	51.5701
0.0134	51.7872	51.5746
0.0135	51.7929	51.579
0.0136	51.7986	51.5835
0.0137	51.8043	51.588
0.0138	51.8101	51.5925
0.0139	51.8159	51.597
0.014	51.8217	51.6015
0.0141	51.8275	51.606
0.0142	51.8333	51.6106
0.0143	51.8392	51.6151
0.0144	51.8451	51.6197
0.0145	51.851	51.6243
0.0146	51.857	51.6289
0.0147	51.863	51.6335
0.0148	51.869	51.6381
0.0149	51.875	51.6428
0.015	51.8811	51.6474
0.0151	51.8871	51.6521
0.0152	51.8933	51.6568
0.0153	51.8994	51.6615
0.0154	51.9056	51.6662
0.0155	51.9118	51.6709
0.0156	51.918	51.6757
0.0157	51.9242	51.6804
0.0158	51.9305	51.6852
0.0159	51.9368	51.6899
0.016	51.9431	51.6947
0.0161	51.9495	51.6995
0.0162	51.9558	51.7044
0.0163	51.9622	51.7092
0.0164	51.9687	51.714
0.0165	51.9751	51.7189
0.0166	51.9816	51.7238
0.0167	51.9881	51.7287
0.0168	51.9946	51.7336
0.0169	52.0012	51.7385
0.017	52.0077	51.7434
0.0171	52.0143	51.7483
0.0172	52.0209	51.7533
0.0173	52.0276	51.7582
0.0174	52.0342	51.7632
0.0175	52.0409	51.7682
0.0176	52.0476	51.7732
0.0177	52.0543	51.7782
0.0178	52.061	51.7832
0.0179	52.0677	51.7883
0.018	52.0744	51.7933
0.0181	52.0812	51.7984
0.0182	52.088	51.8035
0.0183	52.0947	51.8086
0.0184	52.1015	51.8137
0.0185	52.1083	51.8188
0.0186	52.1151	51.8239
0.0187	52.1219	51.829
0.0188	52.1287	51.8342
0.0189	52.1356	51.8393
0.019	52.1424	51.8445
0.0191	52.1492	51.8497
0.0192	52.156	51.8549
0.0193	52.1629	51.8601
0.0194	52.1697	51.8653
0.0195	52.1765	51.8705
0.0196	52.1833	51.8757
0.0197	52.1901	51.881
0.0198	52.1969	51.8862
0.0199	52.2037	51.8915
0.02	52.2105	51.8968
0.0201	52.2173	51.9021
0.0202	52.2241	51.9074
0.0203	52.2309	51.9127
0.0204	52.2376	51.918
0.0205	52.2444	51.9233
0.0206	52.2511	51.9286
0.0207	52.2578	51.934
0.0208	52.2645	51.9393
0.0209	52.2712	51.9447
0.021	52.2779	51.9501
0.0211	52.2846	51.9555
0.0212	52.2912	51.9608
0.0213	52.2979	51.9662
0.0214	52.3045	51.9717
0.0215	52.3111	51.9771
0.0216	52.3177	51.9825
0.0217	52.3243	51.9879
0.0218	52.3308	51.9934
0.0219	52.3374	51.9988
0.022	52.3439	52.0043
0.0221	52.3504	52.0097
0.0222	52.3569	52.0152
0.0223	52.3633	52.0207
0.0224	52.3698	52.0262
0.0225	52.3762	52.0317
0.0226	52.3826	52.0372
0.0227	52.389	52.0427
0.0228	52.3954	52.0482
0.0229	52.4018	52.0538
0.023	52.4081	52.0593
0.0231	52.4145	52.0648
0.0232	52.4208	52.0704
0.0233	52.4271	52.0759
0.0234	52.4334	52.0815
0.0235	52.4397	52.0871
0.0236	52.4459	52.0927
0.0237	52.4522	52.0982
0.0238	52.4584	52.1038
0.0239	52.4646	52.1094
0.024	52.4709	52.115
0.0241	52.4771	52.1206
0.0242	52.4832	52.1263
0.0243	52.4894	52.1319
0.0244	52.4956	52.1375
0.0245	52.5018	52.1432
0.0246	52.5079	52.1488
0.0247	52.5141	52.1545
0.0248	52.5202	52.1601
0.0249	52.5263	52.1658
0.025	52.5325	52.1714
0.0251	52.5386	52.1771
0.0252	52.5447	52.1828
0.0253	52.5508	52.1885
0.0254	52.5569	52.1942
0.0255	52.563	52.1999
0.0256	52.5692	52.2056
0.0257	52.5753	52.2113
0.0258	52.5814	52.217
0.0259	52.5875	52.2227
0.026	52.5936	52.2284
0.0261	52.5997	52.2342
0.0262	52.6058	52.2399
0.0263	52.6119	52.2456
0.0264	52.6181	52.2514
0.0265	52.6242	52.2571
0.0266	52.6303	52.2629
0.0267	52.6365	52.2687
0.0268	52.6426	52.2744
0.0269	52.6487	52.2802
0.027	52.6549	52.286
0.0271	52.6611	52.2918
0.0272	52.6672	52.2975
0.0273	52.6734	52.3033
0.0274	52.6796	52.3091
0.0275	52.6858	52.3149
0.0276	52.692	52.3207
0.0277	52.6982	52.3266
0.0278	52.7044	52.3324
0.0279	52.7107	52.3382
0.028	52.7169	52.344
0.0281	52.7231	52.3498
0.0282	52.7294	52.3557
0.0283	52.7357	52.3615
0.0284	52.742	52.3673
0.0285	52.7482	52.3732
0.0286	52.7545	52.379
0.0287	52.7609	52.3849
0.0288	52.7672	52.3907
0.0289	52.7735	52.3966
0.029	52.7799	52.4025
0.0291	52.7862	52.4083
0.0292	52.7926	52.4142
0.0293	52.799	52.4201
0.0294	52.8053	52.426
0.0295	52.8117	52.4318
0.0296	52.8181	52.4377
0.0297	52.8245	52.4436
0.0298	52.831	52.4495
0.0299	52.8374	52.4554
0.03	52.8438	52.4613
0.0301	52.8503	52.4672
0.0302	52.8568	52.4731
0.0303	52.8632	52.479
0.0304	52.8697	52.4849
0.0305	52.8762	52.4908
0.0306	52.8827	52.4967
0.0307	52.8892	52.5027
0.0308	52.8957	52.5086
0.0309	52.9022	52.5145
0.031	52.9087	52.5204
0.0311	52.9152	52.5264
0.0312	52.9218	52.5323
0.0313	52.9283	52.5382
0.0314	52.9349	52.5442
0.0315	52.9414	52.5501
0.0316	52.948	52.556
0.0317	52.9545	52.562
0.0318	52.9611	52.5679
0.0319	52.9677	52.5739
0.032	52.9743	52.5798
0.0321	52.9808	52.5858
0.0322	52.9874	52.5917
0.0323	52.994	52.5977
0.0324	53.0006	52.6036
0.0325	53.0072	52.6096
0.0326	53.0138	52.6156
0.0327	53.0204	52.6215
0.0328	53.027	52.6275
0.0329	53.0336	52.6334
0.033	53.0403	52.6394
0.0331	53.0469	52.6454
0.0332	53.0535	52.6514
0.0333	53.0601	52.6573
0.0334	53.0668	52.6633
0.0335	53.0734	52.6693
0.0336	53.08	52.6753
0.0337	53.0866	52.6812
0.0338	53.0933	52.6872
0.0339	53.0999	52.6932
0.034	53.1065	52.6992
0.0341	53.1132	52.7052
0.0342	53.1198	52.7112
0.0343	53.1265	52.7172
0.0344	53.1331	52.7231
0.0345	53.1397	52.7291
0.0346	53.1464	52.7351
0.0347	53.153	52.7411
0.0348	53.1596	52.7471
0.0349	53.1663	52.7531
0.035	53.1729	52.7591
0.0351	53.1795	52.7651
0.0352	53.1862	52.7711
0.0353	53.1928	52.7771
0.0354	53.1994	52.7831
0.0355	53.206	52.7891
0.0356	53.2126	52.7951
0.0357	53.2192	52.8011
0.0358	53.2258	52.8071
0.0359	53.2324	52.8131
0.036	53.239	52.8191
0.0361	53.2456	52.8251
0.0362	53.2522	52.8311
0.0363	53.2587	52.8371
0.0364	53.2653	52.8431
0.0365	53.2719	52.8491
0.0366	53.2784	52.8551
0.0367	53.2849	52.8611
0.0368	53.2915	52.8671
0.0369	53.298	52.8731
0.037	53.3045	52.8791
0.0371	53.311	52.8851
0.0372	53.3174	52.8911
0.0373	53.3239	52.8971
0.0374	53.3303	52.9032
0.0375	53.3368	52.9092
0.0376	53.3432	52.9152
0.0377	53.3496	52.9212
0.0378	53.356	52.9272
0.0379	53.3624	52.9332
0.038	53.3688	52.9392
0.0381	53.3751	52.9452
0.0382	53.3814	52.9512
0.0383	53.3877	52.9572
0.0384	53.394	52.9632
0.0385	53.4003	52.9692
0.0386	53.4066	52.9752
0.0387	53.4128	52.9812
0.0388	53.419	52.9872
0.0389	53.4252	52.9932
0.039	53.4314	52.9992
0.0391	53.4376	53.0052
0.0392	53.4437	53.0111
0.0393	53.4498	53.0171
0.0394	53.4559	53.0231
0.0395	53.462	53.0291
0.0396	53.4681	53.0351
0.0397	53.4741	53.0411
0.0398	53.4801	53.0471
0.0399	53.4861	53.0531
0.04	53.4921	53.0591
0.0401	53.498	53.0651
0.0402	53.504	53.0711
0.0403	53.5099	53.0771
0.0404	53.5158	53.0831
0.0405	53.5216	53.0891
0.0406	53.5275	53.0951
0.0407	53.5333	53.1011
0.0408	53.5391	53.1071
0.0409	53.5449	53.1131
0.041	53.5507	53.1191
0.0411	53.5564	53.1251
0.0412	53.5621	53.1311
0.0413	53.5678	53.1371
0.0414	53.5735	53.1432
0.0415	53.5791	53.1492
0.0416	53.5848	53.1552
0.0417	53.5904	53.1612
0.0418	53.596	53.1672
0.0419	53.6016	53.1732
0.042	53.6071	53.1792
0.0421	53.6127	53.1852
0.0422	53.6182	53.1912
0.0423	53.6237	53.1972
0.0424	53.6292	53.2032
0.0425	53.6347	53.2092
0.0426	53.6401	53.2152
0.0427	53.6456	53.2213
0.0428	53.651	53.2273
0.0429	53.6564	53.2333
0.043	53.6618	53.2393
0.0431	53.6671	53.2453
0.0432	53.6725	53.2513
0.0433	53.6778	53.2573
0.0434	53.6832	53.2633
0.0435	53.6885	53.2693
0.0436	53.6938	53.2753
0.0437	53.6991	53.2814
0.0438	53.7044	53.2874
0.0439	53.7097	53.2934
0.044	53.7149	53.2994
0.0441	53.7202	53.3054
0.0442	53.7254	53.3114
0.0443	53.7306	53.3174
0.0444	53.7359	53.3234
0.0445	53.7411	53.3294
0.0446	53.7463	53.3354
0.0447	53.7515	53.3414
0.0448	53.7567	53.3474
0.0449	53.7619	53.3534
0.045	53.7671	53.3594
0.0451	53.7722	53.3654
0.0452	53.7774	53.3714
0.0453	53.7826	53.3774
0.0454	53.7877	53.3834
0.0455	53.7929	53.3894
0.0456	53.7981	53.3954
0.0457	53.8032	53.4014
0.0458	53.8084	53.4074
0.0459	53.8136	53.4134
0.046	53.8187	53.4194
0.0461	53.8239	53.4254
0.0462	53.829	53.4314
0.0463	53.8342	53.4373
0.0464	53.8393	53.4433
0.0465	53.8445	53.4493
0.0466	53.8497	53.4553
0.0467	53.8548	53.4613
0.0468	53.86	53.4673
0.0469	53.8652	53.4732
0.047	53.8704	53.4792
0.0471	53.8755	53.4852
0.0472	53.8807	53.4912
0.0473	53.8859	53.4972
0.0474	53.8911	53.5031
0.0475	53.8963	53.5091
0.0476	53.9015	53.5151
0.0477	53.9068	53.5211
0.0478	53.912	53.527
0.0479	53.9172	53.533
0.048	53.9224	53.539
0.0481	53.9277	53.545
0.0482	53.9329	53.5509
0.0483	53.9382	53.5569
0.0484	53.9435	53.5629
0.0485	53.9487	53.5689
0.0486	53.954	53.5748
0.0487	53.9593	53.5808
0.0488	53.9646	53.5868
0.0489	53.9699	53.5928
0.049	53.9752	53.5988
0.0491	53.9805	53.6047
0.0492	53.9858	53.6107
0.0493	53.9912	53.6167
0.0494	53.9965	53.6227
0.0495	54.0019	53.6286
0.0496	54.0072	53.6346
0.0497	54.0126	53.6406
0.0498	54.0179	53.6466
0.0499	54.0233	53.6526
0.05	54.0287	53.6586
0.0501	54.034	53.6646
0.0502	54.0394	53.6705
0.0503	54.0448	53.6765
0.0504	54.0502	53.6825
0.0505	54.0556	53.6885
0.0506	54.061	53.6945
0.0507	54.0664	53.7005
0.0508	54.0717	53.7065
0.0509	54.0771	53.7125
0.051	54.0825	53.7185
0.0511	54.0879	53.7245
0.0512	54.0933	53.7305
0.0513	54.0987	53.7365
0.0514	54.1041	53.7425
0.0515	54.1094	53.7485
0.0516	54.1148	53.7545
0.0517	54.1202	53.7605
0.0518	54.1255	53.7665
0.0519	54.1309	53.7725
0.052	54.1362	53.7785
0.0521	54.1416	53.7845
0.0522	54.1469	53.7906
0.0523	54.1522	53.7966
0.0524	54.1575	53.8026
0.0525	54.1628	53.8086
0.0526	54.1681	53.8146
0.0527	54.1733	53.8206
0.0528	54.1786	53.8266
0.0529	54.1838	53.8327
0.053	54.189	53.8387
0.0531	54.1942	53.8447
0.0532	54.1994	53.8507
0.0533	54.2046	53.8567
0.0534	54.2098	53.8628
0.0535	54.2149	53.8688
0.0536	54.22	53.8748
0.0537	54.2251	53.8808
0.0538	54.2302	53.8868
0.0539	54.2353	53.8929
0.054	54.2403	53.8989
0.0541	54.2453	53.9049
0.0542	54.2503	53.9109
0.0543	54.2553	53.917
0.0544	54.2603	53.923
0.0545	54.2653	53.929
0.0546	54.2702	53.935
0.0547	54.2751	53.941
0.0548	54.28	53.9471
0.0549	54.2849	53.9531
0.055	54.2898	53.9591
0.0551	54.2946	53.9651
0.0552	54.2994	53.9711
0.0553	54.3043	53.9772
0.0554	54.3091	53.9832
0.0555	54.3139	53.9892
0.0556	54.3186	53.9952
0.0557	54.3234	54.0012
0.0558	54.3282	54.0073
0.0559	54.3329	54.0133
0.056	54.3376	54.0193
0.0561	54.3424	54.0253
0.0562	54.3471	54.0313
0.0563	54.3518	54.0373
0.0564	54.3565	54.0434
0.0565	54.3612	54.0494
0.0566	54.3659	54.0554
0.0567	54.3706	54.0614
0.0568	54.3753	54.0674
0.0569	54.3799	54.0734
0.057	54.3846	54.0795
0.0571	54.3893	54.0855
0.0572	54.394	54.0915
0.0573	54.3987	54.0975
0.0574	54.4034	54.1035
0.0575	54.4081	54.1095
0.0576	54.4128	54.1155
0.0577	54.4175	54.1215
0.0578	54.4222	54.1276
0.0579	54.4269	54.1336
0.058	54.4316	54.1396
0.0581	54.4364	54.1456
0.0582	54.4411	54.1516
0.0583	54.4459	54.1576
0.0584	54.4506	54.1636
0.0585	54.4554	54.1697
0.0586	54.4602	54.1757
0.0587	54.465	54.1817
0.0588	54.4698	54.1877
0.0589	54.4746	54.1937
0.059	54.4794	54.1997
0.0591	54.4842	54.2058
0.0592	54.4891	54.2118
0.0593	54.4939	54.2178
0.0594	54.4988	54.2238
0.0595	54.5037	54.2298
0.0596	54.5086	54.2359
0.0597	54.5135	54.2419
0.0598	54.5184	54.2479
0.0599	54.5233	54.2539
0.06	54.5282	54.2599
0.0601	54.5332	54.266
0.0602	54.5382	54.272
0.0603	54.5431	54.278
0.0604	54.5481	54.284
0.0605	54.5531	54.2901
0.0606	54.5581	54.2961
0.0607	54.5631	54.3021
0.0608	54.5681	54.3082
0.0609	54.5731	54.3142
0.061	54.5782	54.3202
0.0611	54.5832	54.3262
0.0612	54.5882	54.3323
0.0613	54.5933	54.3383
0.0614	54.5983	54.3443
0.0615	54.6034	54.3504
0.0616	54.6085	54.3564
0.0617	54.6135	54.3625
0.0618	54.6186	54.3685
0.0619	54.6237	54.3745
0.062	54.6288	54.3806
0.0621	54.6339	54.3866
0.0622	54.6389	54.3926
0.0623	54.644	54.3987
0.0624	54.6491	54.4047
0.0625	54.6542	54.4108
0.0626	54.6593	54.4168
0.0627	54.6644	54.4228
0.0628	54.6695	54.4289
0.0629	54.6746	54.4349
0.063	54.6797	54.4409
0.0631	54.6848	54.447
0.0632	54.6899	54.453
0.0633	54.695	54.4591
0.0634	54.7	54.4651
0.0635	54.7051	54.4711
0.0636	54.7102	54.4772
0.0637	54.7153	54.4832
0.0638	54.7204	54.4893
0.0639	54.7254	54.4953
0.064	54.7305	54.5013
0.0641	54.7356	54.5074
0.0642	54.7406	54.5134
0.0643	54.7457	54.5194
0.0644	54.7508	54.5255
0.0645	54.7558	54.5315
0.0646	54.7609	54.5375
0.0647	54.7659	54.5436
0.0648	54.7709	54.5496
0.0649	54.776	54.5556
0.065	54.781	54.5617
0.0651	54.786	54.5677
0.0652	54.7911	54.5737
0.0653	54.7961	54.5798
0.0654	54.8011	54.5858
0.0655	54.8061	54.5918
0.0656	54.8111	54.5979
0.0657	54.8161	54.6039
0.0658	54.8211	54.6099
0.0659	54.8261	54.6159
0.066	54.8311	54.622
0.0661	54.8361	54.628
0.0662	54.8411	54.634
0.0663	54.846	54.6401
0.0664	54.851	54.6461
0.0665	54.856	54.6521
0.0666	54.861	54.6582
0.0667	54.8659	54.6642
0.0668	54.8709	54.6702
0.0669	54.8759	54.6763
0.067	54.8808	54.6823
0.0671	54.8858	54.6883
0.0672	54.8908	54.6944
0.0673	54.8957	54.7004
0.0674	54.9007	54.7064
0.0675	54.9057	54.7125
0.0676	54.9106	54.7185
0.0677	54.9156	54.7245
0.0678	54.9206	54.7306
0.0679	54.9256	54.7366
0.068	54.9305	54.7427
0.0681	54.9355	54.7487
0.0682	54.9405	54.7548
0.0683	54.9455	54.7608
0.0684	54.9505	54.7669
0.0685	54.9555	54.7729
0.0686	54.9606	54.779
0.0687	54.9656	54.785
0.0688	54.9706	54.7911
0.0689	54.9757	54.7971
0.069	54.9807	54.8032
0.0691	54.9858	54.8093
0.0692	54.9909	54.8153
0.0693	54.996	54.8214
0.0694	55.0011	54.8275
0.0695	55.0062	54.8335
0.0696	55.0113	54.8396
0.0697	55.0164	54.8457
0.0698	55.0216	54.8518
0.0699	55.0268	54.8578
0.07	55.032	54.8639
0.0701	55.0372	54.87
0.0702	55.0424	54.8761
0.0703	55.0476	54.8822
0.0704	55.0529	54.8882
0.0705	55.0581	54.8943
0.0706	55.0634	54.9004
0.0707	55.0687	54.9065
0.0708	55.0741	54.9126
0.0709	55.0794	54.9187
0.071	55.0848	54.9248
0.0711	55.0901	54.9309
0.0712	55.0955	54.937
0.0713	55.1009	54.9431
0.0714	55.1064	54.9492
0.0715	55.1118	54.9553
0.0716	55.1173	54.9614
0.0717	55.1228	54.9675
0.0718	55.1283	54.9736
0.0719	55.1338	54.9797
0.072	55.1393	54.9858
0.0721	55.1449	54.9919
0.0722	55.1504	54.998
0.0723	55.156	55.0041
0.0724	55.1616	55.0102
0.0725	55.1672	55.0163
0.0726	55.1729	55.0225
0.0727	55.1785	55.0286
0.0728	55.1842	55.0347
0.0729	55.1898	55.0408
0.073	55.1955	55.0469
0.0731	55.2012	55.053
0.0732	55.2069	55.0591
0.0733	55.2126	55.0652
0.0734	55.2183	55.0713
0.0735	55.2241	55.0774
0.0736	55.2298	55.0835
0.0737	55.2356	55.0896
0.0738	55.2413	55.0957
0.0739	55.2471	55.1018
0.074	55.2528	55.1079
0.0741	55.2586	55.114
0.0742	55.2644	55.1201
0.0743	55.2702	55.1262
0.0744	55.2759	55.1323
0.0745	55.2817	55.1384
0.0746	55.2875	55.1445
0.0747	55.2933	55.1506
0.0748	55.2991	55.1567
0.0749	55.3049	55.1627
0.075	55.3107	55.1688
0.0751	55.3164	55.1749
0.0752	55.3222	55.181
0.0753	55.328	55.1871
0.0754	55.3338	55.1932
0.0755	55.3396	55.1993
0.0756	55.3453	55.2054
0.0757	55.3511	55.2114
0.0758	55.3569	55.2175
0.0759	55.3626	55.2236
0.076	55.3684	55.2297
0.0761	55.3741	55.2358
0.0762	55.3799	55.2418
0.0763	55.3856	55.2479
0.0764	55.3913	55.254
0.0765	55.3971	55.2601
0.0766	55.4028	55.2662
0.0767	55.4085	55.2722
0.0768	55.4142	55.2783
0.0769	55.4199	55.2844
0.077	55.4256	55.2905
0.0771	55.4313	55.2965
0.0772	55.437	55.3026
0.0773	55.4426	55.3087
0.0774	55.4483	55.3148
0.0775	55.4539	55.3208
0.0776	55.4596	55.3269
0.0777	55.4652	55.333
0.0778	55.4709	55.339
0.0779	55.4765	55.3451
0.078	55.4821	55.3512
0.0781	55.4877	55.3573
0.0782	55.4933	55.3633
0.0783	55.4989	55.3694
0.0784	55.5045	55.3755
0.0785	55.5101	55.3815
0.0786	55.5157	55.3876
0.0787	55.5212	55.3937
0.0788	55.5268	55.3997
0.0789	55.5324	55.4058
0.079	55.5379	55.4119
0.0791	55.5435	55.4179
0.0792	55.549	55.424
0.0793	55.5545	55.4301
0.0794	55.56	55.4361
0.0795	55.5656	55.4422
0.0796	55.5711	55.4483
0.0797	55.5766	55.4543
0.0798	55.5821	55.4604
0.0799	55.5876	55.4664
0.08	55.5931	55.4725
0.0801	55.5987	55.4785
0.0802	55.6042	55.4846
0.0803	55.6097	55.4907
0.0804	55.6152	55.4967
0.0805	55.6207	55.5028
0.0806	55.6262	55.5088
0.0807	55.6317	55.5149
0.0808	55.6372	55.5209
0.0809	55.6427	55.527
0.081	55.6482	55.533
0.0811	55.6537	55.5391
0.0812	55.6592	55.5451
0.0813	55.6647	55.5512
0.0814	55.6703	55.5572
0.0815	55.6758	55.5632
0.0816	55.6814	55.5693
0.0817	55.6869	55.5753
0.0818	55.6925	55.5814
0.0819	55.698	55.5874
0.082	55.7036	55.5934
0.0821	55.7092	55.5995
0.0822	55.7148	55.6055
0.0823	55.7204	55.6115
0.0824	55.726	55.6176
0.0825	55.7317	55.6236
0.0826	55.7373	55.6296
0.0827	55.743	55.6357
0.0828	55.7486	55.6417
0.0829	55.7543	55.6477
0.083	55.76	55.6537
0.0831	55.7658	55.6598
0.0832	55.7715	55.6658
0.0833	55.7773	55.6718
0.0834	55.783	55.6778
0.0835	55.7888	55.6838
0.0836	55.7947	55.6899
0.0837	55.8005	55.6959
0.0838	55.8063	55.7019
0.0839	55.8122	55.7079
0.084	55.8181	55.7139
0.0841	55.824	55.7199
0.0842	55.8299	55.726
0.0843	55.8359	55.732
0.0844	55.8419	55.738
0.0845	55.8478	55.744
0.0846	55.8539	55.75
0.0847	55.8599	55.756
0.0848	55.8659	55.762
0.0849	55.872	55.768
0.085	55.8781	55.7741
0.0851	55.8842	55.7801
0.0852	55.8903	55.7861
0.0853	55.8965	55.7921
0.0854	55.9027	55.7981
0.0855	55.9089	55.8041
0.0856	55.9151	55.8101
0.0857	55.9213	55.8161
0.0858	55.9275	55.8222
0.0859	55.9338	55.8282
0.086	55.94	55.8342
0.0861	55.9463	55.8402
0.0862	55.9526	55.8462
0.0863	55.959	55.8522
0.0864	55.9653	55.8583
0.0865	55.9716	55.8643
0.0866	55.978	55.8703
0.0867	55.9844	55.8763
0.0868	55.9907	55.8824
0.0869	55.9971	55.8884
0.087	56.0035	55.8944
0.0871	56.0099	55.9004
0.0872	56.0164	55.9065
0.0873	56.0228	55.9125
0.0874	56.0292	55.9185
0.0875	56.0357	55.9246
0.0876	56.0421	55.9306
0.0877	56.0485	55.9366
0.0878	56.055	55.9427
0.0879	56.0614	55.9487
0.088	56.0679	55.9548
0.0881	56.0743	55.9608
0.0882	56.0808	55.9669
0.0883	56.0872	55.9729
0.0884	56.0937	55.979
0.0885	56.1001	55.985
0.0886	56.1066	55.9911
0.0887	56.113	55.9971
0.0888	56.1194	56.0032
0.0889	56.1258	56.0093
0.089	56.1322	56.0153
0.0891	56.1386	56.0214
0.0892	56.145	56.0274
0.0893	56.1514	56.0335
0.0894	56.1578	56.0396
0.0895	56.1641	56.0457
0.0896	56.1705	56.0517
0.0897	56.1768	56.0578
0.0898	56.1831	56.0639
0.0899	56.1894	56.07
0.09	56.1957	56.0761
0.0901	56.202	56.0821
0.0902	56.2082	56.0882
0.0903	56.2144	56.0943
0.0904	56.2207	56.1004
0.0905	56.2268	56.1065
0.0906	56.233	56.1126
0.0907	56.2391	56.1187
0.0908	56.2453	56.1248
0.0909	56.2514	56.1308
0.091	56.2574	56.1369
0.0911	56.2635	56.143
0.0912	56.2695	56.1491
0.0913	56.2755	56.1552
0.0914	56.2815	56.1613
0.0915	56.2874	56.1674
0.0916	56.2933	56.1735
0.0917	56.2992	56.1796
0.0918	56.3051	56.1857
0.0919	56.3109	56.1918
0.092	56.3167	56.1979
0.0921	56.3225	56.204
0.0922	56.3283	56.2101
0.0923	56.334	56.2162
0.0924	56.3397	56.2223
0.0925	56.3453	56.2284
0.0926	56.351	56.2345
0.0927	56.3566	56.2406
0.0928	56.3622	56.2467
0.0929	56.3677	56.2528
0.093	56.3732	56.2589
0.0931	56.3787	56.265
0.0932	56.3842	56.2711
0.0933	56.3896	56.2772
0.0934	56.395	56.2833
0.0935	56.4004	56.2894
0.0936	56.4058	56.2955
0.0937	56.4111	56.3016
0.0938	56.4164	56.3077
0.0939	56.4217	56.3137
0.094	56.4269	56.3198
0.0941	56.4321	56.3259
0.0942	56.4373	56.332
0.0943	56.4425	56.3381
0.0944	56.4477	56.3442
0.0945	56.4528	56.3503
0.0946	56.4579	56.3564
0.0947	56.463	56.3625
0.0948	56.4681	56.3685
0.0949	56.4731	56.3746
0.095	56.4781	56.3807
0.0951	56.4831	56.3868
0.0952	56.4881	56.3929
0.0953	56.4931	56.399
0.0954	56.498	56.405
0.0955	56.5029	56.4111
0.0956	56.5079	56.4172
0.0957	56.5127	56.4233
0.0958	56.5176	56.4294
0.0959	56.5225	56.4354
0.096	56.5273	56.4415
0.0961	56.5322	56.4476
0.0962	56.537	56.4537
0.0963	56.5418	56.4598
0.0964	56.5466	56.4658
0.0965	56.5514	56.4719
0.0966	56.5562	56.478
0.0967	56.5609	56.484
0.0968	56.5657	56.4901
0.0969	56.5704	56.4962
0.097	56.5751	56.5023
0.0971	56.5799	56.5083
0.0972	56.5846	56.5144
0.0973	56.5893	56.5205
0.0974	56.594	56.5265
0.0975	56.5987	56.5326
0.0976	56.6034	56.5387
0.0977	56.608	56.5448
0.0978	56.6127	56.5508
0.0979	56.6174	56.5569
0.098	56.6221	56.563
0.0981	56.6267	56.569
0.0982	56.6314	56.5751
0.0983	56.636	56.5812
0.0984	56.6407	56.5872
0.0985	56.6453	56.5933
0.0986	56.6499	56.5993
0.0987	56.6546	56.6054
0.0988	56.6592	56.6115
0.0989	56.6638	56.6175
0.099	56.6685	56.6236
0.0991	56.6731	56.6296
0.0992	56.6777	56.6357
0.0993	56.6824	56.6418
0.0994	56.687	56.6478
0.0995	56.6916	56.6539
0.0996	56.6963	56.6599
0.0997	56.7009	56.666
0.0998	56.7055	56.672
0.0999	56.7102	56.6781
0.1	56.7148	56.6841
0.1001	56.7195	56.6902
0.1002	56.7241	56.6962
0.1003	56.7288	56.7023
0.1004	56.7334	56.7083
0.1005	56.7381	56.7143
0.1006	56.7427	56.7204
0.1007	56.7474	56.7264
0.1008	56.7521	56.7325
0.1009	56.7568	56.7385
0.101	56.7615	56.7445
0.1011	56.7662	56.7506
0.1012	56.7709	56.7566
0.1013	56.7756	56.7626
0.1014	56.7803	56.7686
0.1015	56.7851	56.7747
0.1016	56.7898	56.7807
0.1017	56.7946	56.7867
0.1018	56.7993	56.7927
0.1019	56.8041	56.7987
0.102	56.8089	56.8048
0.1021	56.8137	56.8108
0.1022	56.8185	56.8168
0.1023	56.8234	56.8228
0.1024	56.8282	56.8288
0.1025	56.8331	56.8348
0.1026	56.838	56.8408
0.1027	56.8429	56.8468
0.1028	56.8478	56.8528
0.1029	56.8528	56.8588
0.103	56.8577	56.8648
0.1031	56.8627	56.8708
0.1032	56.8677	56.8768
0.1033	56.8727	56.8828
0.1034	56.8778	56.8888
0.1035	56.8828	56.8948
0.1036	56.8879	56.9008
0.1037	56.893	56.9068
0.1038	56.8982	56.9128
0.1039	56.9033	56.9188
0.104	56.9085	56.9248
0.1041	56.9137	56.9308
0.1042	56.9189	56.9368
0.1043	56.9241	56.9428
0.1044	56.9294	56.9488
0.1045	56.9347	56.9548
0.1046	56.94	56.9608
0.1047	56.9454	56.9668
0.1048	56.9507	56.9728
0.1049	56.9561	56.9788
0.105	56.9615	56.9848
0.1051	56.967	56.9908
0.1052	56.9724	56.9968
0.1053	56.9779	57.0028
0.1054	56.9834	57.0088
0.1055	56.989	57.0148
0.1056	56.9945	57.0208
0.1057	57.0001	57.0268
0.1058	57.0057	57.0328
0.1059	57.0114	57.0388
0.106	57.017	57.0448
0.1061	57.0227	57.0508
0.1062	57.0284	57.0568
0.1063	57.0341	57.0628
0.1064	57.0399	57.0688
0.1065	57.0456	57.0748
0.1066	57.0514	57.0808
0.1067	57.0572	57.0868
0.1068	57.063	57.0929
0.1069	57.0689	57.0989
0.107	57.0747	57.1049
0.1071	57.0806	57.1109
0.1072	57.0865	57.1169
0.1073	57.0924	57.1229
0.1074	57.0983	57.129
0.1075	57.1043	57.135
0.1076	57.1102	57.141
0.1077	57.1162	57.147
0.1078	57.1222	57.153
0.1079	57.1282	57.1591
0.108	57.1342	57.1651
0.1081	57.1403	57.1711
0.1082	57.1463	57.1771
0.1083	57.1524	57.1832
0.1084	57.1584	57.1892
0.1085	57.1645	57.1952
0.1086	57.1706	57.2012
0.1087	57.1767	57.2073
0.1088	57.1828	57.2133
0.1089	57.1889	57.2193
0.109	57.195	57.2254
0.1091	57.2011	57.2314
0.1092	57.2072	57.2374
0.1093	57.2134	57.2434
0.1094	57.2195	57.2495
0.1095	57.2257	57.2555
0.1096	57.2318	57.2615
0.1097	57.238	57.2676
0.1098	57.2441	57.2736
0.1099	57.2503	57.2796
0.11	57.2564	57.2857
0.1101	57.2626	57.2917
0.1102	57.2688	57.2977
0.1103	57.275	57.3038
0.1104	57.2811	57.3098
0.1105	57.2873	57.3158
0.1106	57.2935	57.3219
0.1107	57.2997	57.3279
0.1108	57.3058	57.3339
0.1109	57.312	57.34
0.111	57.3182	57.346
0.1111	57.3243	57.352
0.1112	57.3305	57.3581
0.1113	57.3367	57.3641
0.1114	57.3429	57.3702
0.1115	57.349	57.3762
0.1116	57.3552	57.3822
0.1117	57.3613	57.3883
0.1118	57.3675	57.3943
0.1119	57.3737	57.4003
0.112	57.3798	57.4064
0.1121	57.386	57.4124
0.1122	57.3921	57.4185
0.1123	57.3983	57.4245
0.1124	57.4044	57.4305
0.1125	57.4105	57.4366
0.1126	57.4167	57.4426
0.1127	57.4228	57.4487
0.1128	57.4289	57.4547
0.1129	57.435	57.4608
0.113	57.4412	57.4668
0.1131	57.4473	57.4728
0.1132	57.4534	57.4789
0.1133	57.4595	57.4849
0.1134	57.4656	57.491
0.1135	57.4717	57.497
0.1136	57.4778	57.5031
0.1137	57.4839	57.5091
0.1138	57.4899	57.5152
0.1139	57.496	57.5212
0.114	57.5021	57.5272
0.1141	57.5081	57.5333
0.1142	57.5142	57.5393
0.1143	57.5203	57.5454
0.1144	57.5263	57.5514
0.1145	57.5324	57.5575
0.1146	57.5384	57.5635
0.1147	57.5444	57.5696
0.1148	57.5505	57.5756
0.1149	57.5565	57.5817
0.115	57.5625	57.5877
0.1151	57.5685	57.5937
0.1152	57.5745	57.5998
0.1153	57.5805	57.6058
0.1154	57.5865	57.6119
0.1155	57.5925	57.6179
0.1156	57.5985	57.624
0.1157	57.6045	57.63
0.1158	57.6105	57.6361
0.1159	57.6165	57.6421
0.116	57.6225	57.6481
0.1161	57.6285	57.6542
0.1162	57.6344	57.6602
0.1163	57.6404	57.6663
0.1164	57.6464	57.6723
0.1165	57.6523	57.6783
0.1166	57.6583	57.6844
0.1167	57.6643	57.6904
0.1168	57.6702	57.6965
0.1169	57.6762	57.7025
0.117	57.6821	57.7085
0.1171	57.6881	57.7146
0.1172	57.694	57.7206
0.1173	57.7	57.7267
0.1174	57.7059	57.7327
0.1175	57.7119	57.7387
0.1176	57.7178	57.7448
0.1177	57.7238	57.7508
0.1178	57.7297	57.7568
0.1179	57.7357	57.7629
0.118	57.7416	57.7689
0.1181	57.7476	57.7749
0.1182	57.7535	57.781
0.1183	57.7595	57.787
0.1184	57.7655	57.793
0.1185	57.7714	57.7991
0.1186	57.7774	57.8051
0.1187	57.7833	57.8111
0.1188	57.7893	57.8172
0.1189	57.7953	57.8232
0.119	57.8012	57.8292
0.1191	57.8072	57.8353
0.1192	57.8132	57.8413
0.1193	57.8192	57.8473
0.1194	57.8252	57.8534
0.1195	57.8311	57.8594
0.1196	57.8371	57.8655
0.1197	57.8431	57.8715
0.1198	57.8492	57.8775
0.1199	57.8552	57.8836
0.12	57.8612	57.8896
0.1201	57.8672	57.8956
0.1202	57.8732	57.9017
0.1203	57.8793	57.9077
0.1204	57.8853	57.9137
0.1205	57.8914	57.9198
0.1206	57.8975	57.9258
0.1207	57.9035	57.9318
0.1208	57.9096	57.9379
0.1209	57.9157	57.9439
0.121	57.9218	57.9499
0.1211	57.9279	57.956
0.1212	57.934	57.962
0.1213	57.9402	57.9681
0.1214	57.9463	57.9741
0.1215	57.9525	57.9801
0.1216	57.9586	57.9862
0.1217	57.9648	57.9922
0.1218	57.971	57.9983
0.1219	57.9772	58.0043
0.122	57.9835	58.0103
0.1221	57.9897	58.0164
0.1222	57.9959	58.0224
0.1223	58.0022	58.0285
0.1224	58.0085	58.0345
0.1225	58.0148	58.0405
0.1226	58.0211	58.0466
0.1227	58.0274	58.0526
0.1228	58.0338	58.0587
0.1229	58.0401	58.0647
0.123	58.0465	58.0707
0.1231	58.0529	58.0768
0.1232	58.0593	58.0828
0.1233	58.0658	58.0889
0.1234	58.0722	58.0949
0.1235	58.0787	58.1009
0.1236	58.0852	58.107
0.1237	58.0917	58.113
0.1238	58.0982	58.1191
0.1239	58.1047	58.1251
0.124	58.1113	58.1312
0.1241	58.1179	58.1372
0.1242	58.1245	58.1433
0.1243	58.1311	58.1493
0.1244	58.1377	58.1553
0.1245	58.1444	58.1614
0.1246	58.1511	58.1674
0.1247	58.1577	58.1735
0.1248	58.1645	58.1795
0.1249	58.1712	58.1856
0.125	58.1779	58.1916
0.1251	58.1847	58.1977
0.1252	58.1915	58.2037
0.1253	58.1983	58.2098
0.1254	58.2051	58.2158
0.1255	58.2119	58.2218
0.1256	58.2188	58.2279
0.1257	58.2256	58.2339
0.1258	58.2325	58.24
0.1259	58.2394	58.246
0.126	58.2463	58.2521
0.1261	58.2533	58.2581
0.1262	58.2602	58.2642
0.1263	58.2672	58.2702
0.1264	58.2741	58.2763
0.1265	58.2811	58.2823
0.1266	58.2881	58.2884
0.1267	58.2951	58.2944
0.1268	58.3021	58.3005
0.1269	58.3091	58.3065
0.127	58.3162	58.3126
0.1271	58.3232	58.3186
0.1272	58.3303	58.3247
0.1273	58.3373	58.3308
0.1274	58.3444	58.3368
0.1275	58.3514	58.3429
0.1276	58.3585	58.3489
0.1277	58.3656	58.355
0.1278	58.3727	58.361
0.1279	58.3798	58.3671
0.128	58.3868	58.3731
0.1281	58.3939	58.3792
0.1282	58.401	58.3853
0.1283	58.4081	58.3913
0.1284	58.4152	58.3974
0.1285	58.4223	58.4034
0.1286	58.4293	58.4095
0.1287	58.4364	58.4155
0.1288	58.4435	58.4216
0.1289	58.4506	58.4277
0.129	58.4576	58.4337
0.1291	58.4647	58.4398
0.1292	58.4717	58.4458
0.1293	58.4788	58.4519
0.1294	58.4858	58.458
0.1295	58.4928	58.464
0.1296	58.4999	58.4701
0.1297	58.5069	58.4762
0.1298	58.5139	58.4822
0.1299	58.5208	58.4883
0.13	58.5278	58.4943
0.1301	58.5348	58.5004
0.1302	58.5417	58.5065
0.1303	58.5486	58.5125
0.1304	58.5556	58.5186
0.1305	58.5625	58.5247
0.1306	58.5694	58.5307
0.1307	58.5762	58.5368
0.1308	58.5831	58.5429
0.1309	58.59	58.5489
0.131	58.5968	58.555
0.1311	58.6036	58.5611
0.1312	58.6104	58.5671
0.1313	58.6172	58.5732
0.1314	58.6239	58.5793
0.1315	58.6307	58.5853
0.1316	58.6374	58.5914
0.1317	58.6441	58.5975
0.1318	58.6508	58.6035
0.1319	58.6575	58.6096
0.132	58.6642	58.6157
0.1321	58.6708	58.6217
0.1322	58.6774	58.6278
0.1323	58.684	58.6339
0.1324	58.6906	58.6399
0.1325	58.6972	58.646
0.1326	58.7038	58.6521
0.1327	58.7103	58.6581
0.1328	58.7168	58.6642
0.1329	58.7234	58.6703
0.133	58.7299	58.6763
0.1331	58.7363	58.6824
0.1332	58.7428	58.6885
0.1333	58.7492	58.6945
0.1334	58.7557	58.7006
0.1335	58.7621	58.7066
0.1336	58.7685	58.7127
0.1337	58.7749	58.7188
0.1338	58.7812	58.7248
0.1339	58.7876	58.7309
0.134	58.7939	58.737
0.1341	58.8003	58.743
0.1342	58.8066	58.7491
0.1343	58.8129	58.7551
0.1344	58.8192	58.7612
0.1345	58.8255	58.7673
0.1346	58.8317	58.7733
0.1347	58.838	58.7794
0.1348	58.8442	58.7854
0.1349	58.8504	58.7915
0.135	58.8567	58.7975
0.1351	58.8629	58.8036
0.1352	58.8691	58.8096
0.1353	58.8753	58.8157
0.1354	58.8814	58.8217
0.1355	58.8876	58.8278
0.1356	58.8938	58.8338
0.1357	58.8999	58.8399
0.1358	58.9061	58.8459
0.1359	58.9122	58.852
0.136	58.9183	58.858
0.1361	58.9245	58.8641
0.1362	58.9306	58.8701
0.1363	58.9367	58.8762
0.1364	58.9428	58.8822
0.1365	58.9489	58.8883
0.1366	58.955	58.8943
0.1367	58.9611	58.9003
0.1368	58.9672	58.9064
0.1369	58.9733	58.9124
0.137	58.9794	58.9184
0.1371	58.9854	58.9245
0.1372	58.9915	58.9305
0.1373	58.9976	58.9366
0.1374	59.0037	58.9426
0.1375	59.0098	58.9486
0.1376	59.0158	58.9547
0.1377	59.0219	58.9607
0.1378	59.028	58.9667
0.1379	59.0341	58.9727
0.138	59.0402	58.9788
0.1381	59.0462	58.9848
0.1382	59.0523	58.9908
0.1383	59.0584	58.9969
0.1384	59.0645	59.0029
0.1385	59.0706	59.0089
0.1386	59.0767	59.0149
0.1387	59.0828	59.021
0.1388	59.0889	59.027
0.1389	59.095	59.033
0.139	59.1012	59.039
0.1391	59.1073	59.0451
0.1392	59.1134	59.0511
0.1393	59.1196	59.0571
0.1394	59.1257	59.0631
0.1395	59.1319	59.0691
0.1396	59.138	59.0752
0.1397	59.1442	59.0812
0.1398	59.1504	59.0872
0.1399	59.1566	59.0932
0.14	59.1628	59.0992
0.1401	59.1689	59.1052
0.1402	59.1752	59.1113
0.1403	59.1814	59.1173
0.1404	59.1876	59.1233
0.1405	59.1938	59.1293
0.1406	59.2	59.1353
0.1407	59.2063	59.1413
0.1408	59.2125	59.1473
0.1409	59.2188	59.1533
0.141	59.225	59.1593
0.1411	59.2313	59.1654
0.1412	59.2376	59.1714
0.1413	59.2439	59.1774
0.1414	59.2501	59.1834
0.1415	59.2564	59.1894
0.1416	59.2627	59.1954
0.1417	59.269	59.2014
0.1418	59.2753	59.2074
0.1419	59.2816	59.2134
0.142	59.2879	59.2194
0.1421	59.2942	59.2254
0.1422	59.3005	59.2314
0.1423	59.3068	59.2374
0.1424	59.3131	59.2434
0.1425	59.3194	59.2494
0.1426	59.3257	59.2554
0.1427	59.332	59.2614
0.1428	59.3383	59.2674
0.1429	59.3446	59.2734
0.143	59.3509	59.2794
0.1431	59.3571	59.2854
0.1432	59.3634	59.2914
0.1433	59.3697	59.2973
0.1434	59.376	59.3033
0.1435	59.3822	59.3093
0.1436	59.3885	59.3153
0.1437	59.3948	59.3213
0.1438	59.401	59.3273
0.1439	59.4073	59.3333
0.144	59.4135	59.3392
0.1441	59.4197	59.3452
0.1442	59.4259	59.3512
0.1443	59.4322	59.3572
0.1444	59.4384	59.3632
0.1445	59.4446	59.3691
0.1446	59.4507	59.3751
0.1447	59.4569	59.3811
0.1448	59.4631	59.3871
0.1449	59.4693	59.393
0.145	59.4754	59.399
0.1451	59.4816	59.405
0.1452	59.4877	59.4109
0.1453	59.4939	59.4169
0.1454	59.5	59.4229
0.1455	59.5061	59.4289
0.1456	59.5122	59.4348
0.1457	59.5183	59.4408
0.1458	59.5244	59.4467
0.1459	59.5305	59.4527
0.146	59.5366	59.4587
0.1461	59.5427	59.4646
0.1462	59.5487	59.4706
0.1463	59.5548	59.4766
0.1464	59.5609	59.4825
0.1465	59.5669	59.4885
0.1466	59.573	59.4944
0.1467	59.579	59.5004
0.1468	59.5851	59.5063
0.1469	59.5911	59.5123
0.147	59.5971	59.5182
0.1471	59.6032	59.5242
0.1472	59.6092	59.5301
0.1473	59.6152	59.5361
0.1474	59.6213	59.542
0.1475	59.6273	59.548
0.1476	59.6333	59.5539
0.1477	59.6393	59.5599
0.1478	59.6453	59.5658
0.1479	59.6513	59.5718
0.148	59.6573	59.5777
0.1481	59.6633	59.5837
0.1482	59.6694	59.5896
0.1483	59.6754	59.5956
0.1484	59.6814	59.6015
0.1485	59.6874	59.6074
0.1486	59.6934	59.6134
0.1487	59.6994	59.6193
0.1488	59.7054	59.6253
0.1489	59.7114	59.6312
0.149	59.7174	59.6372
0.1491	59.7234	59.6431
0.1492	59.7293	59.6491
0.1493	59.7353	59.655
0.1494	59.7413	59.6609
0.1495	59.7473	59.6669
0.1496	59.7533	59.6728
0.1497	59.7593	59.6788
0.1498	59.7653	59.6847
0.1499	59.7712	59.6907
0.15	59.7772	59.6966
0.1501	59.7832	59.7026
0.1502	59.7891	59.7085
0.1503	59.7951	59.7145
0.1504	59.8011	59.7204
0.1505	59.807	59.7264
0.1506	59.813	59.7323
0.1507	59.8189	59.7383
0.1508	59.8249	59.7442
0.1509	59.8308	59.7502
0.151	59.8368	59.7561
0.1511	59.8427	59.7621
0.1512	59.8486	59.7681
0.1513	59.8545	59.774
0.1514	59.8604	59.78
0.1515	59.8664	59.786
0.1516	59.8723	59.7919
0.1517	59.8782	59.7979
0.1518	59.8841	59.8039
0.1519	59.8899	59.8098
0.152	59.8958	59.8158
0.1521	59.9017	59.8218
0.1522	59.9076	59.8278
0.1523	59.9134	59.8337
0.1524	59.9193	59.8397
0.1525	59.9251	59.8457
0.1526	59.931	59.8517
0.1527	59.9368	59.8577
0.1528	59.9427	59.8637
0.1529	59.9485	59.8697
0.153	59.9543	59.8757
0.1531	59.9601	59.8817
0.1532	59.9659	59.8876
0.1533	59.9717	59.8936
0.1534	59.9775	59.8996
0.1535	59.9833	59.9056
0.1536	59.9891	59.9116
0.1537	59.9949	59.9177
0.1538	60.0006	59.9237
0.1539	60.0064	59.9297
0.154	60.0122	59.9357
0.1541	60.0179	59.9417
0.1542	60.0236	59.9477
0.1543	60.0294	59.9537
0.1544	60.0351	59.9597
0.1545	60.0408	59.9657
0.1546	60.0465	59.9718
0.1547	60.0522	59.9778
0.1548	60.0579	59.9838
0.1549	60.0636	59.9898
0.155	60.0693	59.9958
0.1551	60.075	60.0019
0.1552	60.0806	60.0079
0.1553	60.0863	60.0139
0.1554	60.0919	60.0199
0.1555	60.0976	60.0259
0.1556	60.1032	60.032
0.1557	60.1088	60.038
0.1558	60.1144	60.044
0.1559	60.12	60.05
0.156	60.1256	60.0561
0.1561	60.1312	60.0621
0.1562	60.1368	60.0681
0.1563	60.1424	60.0742
0.1564	60.1479	60.0802
0.1565	60.1535	60.0862
0.1566	60.159	60.0923
0.1567	60.1645	60.0983
0.1568	60.1701	60.1043
0.1569	60.1756	60.1104
0.157	60.1811	60.1164
0.1571	60.1866	60.1224
0.1572	60.1921	60.1285
0.1573	60.1975	60.1345
0.1574	60.203	60.1405
0.1575	60.2085	60.1466
0.1576	60.214	60.1526
0.1577	60.2194	60.1586
0.1578	60.2249	60.1647
0.1579	60.2303	60.1707
0.158	60.2357	60.1767
0.1581	60.2412	60.1828
0.1582	60.2466	60.1888
0.1583	60.252	60.1949
0.1584	60.2575	60.2009
0.1585	60.2629	60.2069
0.1586	60.2683	60.213
0.1587	60.2737	60.219
0.1588	60.2791	60.2251
0.1589	60.2845	60.2311
0.159	60.29	60.2371
0.1591	60.2954	60.2432
0.1592	60.3008	60.2492
0.1593	60.3062	60.2553
0.1594	60.3117	60.2613
0.1595	60.3171	60.2674
0.1596	60.3225	60.2734
0.1597	60.328	60.2795
0.1598	60.3334	60.2855
0.1599	60.3389	60.2916
0.16	60.3443	60.2976
0.1601	60.3498	60.3037
0.1602	60.3553	60.3097
0.1603	60.3608	60.3158
0.1604	60.3663	60.3218
0.1605	60.3718	60.3279
0.1606	60.3773	60.3339
0.1607	60.3828	60.34
0.1608	60.3884	60.346
0.1609	60.3939	60.3521
0.161	60.3995	60.3582
0.1611	60.405	60.3642
0.1612	60.4106	60.3703
0.1613	60.4162	60.3763
0.1614	60.4218	60.3824
0.1615	60.4274	60.3884
0.1616	60.4331	60.3945
0.1617	60.4387	60.4006
0.1618	60.4444	60.4066
0.1619	60.4501	60.4127
0.162	60.4558	60.4188
0.1621	60.4615	60.4248
0.1622	60.4672	60.4309
0.1623	60.4729	60.4369
0.1624	60.4787	60.443
0.1625	60.4844	60.4491
0.1626	60.4902	60.4551
0.1627	60.496	60.4612
0.1628	60.5018	60.4673
0.1629	60.5076	60.4733
0.163	60.5135	60.4794
0.1631	60.5193	60.4854
0.1632	60.5252	60.4915
0.1633	60.531	60.4976
0.1634	60.5369	60.5036
0.1635	60.5428	60.5097
0.1636	60.5488	60.5157
0.1637	60.5547	60.5218
0.1638	60.5606	60.5279
0.1639	60.5666	60.5339
0.164	60.5726	60.54
0.1641	60.5786	60.546
0.1642	60.5846	60.5521
0.1643	60.5906	60.5582
0.1644	60.5966	60.5642
0.1645	60.6026	60.5703
0.1646	60.6087	60.5763
0.1647	60.6148	60.5824
0.1648	60.6208	60.5884
0.1649	60.6269	60.5945
0.165	60.633	60.6005
0.1651	60.6392	60.6066
0.1652	60.6453	60.6126
0.1653	60.6514	60.6187
0.1654	60.6576	60.6247
0.1655	60.6638	60.6308
0.1656	60.6699	60.6368
0.1657	60.6761	60.6429
0.1658	60.6823	60.6489
0.1659	60.6885	60.655
0.166	60.6948	60.661
0.1661	60.701	60.6671
0.1662	60.7072	60.6731
0.1663	60.7135	60.6792
0.1664	60.7197	60.6852
0.1665	60.726	60.6913
0.1666	60.7323	60.6973
0.1667	60.7386	60.7034
0.1668	60.7449	60.7094
0.1669	60.7512	60.7154
0.167	60.7575	60.7215
0.1671	60.7638	60.7275
0.1672	60.7701	60.7336
0.1673	60.7764	60.7396
0.1674	60.7828	60.7457
0.1675	60.7891	60.7517
0.1676	60.7954	60.7578
0.1677	60.8018	60.7638
0.1678	60.8081	60.7698
0.1679	60.8145	60.7759
0.168	60.8208	60.7819
0.1681	60.8272	60.788
0.1682	60.8335	60.794
0.1683	60.8399	60.8001
0.1684	60.8463	60.8061
0.1685	60.8526	60.8122
0.1686	60.859	60.8182
0.1687	60.8654	60.8243
0.1688	60.8717	60.8303
0.1689	60.8781	60.8363
0.169	60.8844	60.8424
0.1691	60.8908	60.8484
0.1692	60.8972	60.8545
0.1693	60.9035	60.8605
0.1694	60.9099	60.8666
0.1695	60.9162	60.8726
0.1696	60.9226	60.8787
0.1697	60.9289	60.8847
0.1698	60.9353	60.8908
0.1699	60.9416	60.8968
0.17	60.948	60.9029
0.1701	60.9543	60.9089
0.1702	60.9607	60.915
0.1703	60.967	60.921
0.1704	60.9734	60.9271
0.1705	60.9797	60.9331
0.1706	60.9861	60.9392
0.1707	60.9924	60.9453
0.1708	60.9987	60.9513
0.1709	61.0051	60.9574
0.171	61.0114	60.9634
0.1711	61.0178	60.9695
0.1712	61.0241	60.9755
0.1713	61.0305	60.9816
0.1714	61.0368	60.9876
0.1715	61.0432	60.9937
0.1716	61.0495	60.9997
0.1717	61.0559	61.0058
0.1718	61.0622	61.0118
0.1719	61.0686	61.0179
0.172	61.0749	61.0239
0.1721	61.0813	61.03
0.1722	61.0877	61.036
0.1723	61.094	61.0421
0.1724	61.1004	61.0481
0.1725	61.1068	61.0541
0.1726	61.1132	61.0602
0.1727	61.1196	61.0662
0.1728	61.126	61.0723
0.1729	61.1324	61.0783
0.173	61.1388	61.0844
0.1731	61.1453	61.0904
0.1732	61.1517	61.0964
0.1733	61.1581	61.1025
0.1734	61.1646	61.1085
0.1735	61.171	61.1145
0.1736	61.1775	61.1206
0.1737	61.1839	61.1266
0.1738	61.1904	61.1327
0.1739	61.1969	61.1387
0.174	61.2034	61.1447
0.1741	61.2099	61.1507
0.1742	61.2164	61.1568
0.1743	61.2229	61.1628
0.1744	61.2294	61.1688
0.1745	61.236	61.1749
0.1746	61.2425	61.1809
0.1747	61.2491	61.1869
0.1748	61.2557	61.1929
0.1749	61.2622	61.199
0.175	61.2688	61.205
0.1751	61.2754	61.211
0.1752	61.282	61.217
0.1753	61.2887	61.223
0.1754	61.2953	61.2291
0.1755	61.3019	61.2351
0.1756	61.3086	61.2411
0.1757	61.3152	61.2471
0.1758	61.3219	61.2531
0.1759	61.3286	61.2592
0.176	61.3353	61.2652
0.1761	61.342	61.2712
0.1762	61.3487	61.2772
0.1763	61.3554	61.2832
0.1764	61.3621	61.2893
0.1765	61.3689	61.2953
0.1766	61.3756	61.3013
0.1767	61.3824	61.3073
0.1768	61.3892	61.3133
0.1769	61.396	61.3194
0.177	61.4028	61.3254
0.1771	61.4096	61.3314
0.1772	61.4164	61.3374
0.1773	61.4232	61.3434
0.1774	61.43	61.3494
0.1775	61.4369	61.3555
0.1776	61.4437	61.3615
0.1777	61.4506	61.3675
0.1778	61.4574	61.3735
0.1779	61.4643	61.3796
0.178	61.4712	61.3856
0.1781	61.4781	61.3916
0.1782	61.485	61.3976
0.1783	61.4919	61.4036
0.1784	61.4988	61.4097
0.1785	61.5057	61.4157
0.1786	61.5126	61.4217
0.1787	61.5195	61.4277
0.1788	61.5264	61.4338
0.1789	61.5334	61.4398
0.179	61.5403	61.4458
0.1791	61.5472	61.4518
0.1792	61.5541	61.4579
0.1793	61.5611	61.4639
0.1794	61.568	61.4699
0.1795	61.5749	61.4759
0.1796	61.5819	61.482
0.1797	61.5888	61.488
0.1798	61.5957	61.494
0.1799	61.6026	61.5001
0.18	61.6095	61.5061
0.1801	61.6164	61.5121
0.1802	61.6233	61.5181
0.1803	61.6302	61.5242
0.1804	61.6371	61.5302
0.1805	61.644	61.5362
[truncated: 8,002 more rows]
