# Supplementary material for: Integrated microcavity electric field sensors using Pound-Drever-Hall detection
Source: Nat Commun. 2024 Feb 15;15:1386. doi: 10.1038/s41467-024-45699-w (PMC10869830; doi:10.1038/s41467-024-45699-w)
Supplement: Supplementary file 3 — Source Data [file 41467_2024_45699_MOESM3_ESM.zip › Source Data/Fig3.d.xlsx]

## Sheet: Data
Device 1, freq. (GHz)	Device 1, sensor resp. (dBm)	Device 1, freq. (GHz)	Device 1, fitted sensor resp. (dBm)	Device 2, freq. (GHz)	Device 2, sensor resp. (dBm)	Device 2, freq. (GHz)	Device 2, fitted sensor resp. (dBm)
0.08	-1.72868	0.0008	0	0.08	-1.53896	0.0008	0
0.09	-2.57517	0.000800075	-4.33137e-08	0.09	-0.947213	0.000800075	-3.20868e-09
0.1	-2.64805	0.000800151	-8.66356e-08	0.1	-1.38167	0.000800151	-6.41797e-09
0.12	-3.49496	0.000800226	-1.29966e-07	0.12	-0.907301	0.000800226	-9.62787e-09
0.14	-3.96597	0.000800302	-1.73304e-07	0.14	-0.510944	0.000800302	-1.28384e-08
0.16	-4.347	0.000800377	-2.1665e-07	0.16	-0.576121	0.000800377	-1.60495e-08
0.18	-5.72415	0.000800453	-2.60005e-07	0.18	-0.365124	0.000800453	-1.92612e-08
0.2	-5.66791	0.000800528	-3.03368e-07	0.2	0.0295288	0.000800528	-2.24735e-08
0.22	-6.59218	0.000800604	-3.46739e-07	0.22	-0.37783	0.000800604	-2.56864e-08
0.24	-6.60698	0.00080068	-3.90118e-07	0.24	0.300523	0.00080068	-2.89e-08
0.26	-6.80851	0.000800755	-4.33505e-07	0.26	0.266512	0.000800755	-3.21141e-08
0.28	-8.51926	0.000800831	-4.76901e-07	0.28	-0.720541	0.000800831	-3.53288e-08
0.3	-10.0404	0.000800906	-5.20304e-07	0.3	-2.64298	0.000800906	-3.85442e-08
0.35	-11.3896	0.000800982	-5.63716e-07	0.35	-3.76028	0.000800982	-4.17601e-08
0.4	-11.4403	0.000801057	-6.07136e-07	0.4	-1.93658	0.000801057	-4.49767e-08
0.45	-10.8027	0.000801133	-6.50564e-07	0.45	-2.0711	0.000801133	-4.81939e-08
0.5	-13.2954	0.000801208	-6.94001e-07	0.5	-4.17647	0.000801208	-5.14117e-08
0.6	-13.9414	0.000801284	-7.37446e-07	0.6	-4.06042	0.000801284	-5.463e-08
0.7	-15.5186	0.00080136	-7.80898e-07	0.7	-5.72983	0.00080136	-5.7849e-08
0.8	-18.616	0.000801435	-8.24359e-07	0.8	-7.79155	0.000801435	-6.10686e-08
0.9	-18.0449	0.000801511	-8.67829e-07	0.9	-8.0729	0.000801511	-6.42888e-08
1	-20.0331	0.000801586	-9.11306e-07	1	-8.99319	0.000801586	-6.75096e-08
1.2	-20.3971	0.000801662	-9.54792e-07	1.2	-11.1679	0.000801662	-7.07311e-08
1.3	-21.5357	0.000801738	-9.98286e-07	1.3	-9.98657	0.000801738	-7.39531e-08
1.4	-23.689	0.000801813	-1.04179e-06	1.4	-10.3466	0.000801813	-7.71757e-08
1.5	-22.5457	0.000801889	-1.0853e-06	1.5	-10.4075	0.000801889	-8.0399e-08
1.6	-24.3579	0.000801965	-1.12882e-06	1.6	-12.9078	0.000801965	-8.36228e-08
1.7	-24.8488	0.00080204	-1.17234e-06	1.7	-13.0654	0.00080204	-8.68473e-08
1.8	-25.1953	0.000802116	-1.21588e-06	1.8	-13.0874	0.000802116	-9.00724e-08
1.9	-25.1813	0.000802192	-1.25942e-06	1.9	-15.0061	0.000802192	-9.3298e-08
2	-26.8977	0.000802267	-1.30297e-06	2	-14.9332	0.000802267	-9.65243e-08
2.1	-27.0579	0.000802343	-1.34653e-06	2.2	-13.9437	0.000802343	-9.97512e-08
2.2	-26.9687	0.000802419	-1.3901e-06	2.4	-15.4435	0.000802419	-1.02979e-07
2.3	-27.1321	0.000802494	-1.43368e-06	2.6	-16.9104	0.000802494	-1.06207e-07
2.4	-28.0128	0.00080257	-1.47726e-06	2.8	-20.1547	0.00080257	-1.09436e-07
2.6	-28.7356	0.000802646	-1.52085e-06			0.000802646	-1.12665e-07
2.8	-28.9945	0.000802721	-1.56445e-06			0.000802721	-1.15895e-07
		0.000802797	-1.60806e-06			0.000802797	-1.19125e-07
		0.000802873	-1.65168e-06			0.000802873	-1.22357e-07
		0.000802949	-1.6953e-06			0.000802949	-1.25588e-07
		0.000803024	-1.73894e-06			0.000803024	-1.28821e-07
		0.0008031	-1.78258e-06			0.0008031	-1.32054e-07
		0.000803176	-1.82623e-06			0.000803176	-1.35287e-07
		0.000803252	-1.86989e-06			0.000803252	-1.38522e-07
		0.000803328	-1.91355e-06			0.000803328	-1.41756e-07
		0.000803403	-1.95723e-06			0.000803403	-1.44992e-07
		0.000803479	-2.00091e-06			0.000803479	-1.48228e-07
		0.000803555	-2.0446e-06			0.000803555	-1.51464e-07
		0.000803631	-2.0883e-06			0.000803631	-1.54702e-07
		0.000803707	-2.13201e-06			0.000803707	-1.5794e-07
		0.000803782	-2.17573e-06			0.000803782	-1.61178e-07
		0.000803858	-2.21945e-06			0.000803858	-1.64417e-07
		0.000803934	-2.26318e-06			0.000803934	-1.67657e-07
		0.00080401	-2.30692e-06			0.00080401	-1.70897e-07
		0.000804086	-2.35067e-06			0.000804086	-1.74138e-07
		0.000804162	-2.39443e-06			0.000804162	-1.7738e-07
		0.000804237	-2.4382e-06			0.000804237	-1.80622e-07
		0.000804313	-2.48197e-06			0.000804313	-1.83865e-07
		0.000804389	-2.52575e-06			0.000804389	-1.87108e-07
		0.000804465	-2.56954e-06			0.000804465	-1.90352e-07
		0.000804541	-2.61334e-06			0.000804541	-1.93597e-07
		0.000804617	-2.65715e-06			0.000804617	-1.96842e-07
		0.000804693	-2.70096e-06			0.000804693	-2.00088e-07
		0.000804769	-2.74479e-06			0.000804769	-2.03334e-07
		0.000804845	-2.78862e-06			0.000804845	-2.06581e-07
		0.000804921	-2.83246e-06			0.000804921	-2.09829e-07
		0.000804996	-2.87631e-06			0.000804996	-2.13077e-07
		0.000805072	-2.92016e-06			0.000805072	-2.16326e-07
		0.000805148	-2.96403e-06			0.000805148	-2.19575e-07
		0.000805224	-3.0079e-06			0.000805224	-2.22826e-07
		0.0008053	-3.05178e-06			0.0008053	-2.26076e-07
		0.000805376	-3.09567e-06			0.000805376	-2.29328e-07
		0.000805452	-3.13957e-06			0.000805452	-2.3258e-07
		0.000805528	-3.18347e-06			0.000805528	-2.35832e-07
		0.000805604	-3.22739e-06			0.000805604	-2.39085e-07
		0.00080568	-3.27131e-06			0.00080568	-2.42339e-07
		0.000805756	-3.31524e-06			0.000805756	-2.45594e-07
		0.000805832	-3.35918e-06			0.000805832	-2.48849e-07
		0.000805908	-3.40313e-06			0.000805908	-2.52104e-07
		0.000805984	-3.44708e-06			0.000805984	-2.5536e-07
		0.00080606	-3.49105e-06			0.00080606	-2.58617e-07
		0.000806136	-3.53502e-06			0.000806136	-2.61875e-07
		0.000806212	-3.579e-06			0.000806212	-2.65133e-07
		0.000806288	-3.62299e-06			0.000806288	-2.68392e-07
		0.000806365	-3.66699e-06			0.000806365	-2.71651e-07
		0.000806441	-3.71099e-06			0.000806441	-2.74911e-07
		0.000806517	-3.75501e-06			0.000806517	-2.78171e-07
		0.000806593	-3.79903e-06			0.000806593	-2.81433e-07
		0.000806669	-3.84306e-06			0.000806669	-2.84694e-07
		0.000806745	-3.8871e-06			0.000806745	-2.87957e-07
		0.000806821	-3.93115e-06			0.000806821	-2.9122e-07
		0.000806897	-3.9752e-06			0.000806897	-2.94483e-07
		0.000806973	-4.01927e-06			0.000806973	-2.97748e-07
		0.000807049	-4.06334e-06			0.000807049	-3.01013e-07
		0.000807126	-4.10742e-06			0.000807126	-3.04278e-07
		0.000807202	-4.15151e-06			0.000807202	-3.07544e-07
		0.000807278	-4.1956e-06			0.000807278	-3.10811e-07
		0.000807354	-4.23971e-06			0.000807354	-3.14078e-07
		0.00080743	-4.28382e-06			0.00080743	-3.17346e-07
		0.000807506	-4.32794e-06			0.000807506	-3.20615e-07
		0.000807583	-4.37207e-06			0.000807583	-3.23884e-07
		0.000807659	-4.41621e-06			0.000807659	-3.27154e-07
		0.000807735	-4.46036e-06			0.000807735	-3.30424e-07
		0.000807811	-4.50452e-06			0.000807811	-3.33695e-07
		0.000807887	-4.54868e-06			0.000807887	-3.36967e-07
		0.000807964	-4.59285e-06			0.000807964	-3.40239e-07
		0.00080804	-4.63703e-06			0.00080804	-3.43512e-07
		0.000808116	-4.68122e-06			0.000808116	-3.46785e-07
		0.000808192	-4.72542e-06			0.000808192	-3.50059e-07
		0.000808269	-4.76962e-06			0.000808269	-3.53334e-07
		0.000808345	-4.81384e-06			0.000808345	-3.5661e-07
		0.000808421	-4.85806e-06			0.000808421	-3.59886e-07
		0.000808497	-4.90229e-06			0.000808497	-3.63162e-07
		0.000808574	-4.94653e-06			0.000808574	-3.66439e-07
		0.00080865	-4.99077e-06			0.00080865	-3.69717e-07
		0.000808726	-5.03503e-06			0.000808726	-3.72996e-07
		0.000808802	-5.07929e-06			0.000808802	-3.76275e-07
		0.000808879	-5.12357e-06			0.000808879	-3.79554e-07
		0.000808955	-5.16785e-06			0.000808955	-3.82835e-07
		0.000809031	-5.21213e-06			0.000809031	-3.86116e-07
		0.000809108	-5.25643e-06			0.000809108	-3.89397e-07
		0.000809184	-5.30074e-06			0.000809184	-3.92679e-07
		0.00080926	-5.34505e-06			0.00080926	-3.95962e-07
		0.000809337	-5.38937e-06			0.000809337	-3.99245e-07
		0.000809413	-5.4337e-06			0.000809413	-4.02529e-07
		0.000809489	-5.47804e-06			0.000809489	-4.05814e-07
		0.000809566	-5.52239e-06			0.000809566	-4.09099e-07
		0.000809642	-5.56675e-06			0.000809642	-4.12385e-07
		0.000809719	-5.61111e-06			0.000809719	-4.15672e-07
		0.000809795	-5.65548e-06			0.000809795	-4.18959e-07
		0.000809871	-5.69986e-06			0.000809871	-4.22247e-07
		0.000809948	-5.74425e-06			0.000809948	-4.25535e-07
		0.000810024	-5.78865e-06			0.000810024	-4.28824e-07
		0.000810101	-5.83306e-06			0.000810101	-4.32114e-07
		0.000810177	-5.87747e-06			0.000810177	-4.35404e-07
		0.000810253	-5.92189e-06			0.000810253	-4.38695e-07
		0.00081033	-5.96632e-06			0.00081033	-4.41986e-07
		0.000810406	-6.01076e-06			0.000810406	-4.45278e-07
		0.000810483	-6.05521e-06			0.000810483	-4.48571e-07
		0.000810559	-6.09967e-06			0.000810559	-4.51864e-07
		0.000810636	-6.14413e-06			0.000810636	-4.55158e-07
		0.000810712	-6.1886e-06			0.000810712	-4.58453e-07
		0.000810789	-6.23309e-06			0.000810789	-4.61748e-07
		0.000810865	-6.27758e-06			0.000810865	-4.65044e-07
		0.000810942	-6.32207e-06			0.000810942	-4.6834e-07
		0.000811018	-6.36658e-06			0.000811018	-4.71637e-07
		0.000811095	-6.4111e-06			0.000811095	-4.74935e-07
		0.000811171	-6.45562e-06			0.000811171	-4.78233e-07
		0.000811248	-6.50015e-06			0.000811248	-4.81532e-07
		0.000811324	-6.54469e-06			0.000811324	-4.84832e-07
		0.000811401	-6.58924e-06			0.000811401	-4.88132e-07
		0.000811477	-6.6338e-06			0.000811477	-4.91433e-07
		0.000811554	-6.67836e-06			0.000811554	-4.94734e-07
		0.00081163	-6.72294e-06			0.00081163	-4.98036e-07
		0.000811707	-6.76752e-06			0.000811707	-5.01339e-07
		0.000811784	-6.81211e-06			0.000811784	-5.04642e-07
		0.00081186	-6.85671e-06			0.00081186	-5.07946e-07
		0.000811937	-6.90131e-06			0.000811937	-5.1125e-07
		0.000812013	-6.94593e-06			0.000812013	-5.14556e-07
		0.00081209	-6.99055e-06			0.00081209	-5.17861e-07
		0.000812167	-7.03519e-06			0.000812167	-5.21168e-07
		0.000812243	-7.07983e-06			0.000812243	-5.24475e-07
		0.00081232	-7.12448e-06			0.00081232	-5.27782e-07
		0.000812396	-7.16914e-06			0.000812396	-5.31091e-07
		0.000812473	-7.2138e-06			0.000812473	-5.344e-07
		0.00081255	-7.25848e-06			0.00081255	-5.37709e-07
		0.000812626	-7.30316e-06			0.000812626	-5.41019e-07
		0.000812703	-7.34785e-06			0.000812703	-5.4433e-07
		0.00081278	-7.39255e-06			0.00081278	-5.47641e-07
		0.000812856	-7.43726e-06			0.000812856	-5.50953e-07
		0.000812933	-7.48198e-06			0.000812933	-5.54266e-07
		0.00081301	-7.5267e-06			0.00081301	-5.57579e-07
		0.000813086	-7.57144e-06			0.000813086	-5.60893e-07
		0.000813163	-7.61618e-06			0.000813163	-5.64208e-07
		0.00081324	-7.66093e-06			0.00081324	-5.67523e-07
		0.000813317	-7.70569e-06			0.000813317	-5.70839e-07
		0.000813393	-7.75046e-06			0.000813393	-5.74155e-07
		0.00081347	-7.79523e-06			0.00081347	-5.77472e-07
		0.000813547	-7.84002e-06			0.000813547	-5.8079e-07
		0.000813624	-7.88481e-06			0.000813624	-5.84108e-07
		0.0008137	-7.92961e-06			0.0008137	-5.87427e-07
		0.000813777	-7.97442e-06			0.000813777	-5.90746e-07
		0.000813854	-8.01924e-06			0.000813854	-5.94066e-07
		0.000813931	-8.06407e-06			0.000813931	-5.97387e-07
		0.000814007	-8.1089e-06			0.000814007	-6.00709e-07
		0.000814084	-8.15375e-06			0.000814084	-6.04031e-07
		0.000814161	-8.1986e-06			0.000814161	-6.07353e-07
		0.000814238	-8.24346e-06			0.000814238	-6.10677e-07
		0.000814315	-8.28833e-06			0.000814315	-6.14001e-07
		0.000814391	-8.3332e-06			0.000814391	-6.17325e-07
		0.000814468	-8.37809e-06			0.000814468	-6.2065e-07
		0.000814545	-8.42299e-06			0.000814545	-6.23976e-07
		0.000814622	-8.46789e-06			0.000814622	-6.27302e-07
		0.000814699	-8.5128e-06			0.000814699	-6.3063e-07
		0.000814776	-8.55772e-06			0.000814776	-6.33957e-07
		0.000814853	-8.60265e-06			0.000814853	-6.37285e-07
		0.000814929	-8.64758e-06			0.000814929	-6.40614e-07
		0.000815006	-8.69253e-06			0.000815006	-6.43944e-07
		0.000815083	-8.73748e-06			0.000815083	-6.47274e-07
		0.00081516	-8.78245e-06			0.00081516	-6.50605e-07
		0.000815237	-8.82742e-06			0.000815237	-6.53936e-07
		0.000815314	-8.8724e-06			0.000815314	-6.57269e-07
		0.000815391	-8.91738e-06			0.000815391	-6.60601e-07
		0.000815468	-8.96238e-06			0.000815468	-6.63935e-07
		0.000815545	-9.00738e-06			0.000815545	-6.67269e-07
		0.000815622	-9.0524e-06			0.000815622	-6.70603e-07
		0.000815699	-9.09742e-06			0.000815699	-6.73938e-07
		0.000815776	-9.14245e-06			0.000815776	-6.77274e-07
		0.000815852	-9.18749e-06			0.000815852	-6.80611e-07
		0.000815929	-9.23254e-06			0.000815929	-6.83948e-07
		0.000816006	-9.27759e-06			0.000816006	-6.87285e-07
		0.000816083	-9.32266e-06			0.000816083	-6.90624e-07
		0.00081616	-9.36773e-06			0.00081616	-6.93963e-07
		0.000816237	-9.41281e-06			0.000816237	-6.97302e-07
		0.000816314	-9.4579e-06			0.000816314	-7.00643e-07
		0.000816391	-9.503e-06			0.000816391	-7.03984e-07
		0.000816468	-9.5481e-06			0.000816468	-7.07325e-07
		0.000816545	-9.59322e-06			0.000816545	-7.10667e-07
		0.000816622	-9.63834e-06			0.000816622	-7.1401e-07
		0.0008167	-9.68348e-06			0.0008167	-7.17353e-07
		0.000816777	-9.72862e-06			0.000816777	-7.20698e-07
		0.000816854	-9.77377e-06			0.000816854	-7.24042e-07
		0.000816931	-9.81892e-06			0.000816931	-7.27387e-07
		0.000817008	-9.86409e-06			0.000817008	-7.30733e-07
		0.000817085	-9.90926e-06			0.000817085	-7.3408e-07
		0.000817162	-9.95445e-06			0.000817162	-7.37427e-07
		0.000817239	-9.99964e-06			0.000817239	-7.40775e-07
		0.000817316	-1.00448e-05			0.000817316	-7.44123e-07
		0.000817393	-1.009e-05			0.000817393	-7.47473e-07
		0.00081747	-1.01353e-05			0.00081747	-7.50822e-07
		0.000817547	-1.01805e-05			0.000817547	-7.54173e-07
		0.000817625	-1.02257e-05			0.000817625	-7.57524e-07
		0.000817702	-1.0271e-05			0.000817702	-7.60875e-07
		0.000817779	-1.03162e-05			0.000817779	-7.64227e-07
		0.000817856	-1.03615e-05			0.000817856	-7.6758e-07
		0.000817933	-1.04068e-05			0.000817933	-7.70934e-07
		0.00081801	-1.0452e-05			0.00081801	-7.74288e-07
		0.000818088	-1.04973e-05			0.000818088	-7.77643e-07
		0.000818165	-1.05426e-05			0.000818165	-7.80998e-07
		0.000818242	-1.05879e-05			0.000818242	-7.84354e-07
		0.000818319	-1.06332e-05			0.000818319	-7.87711e-07
		0.000818396	-1.06785e-05			0.000818396	-7.91068e-07
		0.000818473	-1.07239e-05			0.000818473	-7.94426e-07
		0.000818551	-1.07692e-05			0.000818551	-7.97785e-07
		0.000818628	-1.08146e-05			0.000818628	-8.01144e-07
		0.000818705	-1.08599e-05			0.000818705	-8.04504e-07
		0.000818782	-1.09053e-05			0.000818782	-8.07864e-07
		0.00081886	-1.09506e-05			0.00081886	-8.11225e-07
		0.000818937	-1.0996e-05			0.000818937	-8.14587e-07
		0.000819014	-1.10414e-05			0.000819014	-8.1795e-07
		0.000819091	-1.10868e-05			0.000819091	-8.21313e-07
		0.000819169	-1.11322e-05			0.000819169	-8.24676e-07
		0.000819246	-1.11776e-05			0.000819246	-8.28041e-07
		0.000819323	-1.1223e-05			0.000819323	-8.31406e-07
		0.000819401	-1.12685e-05			0.000819401	-8.34771e-07
		0.000819478	-1.13139e-05			0.000819478	-8.38137e-07
		0.000819555	-1.13594e-05			0.000819555	-8.41504e-07
		0.000819632	-1.14048e-05			0.000819632	-8.44872e-07
		0.00081971	-1.14503e-05			0.00081971	-8.4824e-07
		0.000819787	-1.14958e-05			0.000819787	-8.51608e-07
		0.000819864	-1.15412e-05			0.000819864	-8.54978e-07
		0.000819942	-1.15867e-05			0.000819942	-8.58348e-07
		0.000820019	-1.16322e-05			0.000820019	-8.61718e-07
		0.000820097	-1.16777e-05			0.000820097	-8.6509e-07
		0.000820174	-1.17233e-05			0.000820174	-8.68462e-07
		0.000820251	-1.17688e-05			0.000820251	-8.71834e-07
		0.000820329	-1.18143e-05			0.000820329	-8.75207e-07
		0.000820406	-1.18599e-05			0.000820406	-8.78581e-07
		0.000820483	-1.19054e-05			0.000820483	-8.81956e-07
		0.000820561	-1.1951e-05			0.000820561	-8.85331e-07
		0.000820638	-1.19965e-05			0.000820638	-8.88706e-07
		0.000820716	-1.20421e-05			0.000820716	-8.92083e-07
		0.000820793	-1.20877e-05			0.000820793	-8.9546e-07
		0.000820871	-1.21333e-05			0.000820871	-8.98838e-07
		0.000820948	-1.21789e-05			0.000820948	-9.02216e-07
		0.000821025	-1.22245e-05			0.000821025	-9.05595e-07
		0.000821103	-1.22701e-05			0.000821103	-9.08974e-07
		0.00082118	-1.23158e-05			0.00082118	-9.12354e-07
		0.000821258	-1.23614e-05			0.000821258	-9.15735e-07
		0.000821335	-1.24071e-05			0.000821335	-9.19117e-07
		0.000821413	-1.24527e-05			0.000821413	-9.22499e-07
		0.00082149	-1.24984e-05			0.00082149	-9.25882e-07
		0.000821568	-1.2544e-05			0.000821568	-9.29265e-07
		0.000821645	-1.25897e-05			0.000821645	-9.32649e-07
		0.000821723	-1.26354e-05			0.000821723	-9.36034e-07
		0.0008218	-1.26811e-05			0.0008218	-9.39419e-07
		0.000821878	-1.27268e-05			0.000821878	-9.42805e-07
		0.000821955	-1.27725e-05			0.000821955	-9.46192e-07
		0.000822033	-1.28183e-05			0.000822033	-9.49579e-07
		0.00082211	-1.2864e-05			0.00082211	-9.52967e-07
		0.000822188	-1.29097e-05			0.000822188	-9.56355e-07
		0.000822266	-1.29555e-05			0.000822266	-9.59744e-07
		0.000822343	-1.30012e-05			0.000822343	-9.63134e-07
		0.000822421	-1.3047e-05			0.000822421	-9.66524e-07
		0.000822498	-1.30928e-05			0.000822498	-9.69915e-07
		0.000822576	-1.31386e-05			0.000822576	-9.73307e-07
		0.000822654	-1.31844e-05			0.000822654	-9.767e-07
		0.000822731	-1.32302e-05			0.000822731	-9.80093e-07
		0.000822809	-1.3276e-05			0.000822809	-9.83486e-07
		0.000822886	-1.33218e-05			0.000822886	-9.8688e-07
		0.000822964	-1.33676e-05			0.000822964	-9.90275e-07
		0.000823042	-1.34134e-05			0.000823042	-9.93671e-07
		0.000823119	-1.34593e-05			0.000823119	-9.97067e-07
		0.000823197	-1.35051e-05			0.000823197	-1.00046e-06
		0.000823275	-1.3551e-05			0.000823275	-1.00386e-06
		0.000823352	-1.35969e-05			0.000823352	-1.00726e-06
		0.00082343	-1.36428e-05			0.00082343	-1.01066e-06
		0.000823508	-1.36886e-05			0.000823508	-1.01406e-06
		0.000823585	-1.37345e-05			0.000823585	-1.01746e-06
		0.000823663	-1.37804e-05			0.000823663	-1.02086e-06
		0.000823741	-1.38264e-05			0.000823741	-1.02426e-06
		0.000823818	-1.38723e-05			0.000823818	-1.02766e-06
		0.000823896	-1.39182e-05			0.000823896	-1.03106e-06
		0.000823974	-1.39642e-05			0.000823974	-1.03447e-06
		0.000824052	-1.40101e-05			0.000824052	-1.03787e-06
		0.000824129	-1.40561e-05			0.000824129	-1.04128e-06
		0.000824207	-1.4102e-05			0.000824207	-1.04468e-06
		0.000824285	-1.4148e-05			0.000824285	-1.04809e-06
		0.000824363	-1.4194e-05			0.000824363	-1.05149e-06
		0.00082444	-1.424e-05			0.00082444	-1.0549e-06
		0.000824518	-1.4286e-05			0.000824518	-1.05831e-06
		0.000824596	-1.4332e-05			0.000824596	-1.06172e-06
		0.000824674	-1.4378e-05			0.000824674	-1.06513e-06
		0.000824752	-1.4424e-05			0.000824752	-1.06853e-06
		0.000824829	-1.44701e-05			0.000824829	-1.07195e-06
		0.000824907	-1.45161e-05			0.000824907	-1.07536e-06
		0.000824985	-1.45622e-05			0.000824985	-1.07877e-06
		0.000825063	-1.46082e-05			0.000825063	-1.08218e-06
		0.000825141	-1.46543e-05			0.000825141	-1.08559e-06
		0.000825219	-1.47004e-05			0.000825219	-1.08901e-06
		0.000825296	-1.47465e-05			0.000825296	-1.09242e-06
		0.000825374	-1.47926e-05			0.000825374	-1.09584e-06
		0.000825452	-1.48387e-05			0.000825452	-1.09925e-06
		0.00082553	-1.48848e-05			0.00082553	-1.10267e-06
		0.000825608	-1.49309e-05			0.000825608	-1.10608e-06
		0.000825686	-1.4977e-05			0.000825686	-1.1095e-06
		0.000825764	-1.50232e-05			0.000825764	-1.11292e-06
		0.000825842	-1.50693e-05			0.000825842	-1.11634e-06
		0.000825919	-1.51155e-05			0.000825919	-1.11976e-06
		0.000825997	-1.51616e-05			0.000825997	-1.12318e-06
		0.000826075	-1.52078e-05			0.000826075	-1.1266e-06
		0.000826153	-1.5254e-05			0.000826153	-1.13002e-06
		0.000826231	-1.53002e-05			0.000826231	-1.13344e-06
		0.000826309	-1.53464e-05			0.000826309	-1.13686e-06
		0.000826387	-1.53926e-05			0.000826387	-1.14029e-06
		0.000826465	-1.54388e-05			0.000826465	-1.14371e-06
		0.000826543	-1.5485e-05			0.000826543	-1.14713e-06
		0.000826621	-1.55313e-05			0.000826621	-1.15056e-06
		0.000826699	-1.55775e-05			0.000826699	-1.15399e-06
		0.000826777	-1.56238e-05			0.000826777	-1.15741e-06
		0.000826855	-1.567e-05			0.000826855	-1.16084e-06
		0.000826933	-1.57163e-05			0.000826933	-1.16427e-06
		0.000827011	-1.57626e-05			0.000827011	-1.1677e-06
		0.000827089	-1.58089e-05			0.000827089	-1.17112e-06
		0.000827167	-1.58552e-05			0.000827167	-1.17455e-06
		0.000827245	-1.59015e-05			0.000827245	-1.17798e-06
		0.000827323	-1.59478e-05			0.000827323	-1.18142e-06
		0.000827401	-1.59941e-05			0.000827401	-1.18485e-06
		0.000827479	-1.60404e-05			0.000827479	-1.18828e-06
		0.000827557	-1.60868e-05			0.000827557	-1.19171e-06
		0.000827635	-1.61331e-05			0.000827635	-1.19515e-06
		0.000827713	-1.61795e-05			0.000827713	-1.19858e-06
		0.000827791	-1.62259e-05			0.000827791	-1.20201e-06
		0.00082787	-1.62722e-05			0.00082787	-1.20545e-06
		0.000827948	-1.63186e-05			0.000827948	-1.20889e-06
		0.000828026	-1.6365e-05			0.000828026	-1.21232e-06
		0.000828104	-1.64114e-05			0.000828104	-1.21576e-06
		0.000828182	-1.64578e-05			0.000828182	-1.2192e-06
		0.00082826	-1.65042e-05			0.00082826	-1.22264e-06
		0.000828338	-1.65507e-05			0.000828338	-1.22608e-06
		0.000828416	-1.65971e-05			0.000828416	-1.22952e-06
		0.000828495	-1.66435e-05			0.000828495	-1.23296e-06
		0.000828573	-1.669e-05			0.000828573	-1.2364e-06
		0.000828651	-1.67365e-05			0.000828651	-1.23984e-06
		0.000828729	-1.67829e-05			0.000828729	-1.24328e-06
		0.000828807	-1.68294e-05			0.000828807	-1.24673e-06
		0.000828885	-1.68759e-05			0.000828885	-1.25017e-06
		0.000828964	-1.69224e-05			0.000828964	-1.25362e-06
		0.000829042	-1.69689e-05			0.000829042	-1.25706e-06
		0.00082912	-1.70154e-05			0.00082912	-1.26051e-06
		0.000829198	-1.70619e-05			0.000829198	-1.26395e-06
		0.000829277	-1.71085e-05			0.000829277	-1.2674e-06
		0.000829355	-1.7155e-05			0.000829355	-1.27085e-06
		0.000829433	-1.72016e-05			0.000829433	-1.2743e-06
		0.000829511	-1.72481e-05			0.000829511	-1.27775e-06
		0.00082959	-1.72947e-05			0.00082959	-1.2812e-06
		0.000829668	-1.73413e-05			0.000829668	-1.28465e-06
		0.000829746	-1.73879e-05			0.000829746	-1.2881e-06
		0.000829824	-1.74345e-05			0.000829824	-1.29155e-06
		0.000829903	-1.74811e-05			0.000829903	-1.295e-06
		0.000829981	-1.75277e-05			0.000829981	-1.29845e-06
		0.000830059	-1.75743e-05			0.000830059	-1.30191e-06
		0.000830138	-1.76209e-05			0.000830138	-1.30536e-06
		0.000830216	-1.76676e-05			0.000830216	-1.30882e-06
		0.000830294	-1.77142e-05			0.000830294	-1.31227e-06
		0.000830372	-1.77609e-05			0.000830372	-1.31573e-06
		0.000830451	-1.78075e-05			0.000830451	-1.31919e-06
		0.000830529	-1.78542e-05			0.000830529	-1.32264e-06
		0.000830608	-1.79009e-05			0.000830608	-1.3261e-06
		0.000830686	-1.79476e-05			0.000830686	-1.32956e-06
		0.000830764	-1.79943e-05			0.000830764	-1.33302e-06
		0.000830843	-1.8041e-05			0.000830843	-1.33648e-06
		0.000830921	-1.80877e-05			0.000830921	-1.33994e-06
		0.000830999	-1.81344e-05			0.000830999	-1.3434e-06
		0.000831078	-1.81812e-05			0.000831078	-1.34686e-06
		0.000831156	-1.82279e-05			0.000831156	-1.35033e-06
		0.000831235	-1.82747e-05			0.000831235	-1.35379e-06
		0.000831313	-1.83214e-05			0.000831313	-1.35726e-06
		0.000831391	-1.83682e-05			0.000831391	-1.36072e-06
		0.00083147	-1.8415e-05			0.00083147	-1.36419e-06
		0.000831548	-1.84618e-05			0.000831548	-1.36765e-06
		0.000831627	-1.85086e-05			0.000831627	-1.37112e-06
		0.000831705	-1.85554e-05			0.000831705	-1.37459e-06
		0.000831784	-1.86022e-05			0.000831784	-1.37805e-06
		0.000831862	-1.8649e-05			0.000831862	-1.38152e-06
		0.000831941	-1.86958e-05			0.000831941	-1.38499e-06
		0.000832019	-1.87427e-05			0.000832019	-1.38846e-06
		0.000832098	-1.87895e-05			0.000832098	-1.39193e-06
		0.000832176	-1.88364e-05			0.000832176	-1.3954e-06
		0.000832255	-1.88833e-05			0.000832255	-1.39888e-06
		0.000832333	-1.89301e-05			0.000832333	-1.40235e-06
		0.000832412	-1.8977e-05			0.000832412	-1.40582e-06
		0.00083249	-1.90239e-05			0.00083249	-1.4093e-06
		0.000832569	-1.90708e-05			0.000832569	-1.41277e-06
		0.000832647	-1.91177e-05			0.000832647	-1.41625e-06
		0.000832726	-1.91646e-05			0.000832726	-1.41972e-06
		0.000832804	-1.92116e-05			0.000832804	-1.4232e-06
		0.000832883	-1.92585e-05			0.000832883	-1.42668e-06
		0.000832962	-1.93055e-05			0.000832962	-1.43015e-06
		0.00083304	-1.93524e-05			0.00083304	-1.43363e-06
		0.000833119	-1.93994e-05			0.000833119	-1.43711e-06
		0.000833197	-1.94464e-05			0.000833197	-1.44059e-06
		0.000833276	-1.94933e-05			0.000833276	-1.44407e-06
		0.000833354	-1.95403e-05			0.000833354	-1.44755e-06
		0.000833433	-1.95873e-05			0.000833433	-1.45103e-06
		0.000833512	-1.96343e-05			0.000833512	-1.45452e-06
		0.00083359	-1.96814e-05			0.00083359	-1.458e-06
		0.000833669	-1.97284e-05			0.000833669	-1.46148e-06
		0.000833748	-1.97754e-05			0.000833748	-1.46497e-06
		0.000833826	-1.98225e-05			0.000833826	-1.46845e-06
		0.000833905	-1.98695e-05			0.000833905	-1.47194e-06
		0.000833984	-1.99166e-05			0.000833984	-1.47543e-06
		0.000834062	-1.99637e-05			0.000834062	-1.47891e-06
		0.000834141	-2.00107e-05			0.000834141	-1.4824e-06
		0.00083422	-2.00578e-05			0.00083422	-1.48589e-06
		0.000834298	-2.01049e-05			0.000834298	-1.48938e-06
		0.000834377	-2.0152e-05			0.000834377	-1.49287e-06
		0.000834456	-2.01991e-05			0.000834456	-1.49636e-06
		0.000834535	-2.02463e-05			0.000834535	-1.49985e-06
		0.000834613	-2.02934e-05			0.000834613	-1.50334e-06
		0.000834692	-2.03405e-05			0.000834692	-1.50683e-06
		0.000834771	-2.03877e-05			0.000834771	-1.51033e-06
		0.00083485	-2.04349e-05			0.00083485	-1.51382e-06
		0.000834928	-2.0482e-05			0.000834928	-1.51731e-06
		0.000835007	-2.05292e-05			0.000835007	-1.52081e-06
		0.000835086	-2.05764e-05			0.000835086	-1.5243e-06
		0.000835165	-2.06236e-05			0.000835165	-1.5278e-06
		0.000835243	-2.06708e-05			0.000835243	-1.5313e-06
		0.000835322	-2.0718e-05			0.000835322	-1.5348e-06
		0.000835401	-2.07652e-05			0.000835401	-1.53829e-06
		0.00083548	-2.08125e-05			0.00083548	-1.54179e-06
		0.000835559	-2.08597e-05			0.000835559	-1.54529e-06
		0.000835637	-2.0907e-05			0.000835637	-1.54879e-06
		0.000835716	-2.09542e-05			0.000835716	-1.55229e-06
		0.000835795	-2.10015e-05			0.000835795	-1.55579e-06
		0.000835874	-2.10488e-05			0.000835874	-1.5593e-06
		0.000835953	-2.1096e-05			0.000835953	-1.5628e-06
		0.000836032	-2.11433e-05			0.000836032	-1.5663e-06
		0.000836111	-2.11906e-05			0.000836111	-1.56981e-06
		0.000836189	-2.12379e-05			0.000836189	-1.57331e-06
		0.000836268	-2.12853e-05			0.000836268	-1.57682e-06
		0.000836347	-2.13326e-05			0.000836347	-1.58032e-06
		0.000836426	-2.13799e-05			0.000836426	-1.58383e-06
		0.000836505	-2.14273e-05			0.000836505	-1.58734e-06
		0.000836584	-2.14746e-05			0.000836584	-1.59085e-06
		0.000836663	-2.1522e-05			0.000836663	-1.59436e-06
		0.000836742	-2.15694e-05			0.000836742	-1.59787e-06
		0.000836821	-2.16168e-05			0.000836821	-1.60138e-06
		0.0008369	-2.16642e-05			0.0008369	-1.60489e-06
		0.000836979	-2.17116e-05			0.000836979	-1.6084e-06
		0.000837058	-2.1759e-05			0.000837058	-1.61191e-06
		0.000837137	-2.18064e-05			0.000837137	-1.61542e-06
		0.000837216	-2.18538e-05			0.000837216	-1.61894e-06
		0.000837295	-2.19013e-05			0.000837295	-1.62245e-06
		0.000837374	-2.19487e-05			0.000837374	-1.62597e-06
		0.000837453	-2.19962e-05			0.000837453	-1.62948e-06
		0.000837532	-2.20436e-05			0.000837532	-1.633e-06
		0.000837611	-2.20911e-05			0.000837611	-1.63651e-06
		0.00083769	-2.21386e-05			0.00083769	-1.64003e-06
		0.000837769	-2.21861e-05			0.000837769	-1.64355e-06
		0.000837848	-2.22336e-05			0.000837848	-1.64707e-06
		0.000837927	-2.22811e-05			0.000837927	-1.65059e-06
		0.000838006	-2.23286e-05			0.000838006	-1.65411e-06
		0.000838085	-2.23761e-05			0.000838085	-1.65763e-06
		0.000838164	-2.24237e-05			0.000838164	-1.66115e-06
		0.000838243	-2.24712e-05			0.000838243	-1.66467e-06
		0.000838322	-2.25188e-05			0.000838322	-1.6682e-06
		0.000838401	-2.25663e-05			0.000838401	-1.67172e-06
		0.00083848	-2.26139e-05			0.00083848	-1.67524e-06
		0.000838559	-2.26615e-05			0.000838559	-1.67877e-06
		0.000838638	-2.27091e-05			0.000838638	-1.68229e-06
		0.000838718	-2.27567e-05			0.000838718	-1.68582e-06
		0.000838797	-2.28043e-05			0.000838797	-1.68935e-06
		0.000838876	-2.28519e-05			0.000838876	-1.69287e-06
		0.000838955	-2.28995e-05			0.000838955	-1.6964e-06
		0.000839034	-2.29471e-05			0.000839034	-1.69993e-06
		0.000839113	-2.29948e-05			0.000839113	-1.70346e-06
		0.000839192	-2.30424e-05			0.000839192	-1.70699e-06
		0.000839272	-2.30901e-05			0.000839272	-1.71052e-06
		0.000839351	-2.31378e-05			0.000839351	-1.71405e-06
		0.00083943	-2.31854e-05			0.00083943	-1.71758e-06
		0.000839509	-2.32331e-05			0.000839509	-1.72112e-06
		0.000839588	-2.32808e-05			0.000839588	-1.72465e-06
		0.000839668	-2.33285e-05			0.000839668	-1.72818e-06
		0.000839747	-2.33763e-05			0.000839747	-1.73172e-06
		0.000839826	-2.3424e-05			0.000839826	-1.73525e-06
		0.000839905	-2.34717e-05			0.000839905	-1.73879e-06
		0.000839984	-2.35195e-05			0.000839984	-1.74233e-06
		0.000840064	-2.35672e-05			0.000840064	-1.74586e-06
		0.000840143	-2.3615e-05			0.000840143	-1.7494e-06
		0.000840222	-2.36627e-05			0.000840222	-1.75294e-06
		0.000840301	-2.37105e-05			0.000840301	-1.75648e-06
		0.000840381	-2.37583e-05			0.000840381	-1.76002e-06
		0.00084046	-2.38061e-05			0.00084046	-1.76356e-06
		0.000840539	-2.38539e-05			0.000840539	-1.7671e-06
		0.000840619	-2.39017e-05			0.000840619	-1.77065e-06
		0.000840698	-2.39495e-05			0.000840698	-1.77419e-06
		0.000840777	-2.39974e-05			0.000840777	-1.77773e-06
		0.000840857	-2.40452e-05			0.000840857	-1.78128e-06
		0.000840936	-2.40931e-05			0.000840936	-1.78482e-06
		0.000841015	-2.41409e-05			0.000841015	-1.78837e-06
		0.000841095	-2.41888e-05			0.000841095	-1.79191e-06
		0.000841174	-2.42367e-05			0.000841174	-1.79546e-06
		0.000841253	-2.42846e-05			0.000841253	-1.79901e-06
		0.000841333	-2.43325e-05			0.000841333	-1.80255e-06
		0.000841412	-2.43804e-05			0.000841412	-1.8061e-06
		0.000841491	-2.44283e-05			0.000841491	-1.80965e-06
		0.000841571	-2.44762e-05			0.000841571	-1.8132e-06
		0.00084165	-2.45241e-05			0.00084165	-1.81675e-06
		0.00084173	-2.45721e-05			0.00084173	-1.82031e-06
		0.000841809	-2.462e-05			0.000841809	-1.82386e-06
		0.000841888	-2.4668e-05			0.000841888	-1.82741e-06
		0.000841968	-2.47159e-05			0.000841968	-1.83096e-06
		0.000842047	-2.47639e-05			0.000842047	-1.83452e-06
		0.000842127	-2.48119e-05			0.000842127	-1.83807e-06
		0.000842206	-2.48599e-05			0.000842206	-1.84163e-06
		0.000842286	-2.49079e-05			0.000842286	-1.84518e-06
		0.000842365	-2.49559e-05			0.000842365	-1.84874e-06
		0.000842444	-2.50039e-05			0.000842444	-1.8523e-06
		0.000842524	-2.5052e-05			0.000842524	-1.85586e-06
		0.000842603	-2.51e-05			0.000842603	-1.85942e-06
		0.000842683	-2.51481e-05			0.000842683	-1.86298e-06
		0.000842762	-2.51961e-05			0.000842762	-1.86654e-06
		0.000842842	-2.52442e-05			0.000842842	-1.8701e-06
		0.000842921	-2.52923e-05			0.000842921	-1.87366e-06
		0.000843001	-2.53403e-05			0.000843001	-1.87722e-06
		0.00084308	-2.53884e-05			0.00084308	-1.88078e-06
		0.00084316	-2.54365e-05			0.00084316	-1.88435e-06
		0.00084324	-2.54847e-05			0.00084324	-1.88791e-06
		0.000843319	-2.55328e-05			0.000843319	-1.89148e-06
		0.000843399	-2.55809e-05			0.000843399	-1.89504e-06
		0.000843478	-2.56291e-05			0.000843478	-1.89861e-06
		0.000843558	-2.56772e-05			0.000843558	-1.90217e-06
		0.000843637	-2.57254e-05			0.000843637	-1.90574e-06
		0.000843717	-2.57735e-05			0.000843717	-1.90931e-06
		0.000843797	-2.58217e-05			0.000843797	-1.91288e-06
		0.000843876	-2.58699e-05			0.000843876	-1.91645e-06
		0.000843956	-2.59181e-05			0.000843956	-1.92002e-06
		0.000844035	-2.59663e-05			0.000844035	-1.92359e-06
		0.000844115	-2.60145e-05			0.000844115	-1.92716e-06
		0.000844195	-2.60627e-05			0.000844195	-1.93073e-06
		0.000844274	-2.6111e-05			0.000844274	-1.93431e-06
		0.000844354	-2.61592e-05			0.000844354	-1.93788e-06
		0.000844434	-2.62074e-05			0.000844434	-1.94146e-06
		0.000844513	-2.62557e-05			0.000844513	-1.94503e-06
		0.000844593	-2.6304e-05			0.000844593	-1.94861e-06
		0.000844673	-2.63523e-05			0.000844673	-1.95218e-06
		0.000844752	-2.64005e-05			0.000844752	-1.95576e-06
		0.000844832	-2.64488e-05			0.000844832	-1.95934e-06
		0.000844912	-2.64971e-05			0.000844912	-1.96292e-06
		0.000844991	-2.65454e-05			0.000844991	-1.96649e-06
		0.000845071	-2.65938e-05			0.000845071	-1.97007e-06
		0.000845151	-2.66421e-05			0.000845151	-1.97365e-06
		0.000845231	-2.66904e-05			0.000845231	-1.97724e-06
		0.00084531	-2.67388e-05			0.00084531	-1.98082e-06
		0.00084539	-2.67872e-05			0.00084539	-1.9844e-06
		0.00084547	-2.68355e-05			0.00084547	-1.98798e-06
		0.00084555	-2.68839e-05			0.00084555	-1.99157e-06
		0.000845629	-2.69323e-05			0.000845629	-1.99515e-06
		0.000845709	-2.69807e-05			0.000845709	-1.99874e-06
		0.000845789	-2.70291e-05			0.000845789	-2.00232e-06
		0.000845869	-2.70775e-05			0.000845869	-2.00591e-06
		0.000845949	-2.71259e-05			0.000845949	-2.0095e-06
		0.000846028	-2.71743e-05			0.000846028	-2.01308e-06
		0.000846108	-2.72228e-05			0.000846108	-2.01667e-06
		0.000846188	-2.72712e-05			0.000846188	-2.02026e-06
		0.000846268	-2.73197e-05			0.000846268	-2.02385e-06
		0.000846348	-2.73682e-05			0.000846348	-2.02744e-06
		0.000846427	-2.74166e-05			0.000846427	-2.03103e-06
		0.000846507	-2.74651e-05			0.000846507	-2.03463e-06
		0.000846587	-2.75136e-05			0.000846587	-2.03822e-06
		0.000846667	-2.75621e-05			0.000846667	-2.04181e-06
		0.000846747	-2.76106e-05			0.000846747	-2.04541e-06
		0.000846827	-2.76592e-05			0.000846827	-2.049e-06
		0.000846907	-2.77077e-05			0.000846907	-2.0526e-06
		0.000846987	-2.77562e-05			0.000846987	-2.05619e-06
		0.000847067	-2.78048e-05			0.000847067	-2.05979e-06
		0.000847146	-2.78534e-05			0.000847146	-2.06339e-06
		0.000847226	-2.79019e-05			0.000847226	-2.06698e-06
		0.000847306	-2.79505e-05			0.000847306	-2.07058e-06
		0.000847386	-2.79991e-05			0.000847386	-2.07418e-06
		0.000847466	-2.80477e-05			0.000847466	-2.07778e-06
		0.000847546	-2.80963e-05			0.000847546	-2.08138e-06
		0.000847626	-2.81449e-05			0.000847626	-2.08498e-06
		0.000847706	-2.81935e-05			0.000847706	-2.08859e-06
		0.000847786	-2.82422e-05			0.000847786	-2.09219e-06
		0.000847866	-2.82908e-05			0.000847866	-2.09579e-06
		0.000847946	-2.83395e-05			0.000847946	-2.0994e-06
		0.000848026	-2.83881e-05			0.000848026	-2.103e-06
		0.000848106	-2.84368e-05			0.000848106	-2.10661e-06
		0.000848186	-2.84855e-05			0.000848186	-2.11021e-06
		0.000848266	-2.85342e-05			0.000848266	-2.11382e-06
		0.000848346	-2.85829e-05			0.000848346	-2.11743e-06
		0.000848426	-2.86316e-05			0.000848426	-2.12103e-06
		0.000848506	-2.86803e-05			0.000848506	-2.12464e-06
		0.000848586	-2.8729e-05			0.000848586	-2.12825e-06
		0.000848666	-2.87777e-05			0.000848666	-2.13186e-06
		0.000848746	-2.88265e-05			0.000848746	-2.13547e-06
		0.000848826	-2.88752e-05			0.000848826	-2.13909e-06
		0.000848906	-2.8924e-05			0.000848906	-2.1427e-06
		0.000848986	-2.89728e-05			0.000848986	-2.14631e-06
		0.000849067	-2.90215e-05			0.000849067	-2.14993e-06
		0.000849147	-2.90703e-05			0.000849147	-2.15354e-06
		0.000849227	-2.91191e-05			0.000849227	-2.15715e-06
		0.000849307	-2.91679e-05			0.000849307	-2.16077e-06
		0.000849387	-2.92168e-05			0.000849387	-2.16439e-06
		0.000849467	-2.92656e-05			0.000849467	-2.168e-06
		0.000849547	-2.93144e-05			0.000849547	-2.17162e-06
		0.000849627	-2.93633e-05			0.000849627	-2.17524e-06
		0.000849708	-2.94121e-05			0.000849708	-2.17886e-06
		0.000849788	-2.9461e-05			0.000849788	-2.18248e-06
		0.000849868	-2.95099e-05			0.000849868	-2.1861e-06
		0.000849948	-2.95587e-05			0.000849948	-2.18972e-06
		0.000850028	-2.96076e-05			0.000850028	-2.19334e-06
		0.000850108	-2.96565e-05			0.000850108	-2.19697e-06
		0.000850189	-2.97054e-05			0.000850189	-2.20059e-06
		0.000850269	-2.97544e-05			0.000850269	-2.20421e-06
		0.000850349	-2.98033e-05			0.000850349	-2.20784e-06
		0.000850429	-2.98522e-05			0.000850429	-2.21146e-06
		0.00085051	-2.99012e-05			0.00085051	-2.21509e-06
		0.00085059	-2.99501e-05			0.00085059	-2.21871e-06
		0.00085067	-2.99991e-05			0.00085067	-2.22234e-06
		0.00085075	-3.00481e-05			0.00085075	-2.22597e-06
		0.000850831	-3.0097e-05			0.000850831	-2.2296e-06
		0.000850911	-3.0146e-05			0.000850911	-2.23323e-06
		0.000850991	-3.0195e-05			0.000850991	-2.23686e-06
		0.000851071	-3.0244e-05			0.000851071	-2.24049e-06
		0.000851152	-3.02931e-05			0.000851152	-2.24412e-06
		0.000851232	-3.03421e-05			0.000851232	-2.24775e-06
		0.000851312	-3.03911e-05			0.000851312	-2.25139e-06
		0.000851393	-3.04402e-05			0.000851393	-2.25502e-06
		0.000851473	-3.04892e-05			0.000851473	-2.25865e-06
		0.000851553	-3.05383e-05			0.000851553	-2.26229e-06
		0.000851634	-3.05874e-05			0.000851634	-2.26592e-06
		0.000851714	-3.06365e-05			0.000851714	-2.26956e-06
		0.000851794	-3.06856e-05			0.000851794	-2.2732e-06
		0.000851875	-3.07347e-05			0.000851875	-2.27683e-06
		0.000851955	-3.07838e-05			0.000851955	-2.28047e-06
		0.000852035	-3.08329e-05			0.000852035	-2.28411e-06
		0.000852116	-3.0882e-05			0.000852116	-2.28775e-06
		0.000852196	-3.09312e-05			0.000852196	-2.29139e-06
		0.000852277	-3.09803e-05			0.000852277	-2.29503e-06
		0.000852357	-3.10295e-05			0.000852357	-2.29867e-06
		0.000852437	-3.10786e-05			0.000852437	-2.30232e-06
		0.000852518	-3.11278e-05			0.000852518	-2.30596e-06
		0.000852598	-3.1177e-05			0.000852598	-2.3096e-06
		0.000852679	-3.12262e-05			0.000852679	-2.31325e-06
		0.000852759	-3.12754e-05			0.000852759	-2.31689e-06
		0.00085284	-3.13246e-05			0.00085284	-2.32054e-06
		0.00085292	-3.13739e-05			0.00085292	-2.32419e-06
		0.000853	-3.14231e-05			0.000853	-2.32783e-06
		0.000853081	-3.14723e-05			0.000853081	-2.33148e-06
		0.000853161	-3.15216e-05			0.000853161	-2.33513e-06
		0.000853242	-3.15708e-05			0.000853242	-2.33878e-06
		0.000853322	-3.16201e-05			0.000853322	-2.34243e-06
		0.000853403	-3.16694e-05			0.000853403	-2.34608e-06
		0.000853483	-3.17187e-05			0.000853483	-2.34973e-06
		0.000853564	-3.1768e-05			0.000853564	-2.35338e-06
		0.000853644	-3.18173e-05			0.000853644	-2.35704e-06
		0.000853725	-3.18666e-05			0.000853725	-2.36069e-06
		0.000853806	-3.19159e-05			0.000853806	-2.36434e-06
		0.000853886	-3.19653e-05			0.000853886	-2.368e-06
		0.000853967	-3.20146e-05			0.000853967	-2.37165e-06
		0.000854047	-3.2064e-05			0.000854047	-2.37531e-06
		0.000854128	-3.21133e-05			0.000854128	-2.37897e-06
		0.000854208	-3.21627e-05			0.000854208	-2.38262e-06
		0.000854289	-3.22121e-05			0.000854289	-2.38628e-06
		0.000854369	-3.22615e-05			0.000854369	-2.38994e-06
		0.00085445	-3.23109e-05			0.00085445	-2.3936e-06
		0.000854531	-3.23603e-05			0.000854531	-2.39726e-06
		0.000854611	-3.24097e-05			0.000854611	-2.40092e-06
		0.000854692	-3.24591e-05			0.000854692	-2.40458e-06
		0.000854773	-3.25086e-05			0.000854773	-2.40825e-06
		0.000854853	-3.2558e-05			0.000854853	-2.41191e-06
		0.000854934	-3.26075e-05			0.000854934	-2.41557e-06
		0.000855015	-3.26569e-05			0.000855015	-2.41924e-06
		0.000855095	-3.27064e-05			0.000855095	-2.4229e-06
		0.000855176	-3.27559e-05			0.000855176	-2.42657e-06
		0.000855257	-3.28054e-05			0.000855257	-2.43024e-06
		0.000855337	-3.28549e-05			0.000855337	-2.4339e-06
		0.000855418	-3.29044e-05			0.000855418	-2.43757e-06
		0.000855499	-3.29539e-05			0.000855499	-2.44124e-06
		0.000855579	-3.30035e-05			0.000855579	-2.44491e-06
		0.00085566	-3.3053e-05			0.00085566	-2.44858e-06
		0.000855741	-3.31026e-05			0.000855741	-2.45225e-06
		0.000855821	-3.31521e-05			0.000855821	-2.45592e-06
		0.000855902	-3.32017e-05			0.000855902	-2.45959e-06
		0.000855983	-3.32513e-05			0.000855983	-2.46327e-06
		0.000856064	-3.33009e-05			0.000856064	-2.46694e-06
		0.000856144	-3.33504e-05			0.000856144	-2.47061e-06
		0.000856225	-3.34001e-05			0.000856225	-2.47429e-06
		0.000856306	-3.34497e-05			0.000856306	-2.47796e-06
		0.000856387	-3.34993e-05			0.000856387	-2.48164e-06
		0.000856468	-3.35489e-05			0.000856468	-2.48532e-06
		0.000856548	-3.35986e-05			0.000856548	-2.48899e-06
		0.000856629	-3.36482e-05			0.000856629	-2.49267e-06
		0.00085671	-3.36979e-05			0.00085671	-2.49635e-06
		0.000856791	-3.37476e-05			0.000856791	-2.50003e-06
		0.000856872	-3.37972e-05			0.000856872	-2.50371e-06
		0.000856953	-3.38469e-05			0.000856953	-2.50739e-06
		0.000857033	-3.38966e-05			0.000857033	-2.51107e-06
		0.000857114	-3.39463e-05			0.000857114	-2.51476e-06
		0.000857195	-3.39961e-05			0.000857195	-2.51844e-06
		0.000857276	-3.40458e-05			0.000857276	-2.52212e-06
		0.000857357	-3.40955e-05			0.000857357	-2.52581e-06
		0.000857438	-3.41453e-05			0.000857438	-2.52949e-06
		0.000857519	-3.4195e-05			0.000857519	-2.53318e-06
		0.000857599	-3.42448e-05			0.000857599	-2.53687e-06
		0.00085768	-3.42946e-05			0.00085768	-2.54055e-06
		0.000857761	-3.43444e-05			0.000857761	-2.54424e-06
		0.000857842	-3.43941e-05			0.000857842	-2.54793e-06
		0.000857923	-3.44439e-05			0.000857923	-2.55162e-06
		0.000858004	-3.44938e-05			0.000858004	-2.55531e-06
		0.000858085	-3.45436e-05			0.000858085	-2.559e-06
		0.000858166	-3.45934e-05			0.000858166	-2.56269e-06
		0.000858247	-3.46433e-05			0.000858247	-2.56638e-06
		0.000858328	-3.46931e-05			0.000858328	-2.57008e-06
		0.000858409	-3.4743e-05			0.000858409	-2.57377e-06
		0.00085849	-3.47928e-05			0.00085849	-2.57747e-06
		0.000858571	-3.48427e-05			0.000858571	-2.58116e-06
		0.000858652	-3.48926e-05			0.000858652	-2.58486e-06
		0.000858733	-3.49425e-05			0.000858733	-2.58855e-06
		0.000858814	-3.49924e-05			0.000858814	-2.59225e-06
		0.000858895	-3.50423e-05			0.000858895	-2.59595e-06
		0.000858976	-3.50922e-05			0.000858976	-2.59965e-06
		0.000859057	-3.51422e-05			0.000859057	-2.60335e-06
		0.000859138	-3.51921e-05			0.000859138	-2.60705e-06
		0.000859219	-3.52421e-05			0.000859219	-2.61075e-06
		0.0008593	-3.5292e-05			0.0008593	-2.61445e-06
		0.000859381	-3.5342e-05			0.000859381	-2.61815e-06
		0.000859462	-3.5392e-05			0.000859462	-2.62185e-06
		0.000859543	-3.5442e-05			0.000859543	-2.62556e-06
		0.000859624	-3.5492e-05			0.000859624	-2.62926e-06
		0.000859706	-3.5542e-05			0.000859706	-2.63296e-06
		0.000859787	-3.5592e-05			0.000859787	-2.63667e-06
		0.000859868	-3.5642e-05			0.000859868	-2.64038e-06
		0.000859949	-3.56921e-05			0.000859949	-2.64408e-06
		0.00086003	-3.57421e-05			0.00086003	-2.64779e-06
		0.000860111	-3.57922e-05			0.000860111	-2.6515e-06
		0.000860192	-3.58423e-05			0.000860192	-2.65521e-06
		0.000860273	-3.58923e-05			0.000860273	-2.65892e-06
		0.000860355	-3.59424e-05			0.000860355	-2.66263e-06
		0.000860436	-3.59925e-05			0.000860436	-2.66634e-06
		0.000860517	-3.60426e-05			0.000860517	-2.67005e-06
		0.000860598	-3.60927e-05			0.000860598	-2.67376e-06
		0.000860679	-3.61429e-05			0.000860679	-2.67748e-06
		0.00086076	-3.6193e-05			0.00086076	-2.68119e-06
		0.000860842	-3.62431e-05			0.000860842	-2.6849e-06
		0.000860923	-3.62933e-05			0.000860923	-2.68862e-06
		0.000861004	-3.63434e-05			0.000861004	-2.69234e-06
		0.000861085	-3.63936e-05			0.000861085	-2.69605e-06
		0.000861167	-3.64438e-05			0.000861167	-2.69977e-06
		0.000861248	-3.6494e-05			0.000861248	-2.70349e-06
		0.000861329	-3.65442e-05			0.000861329	-2.70721e-06
		0.00086141	-3.65944e-05			0.00086141	-2.71093e-06
		0.000861492	-3.66446e-05			0.000861492	-2.71465e-06
		0.000861573	-3.66948e-05			0.000861573	-2.71837e-06
		0.000861654	-3.67451e-05			0.000861654	-2.72209e-06
		0.000861735	-3.67953e-05			0.000861735	-2.72581e-06
		0.000861817	-3.68456e-05			0.000861817	-2.72953e-06
		0.000861898	-3.68958e-05			0.000861898	-2.73326e-06
		0.000861979	-3.69461e-05			0.000861979	-2.73698e-06
		0.000862061	-3.69964e-05			0.000862061	-2.74071e-06
		0.000862142	-3.70467e-05			0.000862142	-2.74443e-06
		0.000862223	-3.7097e-05			0.000862223	-2.74816e-06
		0.000862305	-3.71473e-05			0.000862305	-2.75189e-06
		0.000862386	-3.71976e-05			0.000862386	-2.75562e-06
		0.000862467	-3.7248e-05			0.000862467	-2.75934e-06
		0.000862549	-3.72983e-05			0.000862549	-2.76307e-06
		0.00086263	-3.73487e-05			0.00086263	-2.7668e-06
		0.000862712	-3.7399e-05			0.000862712	-2.77053e-06
		0.000862793	-3.74494e-05			0.000862793	-2.77427e-06
		0.000862874	-3.74998e-05			0.000862874	-2.778e-06
		0.000862956	-3.75502e-05			0.000862956	-2.78173e-06
		0.000863037	-3.76006e-05			0.000863037	-2.78546e-06
		0.000863119	-3.7651e-05			0.000863119	-2.7892e-06
		0.0008632	-3.77014e-05			0.0008632	-2.79293e-06
		0.000863281	-3.77518e-05			0.000863281	-2.79667e-06
		0.000863363	-3.78023e-05			0.000863363	-2.80041e-06
		0.000863444	-3.78527e-05			0.000863444	-2.80414e-06
		0.000863526	-3.79032e-05			0.000863526	-2.80788e-06
		0.000863607	-3.79536e-05			0.000863607	-2.81162e-06
		0.000863689	-3.80041e-05			0.000863689	-2.81536e-06
		0.00086377	-3.80546e-05			0.00086377	-2.8191e-06
		0.000863852	-3.81051e-05			0.000863852	-2.82284e-06
		0.000863933	-3.81556e-05			0.000863933	-2.82658e-06
		0.000864015	-3.82061e-05			0.000864015	-2.83032e-06
		0.000864096	-3.82566e-05			0.000864096	-2.83406e-06
		0.000864178	-3.83071e-05			0.000864178	-2.83781e-06
		0.000864259	-3.83577e-05			0.000864259	-2.84155e-06
		0.000864341	-3.84082e-05			0.000864341	-2.8453e-06
		0.000864422	-3.84588e-05			0.000864422	-2.84904e-06
		0.000864504	-3.85094e-05			0.000864504	-2.85279e-06
		0.000864585	-3.85599e-05			0.000864585	-2.85654e-06
		0.000864667	-3.86105e-05			0.000864667	-2.86028e-06
		0.000864749	-3.86611e-05			0.000864749	-2.86403e-06
		0.00086483	-3.87117e-05			0.00086483	-2.86778e-06
		0.000864912	-3.87624e-05			0.000864912	-2.87153e-06
		0.000864993	-3.8813e-05			0.000864993	-2.87528e-06
		0.000865075	-3.88636e-05			0.000865075	-2.87903e-06
		0.000865157	-3.89143e-05			0.000865157	-2.88278e-06
		0.000865238	-3.89649e-05			0.000865238	-2.88654e-06
		0.00086532	-3.90156e-05			0.00086532	-2.89029e-06
		0.000865401	-3.90663e-05			0.000865401	-2.89404e-06
		0.000865483	-3.9117e-05			0.000865483	-2.8978e-06
		0.000865565	-3.91676e-05			0.000865565	-2.90155e-06
		0.000865646	-3.92184e-05			0.000865646	-2.90531e-06
		0.000865728	-3.92691e-05			0.000865728	-2.90907e-06
		0.00086581	-3.93198e-05			0.00086581	-2.91283e-06
		0.000865891	-3.93705e-05			0.000865891	-2.91658e-06
		0.000865973	-3.94213e-05			0.000865973	-2.92034e-06
		0.000866055	-3.9472e-05			0.000866055	-2.9241e-06
		0.000866136	-3.95228e-05			0.000866136	-2.92786e-06
		0.000866218	-3.95735e-05			0.000866218	-2.93162e-06
		0.0008663	-3.96243e-05			0.0008663	-2.93539e-06
		0.000866382	-3.96751e-05			0.000866382	-2.93915e-06
		0.000866463	-3.97259e-05			0.000866463	-2.94291e-06
		0.000866545	-3.97767e-05			0.000866545	-2.94668e-06
		0.000866627	-3.98275e-05			0.000866627	-2.95044e-06
		0.000866709	-3.98784e-05			0.000866709	-2.95421e-06
		0.00086679	-3.99292e-05			0.00086679	-2.95797e-06
		0.000866872	-3.99801e-05			0.000866872	-2.96174e-06
		0.000866954	-4.00309e-05			0.000866954	-2.96551e-06
		0.000867036	-4.00818e-05			0.000867036	-2.96927e-06
		0.000867117	-4.01327e-05			0.000867117	-2.97304e-06
		0.000867199	-4.01835e-05			0.000867199	-2.97681e-06
		0.000867281	-4.02344e-05			0.000867281	-2.98058e-06
		0.000867363	-4.02853e-05			0.000867363	-2.98435e-06
		0.000867445	-4.03363e-05			0.000867445	-2.98813e-06
		0.000867527	-4.03872e-05			0.000867527	-2.9919e-06
		0.000867608	-4.04381e-05			0.000867608	-2.99567e-06
		0.00086769	-4.04891e-05			0.00086769	-2.99945e-06
		0.000867772	-4.054e-05			0.000867772	-3.00322e-06
		0.000867854	-4.0591e-05			0.000867854	-3.007e-06
		0.000867936	-4.06419e-05			0.000867936	-3.01077e-06
		0.000868018	-4.06929e-05			0.000868018	-3.01455e-06
		0.0008681	-4.07439e-05			0.0008681	-3.01833e-06
		0.000868182	-4.07949e-05			0.000868182	-3.0221e-06
		0.000868263	-4.08459e-05			0.000868263	-3.02588e-06
		0.000868345	-4.0897e-05			0.000868345	-3.02966e-06
		0.000868427	-4.0948e-05			0.000868427	-3.03344e-06
		0.000868509	-4.0999e-05			0.000868509	-3.03722e-06
		0.000868591	-4.10501e-05			0.000868591	-3.04101e-06
		0.000868673	-4.11011e-05			0.000868673	-3.04479e-06
		0.000868755	-4.11522e-05			0.000868755	-3.04857e-06
		0.000868837	-4.12033e-05			0.000868837	-3.05236e-06
		0.000868919	-4.12544e-05			0.000868919	-3.05614e-06
		0.000869001	-4.13055e-05			0.000869001	-3.05993e-06
		0.000869083	-4.13566e-05			0.000869083	-3.06371e-06
		0.000869165	-4.14077e-05			0.000869165	-3.0675e-06
		0.000869247	-4.14588e-05			0.000869247	-3.07129e-06
		0.000869329	-4.151e-05			0.000869329	-3.07507e-06
		0.000869411	-4.15611e-05			0.000869411	-3.07886e-06
		0.000869493	-4.16123e-05			0.000869493	-3.08265e-06
		0.000869575	-4.16634e-05			0.000869575	-3.08644e-06
		0.000869657	-4.17146e-05			0.000869657	-3.09023e-06
		0.000869739	-4.17658e-05			0.000869739	-3.09403e-06
		0.000869821	-4.1817e-05			0.000869821	-3.09782e-06
		0.000869903	-4.18682e-05			0.000869903	-3.10161e-06
		0.000869985	-4.19194e-05			0.000869985	-3.10541e-06
		0.000870067	-4.19706e-05			0.000870067	-3.1092e-06
		0.000870149	-4.20218e-05			0.000870149	-3.113e-06
		0.000870231	-4.20731e-05			0.000870231	-3.11679e-06
		0.000870314	-4.21243e-05			0.000870314	-3.12059e-06
		0.000870396	-4.21756e-05			0.000870396	-3.12439e-06
		0.000870478	-4.22269e-05			0.000870478	-3.12818e-06
		0.00087056	-4.22782e-05			0.00087056	-3.13198e-06
		0.000870642	-4.23294e-05			0.000870642	-3.13578e-06
		0.000870724	-4.23807e-05			0.000870724	-3.13958e-06
		0.000870806	-4.24321e-05			0.000870806	-3.14338e-06
		0.000870888	-4.24834e-05			0.000870888	-3.14719e-06
		0.000870971	-4.25347e-05			0.000870971	-3.15099e-06
		0.000871053	-4.2586e-05			0.000871053	-3.15479e-06
		0.000871135	-4.26374e-05			0.000871135	-3.1586e-06
		0.000871217	-4.26887e-05			0.000871217	-3.1624e-06
		0.000871299	-4.27401e-05			0.000871299	-3.16621e-06
		0.000871382	-4.27915e-05			0.000871382	-3.17001e-06
		0.000871464	-4.28429e-05			0.000871464	-3.17382e-06
		0.000871546	-4.28943e-05			0.000871546	-3.17763e-06
		0.000871628	-4.29457e-05			0.000871628	-3.18143e-06
		0.00087171	-4.29971e-05			0.00087171	-3.18524e-06
		0.000871793	-4.30485e-05			0.000871793	-3.18905e-06
		0.000871875	-4.31e-05			0.000871875	-3.19286e-06
		0.000871957	-4.31514e-05			0.000871957	-3.19668e-06
		0.000872039	-4.32029e-05			0.000872039	-3.20049e-06
		0.000872122	-4.32543e-05			0.000872122	-3.2043e-06
		0.000872204	-4.33058e-05			0.000872204	-3.20811e-06
		0.000872286	-4.33573e-05			0.000872286	-3.21193e-06
		0.000872369	-4.34088e-05			0.000872369	-3.21574e-06
		0.000872451	-4.34603e-05			0.000872451	-3.21956e-06
		0.000872533	-4.35118e-05			0.000872533	-3.22337e-06
		0.000872615	-4.35633e-05			0.000872615	-3.22719e-06
		0.000872698	-4.36149e-05			0.000872698	-3.23101e-06
		0.00087278	-4.36664e-05			0.00087278	-3.23483e-06
		0.000872862	-4.3718e-05			0.000872862	-3.23865e-06
		0.000872945	-4.37695e-05			0.000872945	-3.24246e-06
		0.000873027	-4.38211e-05			0.000873027	-3.24629e-06
		0.00087311	-4.38727e-05			0.00087311	-3.25011e-06
		0.000873192	-4.39243e-05			0.000873192	-3.25393e-06
		0.000873274	-4.39759e-05			0.000873274	-3.25775e-06
		0.000873357	-4.40275e-05			0.000873357	-3.26157e-06
		0.000873439	-4.40791e-05			0.000873439	-3.2654e-06
		0.000873521	-4.41307e-05			0.000873521	-3.26922e-06
		0.000873604	-4.41824e-05			0.000873604	-3.27305e-06
		0.000873686	-4.4234e-05			0.000873686	-3.27688e-06
		0.000873769	-4.42857e-05			0.000873769	-3.2807e-06
		0.000873851	-4.43373e-05			0.000873851	-3.28453e-06
		0.000873934	-4.4389e-05			0.000873934	-3.28836e-06
		0.000874016	-4.44407e-05			0.000874016	-3.29219e-06
		0.000874098	-4.44924e-05			0.000874098	-3.29602e-06
		0.000874181	-4.45441e-05			0.000874181	-3.29985e-06
		0.000874263	-4.45958e-05			0.000874263	-3.30368e-06
		0.000874346	-4.46476e-05			0.000874346	-3.30751e-06
		0.000874428	-4.46993e-05			0.000874428	-3.31134e-06
		0.000874511	-4.47511e-05			0.000874511	-3.31518e-06
		0.000874593	-4.48028e-05			0.000874593	-3.31901e-06
		0.000874676	-4.48546e-05			0.000874676	-3.32285e-06
		0.000874758	-4.49064e-05			0.000874758	-3.32668e-06
		0.000874841	-4.49581e-05			0.000874841	-3.33052e-06
		0.000874923	-4.50099e-05			0.000874923	-3.33436e-06
		0.000875006	-4.50617e-05			0.000875006	-3.33819e-06
		0.000875089	-4.51136e-05			0.000875089	-3.34203e-06
		0.000875171	-4.51654e-05			0.000875171	-3.34587e-06
		0.000875254	-4.52172e-05			0.000875254	-3.34971e-06
		0.000875336	-4.52691e-05			0.000875336	-3.35355e-06
		0.000875419	-4.53209e-05			0.000875419	-3.35739e-06
		0.000875501	-4.53728e-05			0.000875501	-3.36124e-06
		0.000875584	-4.54247e-05			0.000875584	-3.36508e-06
		0.000875667	-4.54765e-05			0.000875667	-3.36892e-06
		0.000875749	-4.55284e-05			0.000875749	-3.37277e-06
		0.000875832	-4.55803e-05			0.000875832	-3.37661e-06
		0.000875914	-4.56323e-05			0.000875914	-3.38046e-06
		0.000875997	-4.56842e-05			0.000875997	-3.3843e-06
		0.00087608	-4.57361e-05			0.00087608	-3.38815e-06
		0.000876162	-4.57881e-05			0.000876162	-3.392e-06
		0.000876245	-4.584e-05			0.000876245	-3.39585e-06
		0.000876328	-4.5892e-05			0.000876328	-3.3997e-06
		0.00087641	-4.59439e-05			0.00087641	-3.40355e-06
		0.000876493	-4.59959e-05			0.000876493	-3.4074e-06
		0.000876576	-4.60479e-05			0.000876576	-3.41125e-06
		0.000876658	-4.60999e-05			0.000876658	-3.4151e-06
		0.000876741	-4.61519e-05			0.000876741	-3.41896e-06
		0.000876824	-4.6204e-05			0.000876824	-3.42281e-06
		0.000876907	-4.6256e-05			0.000876907	-3.42666e-06
		0.000876989	-4.6308e-05			0.000876989	-3.43052e-06
		0.000877072	-4.63601e-05			0.000877072	-3.43438e-06
		0.000877155	-4.64121e-05			0.000877155	-3.43823e-06
		0.000877238	-4.64642e-05			0.000877238	-3.44209e-06
		0.00087732	-4.65163e-05			0.00087732	-3.44595e-06
		0.000877403	-4.65684e-05			0.000877403	-3.44981e-06
		0.000877486	-4.66205e-05			0.000877486	-3.45367e-06
		0.000877569	-4.66726e-05			0.000877569	-3.45753e-06
		0.000877651	-4.67247e-05			0.000877651	-3.46139e-06
		0.000877734	-4.67768e-05			0.000877734	-3.46525e-06
		0.000877817	-4.6829e-05			0.000877817	-3.46911e-06
		0.0008779	-4.68811e-05			0.0008779	-3.47298e-06
		0.000877983	-4.69333e-05			0.000877983	-3.47684e-06
		0.000878065	-4.69855e-05			0.000878065	-3.4807e-06
		0.000878148	-4.70376e-05			0.000878148	-3.48457e-06
		0.000878231	-4.70898e-05			0.000878231	-3.48844e-06
		0.000878314	-4.7142e-05			0.000878314	-3.4923e-06
		0.000878397	-4.71942e-05			0.000878397	-3.49617e-06
		0.00087848	-4.72464e-05			0.00087848	-3.50004e-06
		0.000878563	-4.72987e-05			0.000878563	-3.50391e-06
		0.000878645	-4.73509e-05			0.000878645	-3.50778e-06
		0.000878728	-4.74032e-05			0.000878728	-3.51165e-06
		0.000878811	-4.74554e-05			0.000878811	-3.51552e-06
		0.000878894	-4.75077e-05			0.000878894	-3.51939e-06
		0.000878977	-4.756e-05			0.000878977	-3.52326e-06
		0.00087906	-4.76123e-05			0.00087906	-3.52714e-06
		0.000879143	-4.76646e-05			0.000879143	-3.53101e-06
		0.000879226	-4.77169e-05			0.000879226	-3.53489e-06
		0.000879309	-4.77692e-05			0.000879309	-3.53876e-06
		0.000879392	-4.78215e-05			0.000879392	-3.54264e-06
		0.000879475	-4.78738e-05			0.000879475	-3.54652e-06
		0.000879558	-4.79262e-05			0.000879558	-3.55039e-06
		0.000879641	-4.79785e-05			0.000879641	-3.55427e-06
		0.000879724	-4.80309e-05			0.000879724	-3.55815e-06
		0.000879807	-4.80833e-05			0.000879807	-3.56203e-06
		0.00087989	-4.81357e-05			0.00087989	-3.56591e-06
		0.000879973	-4.81881e-05			0.000879973	-3.56979e-06
		0.000880056	-4.82405e-05			0.000880056	-3.57368e-06
		0.000880139	-4.82929e-05			0.000880139	-3.57756e-06
		0.000880222	-4.83453e-05			0.000880222	-3.58144e-06
		0.000880305	-4.83977e-05			0.000880305	-3.58533e-06
		0.000880388	-4.84502e-05			0.000880388	-3.58921e-06
		0.000880471	-4.85026e-05			0.000880471	-3.5931e-06
		0.000880554	-4.85551e-05			0.000880554	-3.59699e-06
		0.000880637	-4.86076e-05			0.000880637	-3.60087e-06
		0.00088072	-4.86601e-05			0.00088072	-3.60476e-06
		0.000880803	-4.87126e-05			0.000880803	-3.60865e-06
		0.000880886	-4.87651e-05			0.000880886	-3.61254e-06
		0.000880969	-4.88176e-05			0.000880969	-3.61643e-06
		0.000881053	-4.88701e-05			0.000881053	-3.62032e-06
		0.000881136	-4.89226e-05			0.000881136	-3.62421e-06
		0.000881219	-4.89752e-05			0.000881219	-3.62811e-06
		0.000881302	-4.90277e-05			0.000881302	-3.632e-06
		0.000881385	-4.90803e-05			0.000881385	-3.63589e-06
		0.000881468	-4.91329e-05			0.000881468	-3.63979e-06
		0.000881551	-4.91855e-05			0.000881551	-3.64368e-06
		0.000881635	-4.92381e-05			0.000881635	-3.64758e-06
		0.000881718	-4.92907e-05			0.000881718	-3.65148e-06
		0.000881801	-4.93433e-05			0.000881801	-3.65537e-06
		0.000881884	-4.93959e-05			0.000881884	-3.65927e-06
		0.000881967	-4.94485e-05			0.000881967	-3.66317e-06
		0.00088205	-4.95012e-05			0.00088205	-3.66707e-06
		0.000882134	-4.95538e-05			0.000882134	-3.67097e-06
		0.000882217	-4.96065e-05			0.000882217	-3.67487e-06
		0.0008823	-4.96592e-05			0.0008823	-3.67878e-06
		0.000882383	-4.97119e-05			0.000882383	-3.68268e-06
		0.000882467	-4.97645e-05			0.000882467	-3.68658e-06
		0.00088255	-4.98172e-05			0.00088255	-3.69049e-06
		0.000882633	-4.987e-05			0.000882633	-3.69439e-06
		0.000882716	-4.99227e-05			0.000882716	-3.6983e-06
		0.0008828	-4.99754e-05			0.0008828	-3.7022e-06
		0.000882883	-5.00282e-05			0.000882883	-3.70611e-06
		0.000882966	-5.00809e-05			0.000882966	-3.71002e-06
		0.00088305	-5.01337e-05			0.00088305	-3.71393e-06
		0.000883133	-5.01864e-05			0.000883133	-3.71784e-06
		0.000883216	-5.02392e-05			0.000883216	-3.72175e-06
		0.000883299	-5.0292e-05			0.000883299	-3.72566e-06
		0.000883383	-5.03448e-05			0.000883383	-3.72957e-06
		0.000883466	-5.03976e-05			0.000883466	-3.73348e-06
		0.000883549	-5.04505e-05			0.000883549	-3.73739e-06
		0.000883633	-5.05033e-05			0.000883633	-3.74131e-06
		0.000883716	-5.05561e-05			0.000883716	-3.74522e-06
		0.0008838	-5.0609e-05			0.0008838	-3.74914e-06
		0.000883883	-5.06619e-05			0.000883883	-3.75305e-06
		0.000883966	-5.07147e-05			0.000883966	-3.75697e-06
		0.00088405	-5.07676e-05			0.00088405	-3.76089e-06
		0.000884133	-5.08205e-05			0.000884133	-3.76481e-06
		0.000884217	-5.08734e-05			0.000884217	-3.76873e-06
		0.0008843	-5.09263e-05			0.0008843	-3.77265e-06
		0.000884383	-5.09792e-05			0.000884383	-3.77657e-06
		0.000884467	-5.10322e-05			0.000884467	-3.78049e-06
		0.00088455	-5.10851e-05			0.00088455	-3.78441e-06
		0.000884634	-5.11381e-05			0.000884634	-3.78833e-06
		0.000884717	-5.1191e-05			0.000884717	-3.79226e-06
		0.000884801	-5.1244e-05			0.000884801	-3.79618e-06
		0.000884884	-5.1297e-05			0.000884884	-3.80011e-06
		0.000884968	-5.135e-05			0.000884968	-3.80403e-06
		0.000885051	-5.1403e-05			0.000885051	-3.80796e-06
		0.000885135	-5.1456e-05			0.000885135	-3.81189e-06
		0.000885218	-5.1509e-05			0.000885218	-3.81581e-06
		0.000885302	-5.1562e-05			0.000885302	-3.81974e-06
		0.000885385	-5.16151e-05			0.000885385	-3.82367e-06
		0.000885469	-5.16681e-05			0.000885469	-3.8276e-06
		0.000885552	-5.17212e-05			0.000885552	-3.83153e-06
		0.000885636	-5.17743e-05			0.000885636	-3.83546e-06
		0.000885719	-5.18274e-05			0.000885719	-3.8394e-06
		0.000885803	-5.18804e-05			0.000885803	-3.84333e-06
		0.000885886	-5.19336e-05			0.000885886	-3.84726e-06
		0.00088597	-5.19867e-05			0.00088597	-3.8512e-06
		0.000886054	-5.20398e-05			0.000886054	-3.85513e-06
		0.000886137	-5.20929e-05			0.000886137	-3.85907e-06
		0.000886221	-5.21461e-05			0.000886221	-3.86301e-06
		0.000886304	-5.21992e-05			0.000886304	-3.86694e-06
		0.000886388	-5.22524e-05			0.000886388	-3.87088e-06
		0.000886472	-5.23055e-05			0.000886472	-3.87482e-06
		0.000886555	-5.23587e-05			0.000886555	-3.87876e-06
		0.000886639	-5.24119e-05			0.000886639	-3.8827e-06
		0.000886722	-5.24651e-05			0.000886722	-3.88664e-06
		0.000886806	-5.25183e-05			0.000886806	-3.89058e-06
		0.00088689	-5.25716e-05			0.00088689	-3.89453e-06
		0.000886973	-5.26248e-05			0.000886973	-3.89847e-06
		0.000887057	-5.2678e-05			0.000887057	-3.90242e-06
		0.000887141	-5.27313e-05			0.000887141	-3.90636e-06
		0.000887225	-5.27846e-05			0.000887225	-3.91031e-06
		0.000887308	-5.28378e-05			0.000887308	-3.91425e-06
		0.000887392	-5.28911e-05			0.000887392	-3.9182e-06
		0.000887476	-5.29444e-05			0.000887476	-3.92215e-06
		0.000887559	-5.29977e-05			0.000887559	-3.9261e-06
		0.000887643	-5.3051e-05			0.000887643	-3.93005e-06
		0.000887727	-5.31043e-05			0.000887727	-3.934e-06
		0.000887811	-5.31577e-05			0.000887811	-3.93795e-06
		0.000887894	-5.3211e-05			0.000887894	-3.9419e-06
		0.000887978	-5.32644e-05			0.000887978	-3.94585e-06
		0.000888062	-5.33177e-05			0.000888062	-3.94981e-06
		0.000888146	-5.33711e-05			0.000888146	-3.95376e-06
		0.000888229	-5.34245e-05			0.000888229	-3.95771e-06
		0.000888313	-5.34779e-05			0.000888313	-3.96167e-06
		0.000888397	-5.35313e-05			0.000888397	-3.96563e-06
		0.000888481	-5.35847e-05			0.000888481	-3.96958e-06
		0.000888565	-5.36381e-05			0.000888565	-3.97354e-06
		0.000888649	-5.36916e-05			0.000888649	-3.9775e-06
		0.000888732	-5.3745e-05			0.000888732	-3.98146e-06
		0.000888816	-5.37985e-05			0.000888816	-3.98542e-06
		0.0008889	-5.38519e-05			0.0008889	-3.98938e-06
		0.000888984	-5.39054e-05			0.000888984	-3.99334e-06
		0.000889068	-5.39589e-05			0.000889068	-3.9973e-06
		0.000889152	-5.40124e-05			0.000889152	-4.00126e-06
		0.000889236	-5.40659e-05			0.000889236	-4.00523e-06
		0.000889319	-5.41194e-05			0.000889319	-4.00919e-06
		0.000889403	-5.41729e-05			0.000889403	-4.01316e-06
		0.000889487	-5.42265e-05			0.000889487	-4.01712e-06
		0.000889571	-5.428e-05			0.000889571	-4.02109e-06
		0.000889655	-5.43336e-05			0.000889655	-4.02506e-06
		0.000889739	-5.43871e-05			0.000889739	-4.02903e-06
		0.000889823	-5.44407e-05			0.000889823	-4.033e-06
		0.000889907	-5.44943e-05			0.000889907	-4.03696e-06
		0.000889991	-5.45479e-05			0.000889991	-4.04094e-06
		0.000890075	-5.46015e-05			0.000890075	-4.04491e-06
		0.000890159	-5.46551e-05			0.000890159	-4.04888e-06
		0.000890243	-5.47087e-05			0.000890243	-4.05285e-06
		0.000890327	-5.47624e-05			0.000890327	-4.05682e-06
		0.000890411	-5.4816e-05			0.000890411	-4.0608e-06
		0.000890495	-5.48697e-05			0.000890495	-4.06477e-06
		0.000890579	-5.49233e-05			0.000890579	-4.06875e-06
		0.000890663	-5.4977e-05			0.000890663	-4.07273e-06
		0.000890747	-5.50307e-05			0.000890747	-4.0767e-06
		0.000890831	-5.50844e-05			0.000890831	-4.08068e-06
		0.000890915	-5.51381e-05			0.000890915	-4.08466e-06
		0.000890999	-5.51918e-05			0.000890999	-4.08864e-06
		0.000891083	-5.52455e-05			0.000891083	-4.09262e-06
		0.000891167	-5.52993e-05			0.000891167	-4.0966e-06
		0.000891251	-5.5353e-05			0.000891251	-4.10058e-06
		0.000891335	-5.54068e-05			0.000891335	-4.10456e-06
		0.000891419	-5.54606e-05			0.000891419	-4.10855e-06
		0.000891503	-5.55143e-05			0.000891503	-4.11253e-06
		0.000891587	-5.55681e-05			0.000891587	-4.11652e-06
		0.000891672	-5.56219e-05			0.000891672	-4.1205e-06
		0.000891756	-5.56757e-05			0.000891756	-4.12449e-06
		0.00089184	-5.57295e-05			0.00089184	-4.12847e-06
		0.000891924	-5.57834e-05			0.000891924	-4.13246e-06
		0.000892008	-5.58372e-05			0.000892008	-4.13645e-06
		0.000892092	-5.58911e-05			0.000892092	-4.14044e-06
		0.000892176	-5.59449e-05			0.000892176	-4.14443e-06
		0.000892261	-5.59988e-05			0.000892261	-4.14842e-06
		0.000892345	-5.60527e-05			0.000892345	-4.15241e-06
		0.000892429	-5.61066e-05			0.000892429	-4.1564e-06
		0.000892513	-5.61605e-05			0.000892513	-4.1604e-06
		0.000892597	-5.62144e-05			0.000892597	-4.16439e-06
		0.000892682	-5.62683e-05			0.000892682	-4.16838e-06
		0.000892766	-5.63222e-05			0.000892766	-4.17238e-06
		0.00089285	-5.63762e-05			0.00089285	-4.17638e-06
		0.000892934	-5.64301e-05			0.000892934	-4.18037e-06
		0.000893018	-5.64841e-05			0.000893018	-4.18437e-06
		0.000893103	-5.6538e-05			0.000893103	-4.18837e-06
		0.000893187	-5.6592e-05			0.000893187	-4.19237e-06
		0.000893271	-5.6646e-05			0.000893271	-4.19637e-06
		0.000893355	-5.67e-05			0.000893355	-4.20037e-06
		0.00089344	-5.6754e-05			0.00089344	-4.20437e-06
		0.000893524	-5.68081e-05			0.000893524	-4.20837e-06
		0.000893608	-5.68621e-05			0.000893608	-4.21237e-06
		0.000893693	-5.69161e-05			0.000893693	-4.21638e-06
		0.000893777	-5.69702e-05			0.000893777	-4.22038e-06
		0.000893861	-5.70242e-05			0.000893861	-4.22439e-06
		0.000893946	-5.70783e-05			0.000893946	-4.22839e-06
		0.00089403	-5.71324e-05			0.00089403	-4.2324e-06
		0.000894114	-5.71865e-05			0.000894114	-4.23641e-06
		0.000894199	-5.72406e-05			0.000894199	-4.24041e-06
		0.000894283	-5.72947e-05			0.000894283	-4.24442e-06
		0.000894367	-5.73488e-05			0.000894367	-4.24843e-06
		0.000894452	-5.7403e-05			0.000894452	-4.25244e-06
		0.000894536	-5.74571e-05			0.000894536	-4.25645e-06
		0.000894621	-5.75113e-05			0.000894621	-4.26047e-06
		0.000894705	-5.75654e-05			0.000894705	-4.26448e-06
		0.000894789	-5.76196e-05			0.000894789	-4.26849e-06
		0.000894874	-5.76738e-05			0.000894874	-4.27251e-06
		0.000894958	-5.7728e-05			0.000894958	-4.27652e-06
		0.000895043	-5.77822e-05			0.000895043	-4.28054e-06
		0.000895127	-5.78364e-05			0.000895127	-4.28455e-06
		0.000895211	-5.78906e-05			0.000895211	-4.28857e-06
		0.000895296	-5.79449e-05			0.000895296	-4.29259e-06
		0.00089538	-5.79991e-05			0.00089538	-4.29661e-06
		0.000895465	-5.80534e-05			0.000895465	-4.30063e-06
		0.000895549	-5.81076e-05			0.000895549	-4.30465e-06
		0.000895634	-5.81619e-05			0.000895634	-4.30867e-06
		0.000895718	-5.82162e-05			0.000895718	-4.31269e-06
		0.000895803	-5.82705e-05			0.000895803	-4.31671e-06
		0.000895887	-5.83248e-05			0.000895887	-4.32073e-06
		0.000895972	-5.83791e-05			0.000895972	-4.32476e-06
		0.000896056	-5.84335e-05			0.000896056	-4.32878e-06
		0.000896141	-5.84878e-05			0.000896141	-4.33281e-06
		0.000896225	-5.85421e-05			0.000896225	-4.33683e-06
		0.00089631	-5.85965e-05			0.00089631	-4.34086e-06
		0.000896395	-5.86509e-05			0.000896395	-4.34489e-06
		0.000896479	-5.87053e-05			0.000896479	-4.34892e-06
		0.000896564	-5.87596e-05			0.000896564	-4.35295e-06
		0.000896648	-5.8814e-05			0.000896648	-4.35698e-06
		0.000896733	-5.88685e-05			0.000896733	-4.36101e-06
		0.000896817	-5.89229e-05			0.000896817	-4.36504e-06
		0.000896902	-5.89773e-05			0.000896902	-4.36907e-06
		0.000896987	-5.90317e-05			0.000896987	-4.3731e-06
		0.000897071	-5.90862e-05			0.000897071	-4.37714e-06
		0.000897156	-5.91407e-05			0.000897156	-4.38117e-06
		0.000897241	-5.91951e-05			0.000897241	-4.38521e-06
		0.000897325	-5.92496e-05			0.000897325	-4.38924e-06
		0.00089741	-5.93041e-05			0.00089741	-4.39328e-06
		0.000897495	-5.93586e-05			0.000897495	-4.39732e-06
		0.000897579	-5.94131e-05			0.000897579	-4.40136e-06
		0.000897664	-5.94676e-05			0.000897664	-4.4054e-06
		0.000897749	-5.95222e-05			0.000897749	-4.40944e-06
		0.000897833	-5.95767e-05			0.000897833	-4.41348e-06
		0.000897918	-5.96313e-05			0.000897918	-4.41752e-06
		0.000898003	-5.96858e-05			0.000898003	-4.42156e-06
		0.000898087	-5.97404e-05			0.000898087	-4.4256e-06
		0.000898172	-5.9795e-05			0.000898172	-4.42965e-06
		0.000898257	-5.98496e-05			0.000898257	-4.43369e-06
		0.000898342	-5.99042e-05			0.000898342	-4.43774e-06
		0.000898426	-5.99588e-05			0.000898426	-4.44178e-06
		0.000898511	-6.00135e-05			0.000898511	-4.44583e-06
		0.000898596	-6.00681e-05			0.000898596	-4.44988e-06
		0.000898681	-6.01227e-05			0.000898681	-4.45393e-06
		0.000898765	-6.01774e-05			0.000898765	-4.45798e-06
		0.00089885	-6.02321e-05			0.00089885	-4.46203e-06
		0.000898935	-6.02867e-05			0.000898935	-4.46608e-06
		0.00089902	-6.03414e-05			0.00089902	-4.47013e-06
		0.000899105	-6.03961e-05			0.000899105	-4.47418e-06
		0.000899189	-6.04508e-05			0.000899189	-4.47823e-06
		0.000899274	-6.05056e-05			0.000899274	-4.48229e-06
		0.000899359	-6.05603e-05			0.000899359	-4.48634e-06
		0.000899444	-6.0615e-05			0.000899444	-4.4904e-06
		0.000899529	-6.06698e-05			0.000899529	-4.49445e-06
		0.000899614	-6.07245e-05			0.000899614	-4.49851e-06
		0.000899699	-6.07793e-05			0.000899699	-4.50257e-06
		0.000899783	-6.08341e-05			0.000899783	-4.50662e-06
		0.000899868	-6.08889e-05			0.000899868	-4.51068e-06
		0.000899953	-6.09437e-05			0.000899953	-4.51474e-06
		0.000900038	-6.09985e-05			0.000900038	-4.5188e-06
		0.000900123	-6.10533e-05			0.000900123	-4.52286e-06
		0.000900208	-6.11082e-05			0.000900208	-4.52693e-06
		0.000900293	-6.1163e-05			0.000900293	-4.53099e-06
		0.000900378	-6.12178e-05			0.000900378	-4.53505e-06
		0.000900463	-6.12727e-05			0.000900463	-4.53912e-06
		0.000900548	-6.13276e-05			0.000900548	-4.54318e-06
		0.000900633	-6.13825e-05			0.000900633	-4.54725e-06
		0.000900718	-6.14374e-05			0.000900718	-4.55132e-06
		0.000900803	-6.14923e-05			0.000900803	-4.55538e-06
		0.000900888	-6.15472e-05			0.000900888	-4.55945e-06
		0.000900973	-6.16021e-05			0.000900973	-4.56352e-06
		0.000901058	-6.16571e-05			0.000901058	-4.56759e-06
		0.000901143	-6.1712e-05			0.000901143	-4.57166e-06
		0.000901228	-6.1767e-05			0.000901228	-4.57573e-06
		0.000901313	-6.18219e-05			0.000901313	-4.5798e-06
		0.000901398	-6.18769e-05			0.000901398	-4.58388e-06
		0.000901483	-6.19319e-05			0.000901483	-4.58795e-06
		0.000901568	-6.19869e-05			0.000901568	-4.59202e-06
		0.000901653	-6.20419e-05			0.000901653	-4.5961e-06
		0.000901738	-6.20969e-05			0.000901738	-4.60018e-06
		0.000901823	-6.21519e-05			0.000901823	-4.60425e-06
		0.000901908	-6.2207e-05			0.000901908	-4.60833e-06
		0.000901993	-6.2262e-05			0.000901993	-4.61241e-06
		0.000902078	-6.23171e-05			0.000902078	-4.61649e-06
		0.000902163	-6.23722e-05			0.000902163	-4.62057e-06
		0.000902248	-6.24273e-05			0.000902248	-4.62465e-06
		0.000902334	-6.24823e-05			0.000902334	-4.62873e-06
		0.000902419	-6.25375e-05			0.000902419	-4.63281e-06
		0.000902504	-6.25926e-05			0.000902504	-4.63689e-06
		0.000902589	-6.26477e-05			0.000902589	-4.64098e-06
		0.000902674	-6.27028e-05			0.000902674	-4.64506e-06
		0.000902759	-6.2758e-05			0.000902759	-4.64915e-06
		0.000902844	-6.28131e-05			0.000902844	-4.65323e-06
		0.00090293	-6.28683e-05			0.00090293	-4.65732e-06
		0.000903015	-6.29235e-05			0.000903015	-4.66141e-06
		0.0009031	-6.29786e-05			0.0009031	-4.6655e-06
		0.000903185	-6.30338e-05			0.000903185	-4.66958e-06
		0.00090327	-6.30891e-05			0.00090327	-4.67367e-06
		0.000903356	-6.31443e-05			0.000903356	-4.67776e-06
		0.000903441	-6.31995e-05			0.000903441	-4.68186e-06
		0.000903526	-6.32547e-05			0.000903526	-4.68595e-06
		0.000903611	-6.331e-05			0.000903611	-4.69004e-06
		0.000903696	-6.33652e-05			0.000903696	-4.69413e-06
		0.000903782	-6.34205e-05			0.000903782	-4.69823e-06
		0.000903867	-6.34758e-05			0.000903867	-4.70232e-06
		0.000903952	-6.35311e-05			0.000903952	-4.70642e-06
		0.000904038	-6.35864e-05			0.000904038	-4.71052e-06
		0.000904123	-6.36417e-05			0.000904123	-4.71461e-06
		0.000904208	-6.3697e-05			0.000904208	-4.71871e-06
		0.000904293	-6.37523e-05			0.000904293	-4.72281e-06
		0.000904379	-6.38077e-05			0.000904379	-4.72691e-06
		0.000904464	-6.3863e-05			0.000904464	-4.73101e-06
		0.000904549	-6.39184e-05			0.000904549	-4.73511e-06
		0.000904635	-6.39738e-05			0.000904635	-4.73922e-06
		0.00090472	-6.40292e-05			0.00090472	-4.74332e-06
		0.000904805	-6.40846e-05			0.000904805	-4.74742e-06
		0.000904891	-6.414e-05			0.000904891	-4.75153e-06
		0.000904976	-6.41954e-05			0.000904976	-4.75563e-06
		0.000905062	-6.42508e-05			0.000905062	-4.75974e-06
		0.000905147	-6.43062e-05			0.000905147	-4.76384e-06
		0.000905232	-6.43617e-05			0.000905232	-4.76795e-06
		0.000905318	-6.44171e-05			0.000905318	-4.77206e-06
		0.000905403	-6.44726e-05			0.000905403	-4.77617e-06
		0.000905489	-6.45281e-05			0.000905489	-4.78028e-06
		0.000905574	-6.45836e-05			0.000905574	-4.78439e-06
		0.000905659	-6.46391e-05			0.000905659	-4.7885e-06
		0.000905745	-6.46946e-05			0.000905745	-4.79261e-06
		0.00090583	-6.47501e-05			0.00090583	-4.79673e-06
		0.000905916	-6.48056e-05			0.000905916	-4.80084e-06
		0.000906001	-6.48612e-05			0.000906001	-4.80496e-06
		0.000906087	-6.49167e-05			0.000906087	-4.80907e-06
		0.000906172	-6.49723e-05			0.000906172	-4.81319e-06
		0.000906258	-6.50279e-05			0.000906258	-4.8173e-06
		0.000906343	-6.50834e-05			0.000906343	-4.82142e-06
		0.000906429	-6.5139e-05			0.000906429	-4.82554e-06
		0.000906514	-6.51946e-05			0.000906514	-4.82966e-06
		0.0009066	-6.52503e-05			0.0009066	-4.83378e-06
		0.000906685	-6.53059e-05			0.000906685	-4.8379e-06
		0.000906771	-6.53615e-05			0.000906771	-4.84202e-06
		0.000906856	-6.54172e-05			0.000906856	-4.84614e-06
		0.000906942	-6.54728e-05			0.000906942	-4.85027e-06
		0.000907027	-6.55285e-05			0.000907027	-4.85439e-06
		0.000907113	-6.55842e-05			0.000907113	-4.85851e-06
		0.000907199	-6.56399e-05			0.000907199	-4.86264e-06
		0.000907284	-6.56956e-05			0.000907284	-4.86677e-06
		0.00090737	-6.57513e-05			0.00090737	-4.87089e-06
		0.000907455	-6.5807e-05			0.000907455	-4.87502e-06
		0.000907541	-6.58627e-05			0.000907541	-4.87915e-06
		0.000907627	-6.59185e-05			0.000907627	-4.88328e-06
		0.000907712	-6.59742e-05			0.000907712	-4.88741e-06
		0.000907798	-6.603e-05			0.000907798	-4.89154e-06
		0.000907883	-6.60857e-05			0.000907883	-4.89567e-06
		0.000907969	-6.61415e-05			0.000907969	-4.8998e-06
		0.000908055	-6.61973e-05			0.000908055	-4.90394e-06
		0.00090814	-6.62531e-05			0.00090814	-4.90807e-06
		0.000908226	-6.63089e-05			0.000908226	-4.91221e-06
		0.000908312	-6.63648e-05			0.000908312	-4.91634e-06
		0.000908397	-6.64206e-05			0.000908397	-4.92048e-06
		0.000908483	-6.64764e-05			0.000908483	-4.92462e-06
		0.000908569	-6.65323e-05			0.000908569	-4.92875e-06
		0.000908655	-6.65882e-05			0.000908655	-4.93289e-06
		0.00090874	-6.6644e-05			0.00090874	-4.93703e-06
		0.000908826	-6.66999e-05			0.000908826	-4.94117e-06
		0.000908912	-6.67558e-05			0.000908912	-4.94531e-06
		0.000908998	-6.68117e-05			0.000908998	-4.94945e-06
		0.000909083	-6.68677e-05			0.000909083	-4.9536e-06
		0.000909169	-6.69236e-05			0.000909169	-4.95774e-06
		0.000909255	-6.69795e-05			0.000909255	-4.96188e-06
		0.000909341	-6.70355e-05			0.000909341	-4.96603e-06
		0.000909426	-6.70914e-05			0.000909426	-4.97018e-06
		0.000909512	-6.71474e-05			0.000909512	-4.97432e-06
		0.000909598	-6.72034e-05			0.000909598	-4.97847e-06
		0.000909684	-6.72594e-05			0.000909684	-4.98262e-06
		0.00090977	-6.73154e-05			0.00090977	-4.98677e-06
		0.000909855	-6.73714e-05			0.000909855	-4.99092e-06
		0.000909941	-6.74274e-05			0.000909941	-4.99507e-06
		0.000910027	-6.74835e-05			0.000910027	-4.99922e-06
		0.000910113	-6.75395e-05			0.000910113	-5.00337e-06
		0.000910199	-6.75956e-05			0.000910199	-5.00752e-06
		0.000910285	-6.76516e-05			0.000910285	-5.01168e-06
		0.000910371	-6.77077e-05			0.000910371	-5.01583e-06
		0.000910456	-6.77638e-05			0.000910456	-5.01998e-06
		0.000910542	-6.78199e-05			0.000910542	-5.02414e-06
		0.000910628	-6.7876e-05			0.000910628	-5.0283e-06
		0.000910714	-6.79321e-05			0.000910714	-5.03245e-06
		0.0009108	-6.79883e-05			0.0009108	-5.03661e-06
		0.000910886	-6.80444e-05			0.000910886	-5.04077e-06
		0.000910972	-6.81006e-05			0.000910972	-5.04493e-06
		0.000911058	-6.81567e-05			0.000911058	-5.04909e-06
		0.000911144	-6.82129e-05			0.000911144	-5.05325e-06
		0.00091123	-6.82691e-05			0.00091123	-5.05742e-06
		0.000911316	-6.83253e-05			0.000911316	-5.06158e-06
		0.000911402	-6.83815e-05			0.000911402	-5.06574e-06
		0.000911488	-6.84377e-05			0.000911488	-5.06991e-06
		0.000911574	-6.84939e-05			0.000911574	-5.07407e-06
2.44302	-31.897	0.000910426	-6.7017e-05			0.00091166	-5.07824e-06
2.51915	-32.7459	0.000910506	-6.70664e-05			0.000911746	-5.08241e-06
2.59528	-33.5949	0.000910587	-6.71159e-05			0.000911832	-5.08657e-06
2.67142	-34.4439	0.000910668	-6.71653e-05			0.000911918	-5.09074e-06
2.74755	-35.2929	0.000910748	-6.72147e-05			0.000912004	-5.09491e-06
2.82368	-36.1419	0.000910829	-6.72642e-05			0.00091209	-5.09908e-06
2.89982	-36.9909	0.000910909	-6.73136e-05			0.000912176	-5.10325e-06
2.97595	-37.8399	0.00091099	-6.7363e-05			0.000912262	-5.10742e-06
3.05208	-38.6888	0.000911071	-6.74125e-05			0.000912348	-5.1116e-06
3.12822	-39.5378	0.000911151	-6.74619e-05			0.000912434	-5.11577e-06
3.20435	-40.3868	0.000911232	-6.75113e-05			0.00091252	-5.11994e-06
3.28048	-41.2358	0.000911312	-6.75608e-05			0.000912606	-5.12412e-06
3.35662	-42.0848	0.000911393	-6.76102e-05			0.000912692	-5.12829e-06
3.43275	-42.9338	0.000911474	-6.76596e-05			0.000912778	-5.13247e-06
3.50888	-43.7827	0.000911554	-6.77091e-05			0.000912865	-5.13665e-06
3.58502	-44.6317	0.000911635	-6.77585e-05			0.000912951	-5.14082e-06
3.66115	-45.4807	0.000911715	-6.7808e-05			0.000913037	-5.145e-06
3.73728	-46.3297	0.000911796	-6.78574e-05			0.000913123	-5.14918e-06
3.81342	-47.1787	0.000911876	-6.79068e-05			0.000913209	-5.15336e-06
3.88955	-48.0277	0.000911957	-6.79563e-05			0.000913295	-5.15754e-06
3.96568	-48.8767	0.000912038	-6.80057e-05			0.000913381	-5.16173e-06
4.04182	-49.7256	0.000912118	-6.80551e-05			0.000913468	-5.16591e-06
4.11795	-50.5746	0.000912199	-6.81046e-05			0.000913554	-5.17009e-06
4.19408	-51.4236	0.000912279	-6.8154e-05			0.00091364	-5.17428e-06
4.27022	-52.2726	0.00091236	-6.82034e-05			0.000913726	-5.17846e-06
4.34635	-53.1216	0.000912441	-6.82529e-05			0.000913812	-5.18265e-06
4.42248	-53.9706	0.000912521	-6.83023e-05			0.000913899	-5.18683e-06
4.49862	-54.8195	0.000912602	-6.83517e-05			0.000913985	-5.19102e-06
4.57475	-55.6685	0.000912682	-6.84012e-05			0.000914071	-5.19521e-06
4.65088	-56.5175	0.000912763	-6.84506e-05			0.000914157	-5.1994e-06
4.72702	-57.3665	0.000912844	-6.85e-05			0.000914243	-5.20359e-06
4.80315	-58.2155	0.000912924	-6.85495e-05			0.00091433	-5.20778e-06
4.87928	-59.0645	0.000913005	-6.85989e-05			0.000914416	-5.21197e-06
4.95541	-59.9135	0.000913085	-6.86483e-05			0.000914502	-5.21616e-06
5.03155	-60.7624	0.000913166	-6.86978e-05			0.000914588	-5.22035e-06
5.10768	-61.6114	0.000913247	-6.87472e-05			0.000914675	-5.22455e-06
5.18381	-62.4604	0.000913327	-6.87966e-05			0.000914761	-5.22874e-06
		0.000913408	-6.88461e-05			0.000914847	-5.23294e-06
		0.000913488	-6.88955e-05			0.000914934	-5.23713e-06
		0.000913569	-6.89449e-05			0.00091502	-5.24133e-06
		0.00091365	-6.89944e-05			0.000915106	-5.24553e-06
		0.00091373	-6.90438e-05			0.000915193	-5.24973e-06
		0.000913811	-6.90932e-05			0.000915279	-5.25393e-06
		0.000913891	-6.91427e-05			0.000915365	-5.25813e-06
		0.000913972	-6.91921e-05			0.000915452	-5.26233e-06
		0.000914053	-6.92415e-05			0.000915538	-5.26653e-06
		0.000914133	-6.9291e-05			0.000915624	-5.27073e-06
		0.000914214	-6.93404e-05			0.000915711	-5.27493e-06
		0.000914294	-6.93898e-05			0.000915797	-5.27914e-06
		0.000914375	-6.94393e-05			0.000915884	-5.28334e-06
		0.000914455	-6.94887e-05			0.00091597	-5.28755e-06
		0.000914536	-6.95381e-05			0.000916056	-5.29176e-06
		0.000914617	-6.95876e-05			0.000916143	-5.29596e-06
		0.000914697	-6.9637e-05			0.000916229	-5.30017e-06
		0.000914778	-6.96864e-05			0.000916316	-5.30438e-06
		0.000914858	-6.97359e-05			0.000916402	-5.30859e-06
		0.000914939	-6.97853e-05			0.000916489	-5.3128e-06
		0.00091502	-6.98347e-05			0.000916575	-5.31701e-06
		0.0009151	-6.98842e-05			0.000916661	-5.32122e-06
		0.000915181	-6.99336e-05			0.000916748	-5.32544e-06
		0.000915261	-6.9983e-05			0.000916834	-5.32965e-06
		0.000915342	-7.00325e-05			0.000916921	-5.33386e-06
		0.000915423	-7.00819e-05			0.000917007	-5.33808e-06
		0.000915503	-7.01313e-05			0.000917094	-5.34229e-06
		0.000915584	-7.01808e-05			0.00091718	-5.34651e-06
		0.000915664	-7.02302e-05			0.000917267	-5.35073e-06
		0.000915745	-7.02796e-05			0.000917354	-5.35495e-06
		0.000915826	-7.03291e-05			0.00091744	-5.35917e-06
		0.000915906	-7.03785e-05			0.000917527	-5.36339e-06
		0.000915987	-7.04279e-05			0.000917613	-5.36761e-06
		0.000916067	-7.04774e-05			0.0009177	-5.37183e-06
		0.000916148	-7.05268e-05			0.000917786	-5.37605e-06
		0.000916229	-7.05762e-05			0.000917873	-5.38027e-06
		0.000916309	-7.06257e-05			0.00091796	-5.3845e-06
		0.00091639	-7.06751e-05			0.000918046	-5.38872e-06
		0.00091647	-7.07245e-05			0.000918133	-5.39295e-06
		0.000916551	-7.0774e-05			0.000918219	-5.39717e-06
		0.000916632	-7.08234e-05			0.000918306	-5.4014e-06
		0.000916712	-7.08728e-05			0.000918393	-5.40563e-06
		0.000916793	-7.09223e-05			0.000918479	-5.40986e-06
		0.000916873	-7.09717e-05			0.000918566	-5.41409e-06
		0.000916954	-7.10211e-05			0.000918653	-5.41832e-06
		0.000917034	-7.10706e-05			0.000918739	-5.42255e-06
		0.000917115	-7.112e-05			0.000918826	-5.42678e-06
		0.000917196	-7.11694e-05			0.000918913	-5.43101e-06
		0.000917276	-7.12189e-05			0.000918999	-5.43525e-06
		0.000917357	-7.12683e-05			0.000919086	-5.43948e-06
		0.000917437	-7.13178e-05			0.000919173	-5.44372e-06
		0.000917518	-7.13672e-05			0.000919259	-5.44795e-06
		0.000917599	-7.14166e-05			0.000919346	-5.45219e-06
		0.000917679	-7.14661e-05			0.000919433	-5.45643e-06
		0.00091776	-7.15155e-05			0.00091952	-5.46066e-06
		0.00091784	-7.15649e-05			0.000919606	-5.4649e-06
		0.000917921	-7.16144e-05			0.000919693	-5.46914e-06
		0.000918002	-7.16638e-05			0.00091978	-5.47338e-06
		0.000918082	-7.17132e-05			0.000919867	-5.47762e-06
		0.000918163	-7.17627e-05			0.000919953	-5.48187e-06
		0.000918243	-7.18121e-05			0.00092004	-5.48611e-06
		0.000918324	-7.18615e-05			0.000920127	-5.49035e-06
		0.000918405	-7.1911e-05			0.000920214	-5.4946e-06
		0.000918485	-7.19604e-05			0.000920301	-5.49884e-06
		0.000918566	-7.20098e-05			0.000920387	-5.50309e-06
		0.000918646	-7.20593e-05			0.000920474	-5.50734e-06
		0.000918727	-7.21087e-05			0.000920561	-5.51158e-06
		0.000918808	-7.21581e-05			0.000920648	-5.51583e-06
		0.000918888	-7.22076e-05			0.000920735	-5.52008e-06
		0.000918969	-7.2257e-05			0.000920822	-5.52433e-06
		0.000919049	-7.23064e-05			0.000920909	-5.52858e-06
		0.00091913	-7.23559e-05			0.000920995	-5.53284e-06
		0.000919211	-7.24053e-05			0.000921082	-5.53709e-06
		0.000919291	-7.24547e-05			0.000921169	-5.54134e-06
		0.000919372	-7.25042e-05			0.000921256	-5.5456e-06
		0.000919452	-7.25536e-05			0.000921343	-5.54985e-06
		0.000919533	-7.2603e-05			0.00092143	-5.55411e-06
		0.000919613	-7.26525e-05			0.000921517	-5.55836e-06
		0.000919694	-7.27019e-05			0.000921604	-5.56262e-06
		0.000919775	-7.27513e-05			0.000921691	-5.56688e-06
		0.000919855	-7.28008e-05			0.000921778	-5.57114e-06
		0.000919936	-7.28502e-05			0.000921865	-5.5754e-06
		0.000920016	-7.28996e-05			0.000921952	-5.57966e-06
		0.000920097	-7.29491e-05			0.000922039	-5.58392e-06
		0.000920178	-7.29985e-05			0.000922126	-5.58818e-06
		0.000920258	-7.30479e-05			0.000922213	-5.59245e-06
		0.000920339	-7.30974e-05			0.0009223	-5.59671e-06
		0.000920419	-7.31468e-05			0.000922387	-5.60098e-06
		0.0009205	-7.31962e-05			0.000922474	-5.60524e-06
		0.000920581	-7.32457e-05			0.000922561	-5.60951e-06
		0.000920661	-7.32951e-05			0.000922648	-5.61377e-06
		0.000920742	-7.33445e-05			0.000922735	-5.61804e-06
		0.000920822	-7.3394e-05			0.000922822	-5.62231e-06
		0.000920903	-7.34434e-05			0.000922909	-5.62658e-06
		0.000920984	-7.34928e-05			0.000922996	-5.63085e-06
		0.000921064	-7.35423e-05			0.000923083	-5.63512e-06
		0.000921145	-7.35917e-05			0.00092317	-5.63939e-06
		0.000921225	-7.36411e-05			0.000923257	-5.64367e-06
		0.000921306	-7.36906e-05			0.000923344	-5.64794e-06
		0.000921387	-7.374e-05			0.000923431	-5.65221e-06
		0.000921467	-7.37894e-05			0.000923518	-5.65649e-06
		0.000921548	-7.38389e-05			0.000923606	-5.66077e-06
		0.000921628	-7.38883e-05			0.000923693	-5.66504e-06
		0.000921709	-7.39377e-05			0.00092378	-5.66932e-06
		0.00092179	-7.39872e-05			0.000923867	-5.6736e-06
		0.00092187	-7.40366e-05			0.000923954	-5.67788e-06
		0.000921951	-7.4086e-05			0.000924041	-5.68216e-06
		0.000922031	-7.41355e-05			0.000924129	-5.68644e-06
		0.000922112	-7.41849e-05			0.000924216	-5.69072e-06
		0.000922193	-7.42343e-05			0.000924303	-5.695e-06
		0.000922273	-7.42838e-05			0.00092439	-5.69929e-06
		0.000922354	-7.43332e-05			0.000924477	-5.70357e-06
		0.000922434	-7.43826e-05			0.000924565	-5.70785e-06
		0.000922515	-7.44321e-05			0.000924652	-5.71214e-06
		0.000922595	-7.44815e-05			0.000924739	-5.71643e-06
		0.000922676	-7.45309e-05			0.000924826	-5.72071e-06
		0.000922757	-7.45804e-05			0.000924913	-5.725e-06
		0.000922837	-7.46298e-05			0.000925001	-5.72929e-06
		0.000922918	-7.46793e-05			0.000925088	-5.73358e-06
		0.000922998	-7.47287e-05			0.000925175	-5.73787e-06
		0.000923079	-7.47781e-05			0.000925263	-5.74216e-06
		0.00092316	-7.48276e-05			0.00092535	-5.74646e-06
		0.00092324	-7.4877e-05			0.000925437	-5.75075e-06
		0.000923321	-7.49264e-05			0.000925524	-5.75504e-06
		0.000923401	-7.49759e-05			0.000925612	-5.75934e-06
		0.000923482	-7.50253e-05			0.000925699	-5.76363e-06
		0.000923563	-7.50747e-05			0.000925786	-5.76793e-06
		0.000923643	-7.51242e-05			0.000925874	-5.77223e-06
		0.000923724	-7.51736e-05			0.000925961	-5.77652e-06
		0.000923804	-7.5223e-05			0.000926048	-5.78082e-06
		0.000923885	-7.52725e-05			0.000926136	-5.78512e-06
		0.000923966	-7.53219e-05			0.000926223	-5.78942e-06
		0.000924046	-7.53713e-05			0.000926311	-5.79372e-06
		0.000924127	-7.54208e-05			0.000926398	-5.79802e-06
		0.000924207	-7.54702e-05			0.000926485	-5.80233e-06
		0.000924288	-7.55196e-05			0.000926573	-5.80663e-06
		0.000924369	-7.55691e-05			0.00092666	-5.81094e-06
		0.000924449	-7.56185e-05			0.000926748	-5.81524e-06
		0.00092453	-7.56679e-05			0.000926835	-5.81955e-06
		0.00092461	-7.57174e-05			0.000926922	-5.82385e-06
		0.000924691	-7.57668e-05			0.00092701	-5.82816e-06
		0.000924772	-7.58162e-05			0.000927097	-5.83247e-06
		0.000924852	-7.58657e-05			0.000927185	-5.83678e-06
		0.000924933	-7.59151e-05			0.000927272	-5.84109e-06
		0.000925013	-7.59645e-05			0.00092736	-5.8454e-06
		0.000925094	-7.6014e-05			0.000927447	-5.84971e-06
		0.000925174	-7.60634e-05			0.000927535	-5.85402e-06
		0.000925255	-7.61128e-05			0.000927622	-5.85834e-06
		0.000925336	-7.61623e-05			0.00092771	-5.86265e-06
		0.000925416	-7.62117e-05			0.000927797	-5.86697e-06
		0.000925497	-7.62611e-05			0.000927885	-5.87128e-06
		0.000925577	-7.63106e-05			0.000927972	-5.8756e-06
		0.000925658	-7.636e-05			0.00092806	-5.87991e-06
		0.000925739	-7.64094e-05			0.000928147	-5.88423e-06
		0.000925819	-7.64589e-05			0.000928235	-5.88855e-06
		0.0009259	-7.65083e-05			0.000928323	-5.89287e-06
		0.00092598	-7.65577e-05			0.00092841	-5.89719e-06
		0.000926061	-7.66072e-05			0.000928498	-5.90151e-06
		0.000926142	-7.66566e-05			0.000928585	-5.90584e-06
		0.000926222	-7.6706e-05			0.000928673	-5.91016e-06
		0.000926303	-7.67555e-05			0.000928761	-5.91448e-06
		0.000926383	-7.68049e-05			0.000928848	-5.91881e-06
		0.000926464	-7.68543e-05			0.000928936	-5.92313e-06
		0.000926545	-7.69038e-05			0.000929023	-5.92746e-06
		0.000926625	-7.69532e-05			0.000929111	-5.93179e-06
		0.000926706	-7.70026e-05			0.000929199	-5.93611e-06
		0.000926786	-7.70521e-05			0.000929286	-5.94044e-06
		0.000926867	-7.71015e-05			0.000929374	-5.94477e-06
		0.000926948	-7.71509e-05			0.000929462	-5.9491e-06
		0.000927028	-7.72004e-05			0.000929549	-5.95343e-06
		0.000927109	-7.72498e-05			0.000929637	-5.95777e-06
		0.000927189	-7.72992e-05			0.000929725	-5.9621e-06
		0.00092727	-7.73487e-05			0.000929813	-5.96643e-06
		0.000927351	-7.73981e-05			0.0009299	-5.97077e-06
		0.000927431	-7.74475e-05			0.000929988	-5.9751e-06
		0.000927512	-7.7497e-05			0.000930076	-5.97944e-06
		0.000927592	-7.75464e-05			0.000930163	-5.98378e-06
		0.000927673	-7.75958e-05			0.000930251	-5.98811e-06
		0.000927753	-7.76453e-05			0.000930339	-5.99245e-06
		0.000927834	-7.76947e-05			0.000930427	-5.99679e-06
		0.000927915	-7.77441e-05			0.000930514	-6.00113e-06
		0.000927995	-7.77936e-05			0.000930602	-6.00547e-06
		0.000928076	-7.7843e-05			0.00093069	-6.00981e-06
		0.000928156	-7.78924e-05			0.000930778	-6.01416e-06
		0.000928237	-7.79419e-05			0.000930866	-6.0185e-06
		0.000928318	-7.79913e-05			0.000930954	-6.02285e-06
		0.000928398	-7.80407e-05			0.000931041	-6.02719e-06
		0.000928479	-7.80902e-05			0.000931129	-6.03154e-06
		0.000928559	-7.81396e-05			0.000931217	-6.03588e-06
		0.00092864	-7.81891e-05			0.000931305	-6.04023e-06
		0.000928721	-7.82385e-05			0.000931393	-6.04458e-06
		0.000928801	-7.82879e-05			0.000931481	-6.04893e-06
		0.000928882	-7.83374e-05			0.000931568	-6.05328e-06
		0.000928962	-7.83868e-05			0.000931656	-6.05763e-06
		0.000929043	-7.84362e-05			0.000931744	-6.06198e-06
		0.000929124	-7.84857e-05			0.000931832	-6.06633e-06
		0.000929204	-7.85351e-05			0.00093192	-6.07069e-06
		0.000929285	-7.85845e-05			0.000932008	-6.07504e-06
		0.000929365	-7.8634e-05			0.000932096	-6.0794e-06
		0.000929446	-7.86834e-05			0.000932184	-6.08375e-06
		0.000929527	-7.87328e-05			0.000932272	-6.08811e-06
		0.000929607	-7.87823e-05			0.00093236	-6.09247e-06
		0.000929688	-7.88317e-05			0.000932448	-6.09682e-06
		0.000929768	-7.88811e-05			0.000932536	-6.10118e-06
		0.000929849	-7.89306e-05			0.000932624	-6.10554e-06
		0.00092993	-7.898e-05			0.000932712	-6.1099e-06
		0.00093001	-7.90294e-05			0.0009328	-6.11427e-06
		0.000930091	-7.90789e-05			0.000932888	-6.11863e-06
		0.000930171	-7.91283e-05			0.000932976	-6.12299e-06
		0.000930252	-7.91777e-05			0.000933064	-6.12735e-06
		0.000930332	-7.92272e-05			0.000933152	-6.13172e-06
		0.000930413	-7.92766e-05			0.00093324	-6.13609e-06
		0.000930494	-7.9326e-05			0.000933328	-6.14045e-06
		0.000930574	-7.93755e-05			0.000933416	-6.14482e-06
		0.000930655	-7.94249e-05			0.000933504	-6.14919e-06
		0.000930735	-7.94743e-05			0.000933592	-6.15356e-06
		0.000930816	-7.95238e-05			0.00093368	-6.15793e-06
		0.000930897	-7.95732e-05			0.000933768	-6.1623e-06
		0.000930977	-7.96226e-05			0.000933856	-6.16667e-06
		0.000931058	-7.96721e-05			0.000933944	-6.17104e-06
		0.000931138	-7.97215e-05			0.000934032	-6.17541e-06
		0.000931219	-7.97709e-05			0.00093412	-6.17979e-06
		0.000934209	-8.34787e-05			0.000934209	-6.18416e-06
		0.000934297	-8.35377e-05			0.000934297	-6.18854e-06
		0.000934385	-8.35968e-05			0.000934385	-6.19291e-06
		0.000934473	-8.36559e-05			0.000934473	-6.19729e-06
		0.000934561	-8.3715e-05			0.000934561	-6.20167e-06
		0.000934649	-8.37741e-05			0.000934649	-6.20605e-06
		0.000934738	-8.38332e-05			0.000934738	-6.21043e-06
		0.000934826	-8.38923e-05			0.000934826	-6.21481e-06
		0.000934914	-8.39515e-05			0.000934914	-6.21919e-06
		0.000935002	-8.40106e-05			0.000935002	-6.22357e-06
		0.00093509	-8.40698e-05			0.00093509	-6.22795e-06
		0.000935179	-8.4129e-05			0.000935179	-6.23234e-06
		0.000935267	-8.41882e-05			0.000935267	-6.23672e-06
		0.000935355	-8.42474e-05			0.000935355	-6.24111e-06
		0.000935443	-8.43066e-05			0.000935443	-6.24549e-06
		0.000935531	-8.43658e-05			0.000935531	-6.24988e-06
		0.00093562	-8.4425e-05			0.00093562	-6.25427e-06
		0.000935708	-8.44843e-05			0.000935708	-6.25866e-06
		0.000935796	-8.45435e-05			0.000935796	-6.26305e-06
		0.000935885	-8.46028e-05			0.000935885	-6.26744e-06
		0.000935973	-8.46621e-05			0.000935973	-6.27183e-06
		0.000936061	-8.47214e-05			0.000936061	-6.27622e-06
		0.000936149	-8.47807e-05			0.000936149	-6.28062e-06
		0.000936238	-8.484e-05			0.000936238	-6.28501e-06
		0.000936326	-8.48993e-05			0.000936326	-6.2894e-06
		0.000936414	-8.49586e-05			0.000936414	-6.2938e-06
		0.000936503	-8.5018e-05			0.000936503	-6.2982e-06
		0.000936591	-8.50773e-05			0.000936591	-6.30259e-06
		0.000936679	-8.51367e-05			0.000936679	-6.30699e-06
		0.000936768	-8.51961e-05			0.000936768	-6.31139e-06
		0.000936856	-8.52554e-05			0.000936856	-6.31579e-06
		0.000936945	-8.53148e-05			0.000936945	-6.32019e-06
		0.000937033	-8.53743e-05			0.000937033	-6.32459e-06
		0.000937121	-8.54337e-05			0.000937121	-6.32899e-06
		0.00093721	-8.54931e-05			0.00093721	-6.3334e-06
		0.000937298	-8.55526e-05			0.000937298	-6.3378e-06
		0.000937387	-8.5612e-05			0.000937387	-6.3422e-06
		0.000937475	-8.56715e-05			0.000937475	-6.34661e-06
		0.000937564	-8.5731e-05			0.000937564	-6.35102e-06
		0.000937652	-8.57904e-05			0.000937652	-6.35542e-06
		0.00093774	-8.58499e-05			0.00093774	-6.35983e-06
		0.000937829	-8.59095e-05			0.000937829	-6.36424e-06
		0.000937917	-8.5969e-05			0.000937917	-6.36865e-06
		0.000938006	-8.60285e-05			0.000938006	-6.37306e-06
		0.000938094	-8.60881e-05			0.000938094	-6.37747e-06
		0.000938183	-8.61476e-05			0.000938183	-6.38188e-06
		0.000938271	-8.62072e-05			0.000938271	-6.38629e-06
		0.00093836	-8.62668e-05			0.00093836	-6.39071e-06
		0.000938448	-8.63264e-05			0.000938448	-6.39512e-06
		0.000938537	-8.6386e-05			0.000938537	-6.39954e-06
		0.000938625	-8.64456e-05			0.000938625	-6.40395e-06
		0.000938714	-8.65052e-05			0.000938714	-6.40837e-06
		0.000938803	-8.65648e-05			0.000938803	-6.41279e-06
		0.000938891	-8.66245e-05			0.000938891	-6.41721e-06
		0.00093898	-8.66841e-05			0.00093898	-6.42163e-06
		0.000939068	-8.67438e-05			0.000939068	-6.42605e-06
		0.000939157	-8.68035e-05			0.000939157	-6.43047e-06
		0.000939246	-8.68632e-05			0.000939246	-6.43489e-06
		0.000939334	-8.69229e-05			0.000939334	-6.43931e-06
		0.000939423	-8.69826e-05			0.000939423	-6.44374e-06
		0.000939511	-8.70423e-05			0.000939511	-6.44816e-06
		0.0009396	-8.71021e-05			0.0009396	-6.45259e-06
		0.000939689	-8.71618e-05			0.000939689	-6.45701e-06
		0.000939777	-8.72216e-05			0.000939777	-6.46144e-06
		0.000939866	-8.72813e-05			0.000939866	-6.46587e-06
		0.000939955	-8.73411e-05			0.000939955	-6.4703e-06
		0.000940043	-8.74009e-05			0.000940043	-6.47473e-06
		0.000940132	-8.74607e-05			0.000940132	-6.47916e-06
		0.000940221	-8.75205e-05			0.000940221	-6.48359e-06
		0.000940309	-8.75804e-05			0.000940309	-6.48802e-06
		0.000940398	-8.76402e-05			0.000940398	-6.49245e-06
		0.000940487	-8.77e-05			0.000940487	-6.49689e-06
		0.000940576	-8.77599e-05			0.000940576	-6.50132e-06
		0.000940664	-8.78198e-05			0.000940664	-6.50576e-06
		0.000940753	-8.78797e-05			0.000940753	-6.51019e-06
		0.000940842	-8.79396e-05			0.000940842	-6.51463e-06
		0.00094093	-8.79995e-05			0.00094093	-6.51907e-06
		0.000941019	-8.80594e-05			0.000941019	-6.52351e-06
		0.000941108	-8.81193e-05			0.000941108	-6.52795e-06
		0.000941197	-8.81792e-05			0.000941197	-6.53239e-06
		0.000941286	-8.82392e-05			0.000941286	-6.53683e-06
		0.000941374	-8.82992e-05			0.000941374	-6.54127e-06
		0.000941463	-8.83591e-05			0.000941463	-6.54571e-06
		0.000941552	-8.84191e-05			0.000941552	-6.55016e-06
		0.000941641	-8.84791e-05			0.000941641	-6.5546e-06
		0.00094173	-8.85391e-05			0.00094173	-6.55905e-06
		0.000941819	-8.85991e-05			0.000941819	-6.56349e-06
		0.000941907	-8.86592e-05			0.000941907	-6.56794e-06
		0.000941996	-8.87192e-05			0.000941996	-6.57239e-06
		0.000942085	-8.87793e-05			0.000942085	-6.57684e-06
		0.000942174	-8.88393e-05			0.000942174	-6.58129e-06
		0.000942263	-8.88994e-05			0.000942263	-6.58574e-06
		0.000942352	-8.89595e-05			0.000942352	-6.59019e-06
		0.000942441	-8.90196e-05			0.000942441	-6.59464e-06
		0.00094253	-8.90797e-05			0.00094253	-6.59909e-06
		0.000942619	-8.91398e-05			0.000942619	-6.60355e-06
		0.000942707	-8.92e-05			0.000942707	-6.608e-06
		0.000942796	-8.92601e-05			0.000942796	-6.61246e-06
		0.000942885	-8.93203e-05			0.000942885	-6.61692e-06
		0.000942974	-8.93804e-05			0.000942974	-6.62137e-06
		0.000943063	-8.94406e-05			0.000943063	-6.62583e-06
		0.000943152	-8.95008e-05			0.000943152	-6.63029e-06
		0.000943241	-8.9561e-05			0.000943241	-6.63475e-06
		0.00094333	-8.96212e-05			0.00094333	-6.63921e-06
		0.000943419	-8.96814e-05			0.000943419	-6.64367e-06
		0.000943508	-8.97417e-05			0.000943508	-6.64813e-06
		0.000943597	-8.98019e-05			0.000943597	-6.6526e-06
		0.000943686	-8.98622e-05			0.000943686	-6.65706e-06
		0.000943775	-8.99224e-05			0.000943775	-6.66153e-06
		0.000943864	-8.99827e-05			0.000943864	-6.66599e-06
		0.000943953	-9.0043e-05			0.000943953	-6.67046e-06
		0.000944042	-9.01033e-05			0.000944042	-6.67492e-06
		0.000944131	-9.01636e-05			0.000944131	-6.67939e-06
		0.00094422	-9.02239e-05			0.00094422	-6.68386e-06
		0.00094431	-9.02843e-05			0.00094431	-6.68833e-06
		0.000944399	-9.03446e-05			0.000944399	-6.6928e-06
		0.000944488	-9.0405e-05			0.000944488	-6.69727e-06
		0.000944577	-9.04654e-05			0.000944577	-6.70175e-06
		0.000944666	-9.05257e-05			0.000944666	-6.70622e-06
		0.000944755	-9.05861e-05			0.000944755	-6.71069e-06
		0.000944844	-9.06465e-05			0.000944844	-6.71517e-06
		0.000944933	-9.0707e-05			0.000944933	-6.71964e-06
		0.000945022	-9.07674e-05			0.000945022	-6.72412e-06
		0.000945112	-9.08278e-05			0.000945112	-6.7286e-06
		0.000945201	-9.08883e-05			0.000945201	-6.73308e-06
		0.00094529	-9.09487e-05			0.00094529	-6.73756e-06
		0.000945379	-9.10092e-05			0.000945379	-6.74204e-06
		0.000945468	-9.10697e-05			0.000945468	-6.74652e-06
		0.000945558	-9.11302e-05			0.000945558	-6.751e-06
		0.000945647	-9.11907e-05			0.000945647	-6.75548e-06
		0.000945736	-9.12512e-05			0.000945736	-6.75996e-06
		0.000945825	-9.13117e-05			0.000945825	-6.76445e-06
		0.000945914	-9.13723e-05			0.000945914	-6.76893e-06
		0.000946004	-9.14328e-05			0.000946004	-6.77342e-06
		0.000946093	-9.14934e-05			0.000946093	-6.77791e-06
		0.000946182	-9.1554e-05			0.000946182	-6.78239e-06
		0.000946271	-9.16146e-05			0.000946271	-6.78688e-06
		0.000946361	-9.16752e-05			0.000946361	-6.79137e-06
		0.00094645	-9.17358e-05			0.00094645	-6.79586e-06
		0.000946539	-9.17964e-05			0.000946539	-6.80035e-06
		0.000946629	-9.1857e-05			0.000946629	-6.80484e-06
		0.000946718	-9.19177e-05			0.000946718	-6.80934e-06
		0.000946807	-9.19783e-05			0.000946807	-6.81383e-06
		0.000946896	-9.2039e-05			0.000946896	-6.81832e-06
		0.000946986	-9.20997e-05			0.000946986	-6.82282e-06
		0.000947075	-9.21604e-05			0.000947075	-6.82732e-06
		0.000947164	-9.22211e-05			0.000947164	-6.83181e-06
		0.000947254	-9.22818e-05			0.000947254	-6.83631e-06
		0.000947343	-9.23425e-05			0.000947343	-6.84081e-06
		0.000947433	-9.24033e-05			0.000947433	-6.84531e-06
		0.000947522	-9.2464e-05			0.000947522	-6.84981e-06
		0.000947611	-9.25248e-05			0.000947611	-6.85431e-06
		0.000947701	-9.25855e-05			0.000947701	-6.85881e-06
		0.00094779	-9.26463e-05			0.00094779	-6.86332e-06
		0.00094788	-9.27071e-05			0.00094788	-6.86782e-06
		0.000947969	-9.27679e-05			0.000947969	-6.87232e-06
		0.000948058	-9.28287e-05			0.000948058	-6.87683e-06
		0.000948148	-9.28896e-05			0.000948148	-6.88134e-06
		0.000948237	-9.29504e-05			0.000948237	-6.88584e-06
		0.000948327	-9.30113e-05			0.000948327	-6.89035e-06
		0.000948416	-9.30721e-05			0.000948416	-6.89486e-06
		0.000948506	-9.3133e-05			0.000948506	-6.89937e-06
		0.000948595	-9.31939e-05			0.000948595	-6.90388e-06
		0.000948685	-9.32548e-05			0.000948685	-6.90839e-06
		0.000948774	-9.33157e-05			0.000948774	-6.9129e-06
		0.000948864	-9.33766e-05			0.000948864	-6.91742e-06
		0.000948953	-9.34375e-05			0.000948953	-6.92193e-06
		0.000949043	-9.34985e-05			0.000949043	-6.92644e-06
		0.000949132	-9.35594e-05			0.000949132	-6.93096e-06
		0.000949222	-9.36204e-05			0.000949222	-6.93548e-06
		0.000949311	-9.36814e-05			0.000949311	-6.93999e-06
		0.000949401	-9.37424e-05			0.000949401	-6.94451e-06
		0.00094949	-9.38034e-05			0.00094949	-6.94903e-06
		0.00094958	-9.38644e-05			0.00094958	-6.95355e-06
		0.00094967	-9.39254e-05			0.00094967	-6.95807e-06
		0.000949759	-9.39864e-05			0.000949759	-6.96259e-06
		0.000949849	-9.40475e-05			0.000949849	-6.96712e-06
		0.000949938	-9.41085e-05			0.000949938	-6.97164e-06
		0.000950028	-9.41696e-05			0.000950028	-6.97616e-06
		0.000950118	-9.42307e-05			0.000950118	-6.98069e-06
		0.000950207	-9.42918e-05			0.000950207	-6.98521e-06
		0.000950297	-9.43529e-05			0.000950297	-6.98974e-06
		0.000950387	-9.4414e-05			0.000950387	-6.99427e-06
		0.000950476	-9.44751e-05			0.000950476	-6.9988e-06
		0.000950566	-9.45363e-05			0.000950566	-7.00333e-06
		0.000950656	-9.45974e-05			0.000950656	-7.00786e-06
		0.000950745	-9.46586e-05			0.000950745	-7.01239e-06
		0.000950835	-9.47198e-05			0.000950835	-7.01692e-06
		0.000950925	-9.47809e-05			0.000950925	-7.02145e-06
		0.000951014	-9.48421e-05			0.000951014	-7.02599e-06
		0.000951104	-9.49034e-05			0.000951104	-7.03052e-06
		0.000951194	-9.49646e-05			0.000951194	-7.03506e-06
		0.000951284	-9.50258e-05			0.000951284	-7.03959e-06
		0.000951373	-9.5087e-05			0.000951373	-7.04413e-06
		0.000951463	-9.51483e-05			0.000951463	-7.04867e-06
		0.000951553	-9.52096e-05			0.000951553	-7.0532e-06
		0.000951643	-9.52708e-05			0.000951643	-7.05774e-06
		0.000951732	-9.53321e-05			0.000951732	-7.06228e-06
		0.000951822	-9.53934e-05			0.000951822	-7.06683e-06
		0.000951912	-9.54547e-05			0.000951912	-7.07137e-06
		0.000952002	-9.55161e-05			0.000952002	-7.07591e-06
		0.000952092	-9.55774e-05			0.000952092	-7.08045e-06
		0.000952181	-9.56388e-05			0.000952181	-7.085e-06
		0.000952271	-9.57001e-05			0.000952271	-7.08954e-06
		0.000952361	-9.57615e-05			0.000952361	-7.09409e-06
		0.000952451	-9.58229e-05			0.000952451	-7.09864e-06
		0.000952541	-9.58843e-05			0.000952541	-7.10319e-06
		0.000952631	-9.59457e-05			0.000952631	-7.10774e-06
		0.000952721	-9.60071e-05			0.000952721	-7.11229e-06
		0.00095281	-9.60685e-05			0.00095281	-7.11684e-06
		0.0009529	-9.61299e-05			0.0009529	-7.12139e-06
		0.00095299	-9.61914e-05			0.00095299	-7.12594e-06
		0.00095308	-9.62529e-05			0.00095308	-7.13049e-06
		0.00095317	-9.63143e-05			0.00095317	-7.13505e-06
		0.00095326	-9.63758e-05			0.00095326	-7.1396e-06
		0.00095335	-9.64373e-05			0.00095335	-7.14416e-06
		0.00095344	-9.64988e-05			0.00095344	-7.14872e-06
		0.00095353	-9.65603e-05			0.00095353	-7.15327e-06
		0.00095362	-9.66219e-05			0.00095362	-7.15783e-06
		0.00095371	-9.66834e-05			0.00095371	-7.16239e-06
		0.0009538	-9.6745e-05			0.0009538	-7.16695e-06
		0.00095389	-9.68065e-05			0.00095389	-7.17151e-06
		0.00095398	-9.68681e-05			0.00095398	-7.17607e-06
		0.00095407	-9.69297e-05			0.00095407	-7.18064e-06
		0.00095416	-9.69913e-05			0.00095416	-7.1852e-06
		0.00095425	-9.70529e-05			0.00095425	-7.18976e-06
		0.00095434	-9.71146e-05			0.00095434	-7.19433e-06
		0.00095443	-9.71762e-05			0.00095443	-7.1989e-06
		0.00095452	-9.72378e-05			0.00095452	-7.20346e-06
		0.00095461	-9.72995e-05			0.00095461	-7.20803e-06
		0.0009547	-9.73612e-05			0.0009547	-7.2126e-06
		0.00095479	-9.74229e-05			0.00095479	-7.21717e-06
		0.00095488	-9.74846e-05			0.00095488	-7.22174e-06
		0.00095497	-9.75463e-05			0.00095497	-7.22631e-06
		0.00095506	-9.7608e-05			0.00095506	-7.23088e-06
		0.00095515	-9.76697e-05			0.00095515	-7.23546e-06
		0.00095524	-9.77315e-05			0.00095524	-7.24003e-06
		0.00095533	-9.77932e-05			0.00095533	-7.2446e-06
		0.000955421	-9.7855e-05			0.000955421	-7.24918e-06
		0.000955511	-9.79167e-05			0.000955511	-7.25376e-06
		0.000955601	-9.79785e-05			0.000955601	-7.25833e-06
		0.000955691	-9.80403e-05			0.000955691	-7.26291e-06
		0.000955781	-9.81021e-05			0.000955781	-7.26749e-06
		0.000955871	-9.8164e-05			0.000955871	-7.27207e-06
		0.000955962	-9.82258e-05			0.000955962	-7.27665e-06
		0.000956052	-9.82877e-05			0.000956052	-7.28123e-06
		0.000956142	-9.83495e-05			0.000956142	-7.28582e-06
		0.000956232	-9.84114e-05			0.000956232	-7.2904e-06
		0.000956322	-9.84733e-05			0.000956322	-7.29498e-06
		0.000956413	-9.85352e-05			0.000956413	-7.29957e-06
		0.000956503	-9.85971e-05			0.000956503	-7.30416e-06
		0.000956593	-9.8659e-05			0.000956593	-7.30874e-06
		0.000956683	-9.87209e-05			0.000956683	-7.31333e-06
		0.000956774	-9.87828e-05			0.000956774	-7.31792e-06
		0.000956864	-9.88448e-05			0.000956864	-7.32251e-06
		0.000956954	-9.89068e-05			0.000956954	-7.3271e-06
		0.000957044	-9.89687e-05			0.000957044	-7.33169e-06
		0.000957135	-9.90307e-05			0.000957135	-7.33628e-06
		0.000957225	-9.90927e-05			0.000957225	-7.34088e-06
		0.000957315	-9.91547e-05			0.000957315	-7.34547e-06
		0.000957406	-9.92168e-05			0.000957406	-7.35006e-06
		0.000957496	-9.92788e-05			0.000957496	-7.35466e-06
		0.000957586	-9.93408e-05			0.000957586	-7.35926e-06
		0.000957677	-9.94029e-05			0.000957677	-7.36385e-06
		0.000957767	-9.9465e-05			0.000957767	-7.36845e-06
		0.000957857	-9.9527e-05			0.000957857	-7.37305e-06
		0.000957948	-9.95891e-05			0.000957948	-7.37765e-06
		0.000958038	-9.96512e-05			0.000958038	-7.38225e-06
		0.000958128	-9.97134e-05			0.000958128	-7.38685e-06
		0.000958219	-9.97755e-05			0.000958219	-7.39145e-06
		0.000958309	-9.98376e-05			0.000958309	-7.39606e-06
		0.0009584	-9.98998e-05			0.0009584	-7.40066e-06
		0.00095849	-9.99619e-05			0.00095849	-7.40527e-06
		0.00095858	-0.000100024			0.00095858	-7.40987e-06
		0.000958671	-0.000100086			0.000958671	-7.41448e-06
		0.000958761	-0.000100148			0.000958761	-7.41909e-06
		0.000958852	-0.000100211			0.000958852	-7.4237e-06
		0.000958942	-0.000100273			0.000958942	-7.42831e-06
		0.000959033	-0.000100335			0.000959033	-7.43292e-06
		0.000959123	-0.000100397			0.000959123	-7.43753e-06
		0.000959214	-0.00010046			0.000959214	-7.44214e-06
		0.000959304	-0.000100522			0.000959304	-7.44675e-06
		0.000959395	-0.000100584			0.000959395	-7.45137e-06
		0.000959485	-0.000100646			0.000959485	-7.45598e-06
		0.000959576	-0.000100709			0.000959576	-7.4606e-06
		0.000959666	-0.000100771			0.000959666	-7.46521e-06
		0.000959757	-0.000100833			0.000959757	-7.46983e-06
		0.000959847	-0.000100896			0.000959847	-7.47445e-06
		0.000959938	-0.000100958			0.000959938	-7.47907e-06
		0.000960028	-0.00010102			0.000960028	-7.48369e-06
		0.000960119	-0.000101083			0.000960119	-7.48831e-06
		0.000960209	-0.000101145			0.000960209	-7.49293e-06
		0.0009603	-0.000101208			0.0009603	-7.49755e-06
		0.000960391	-0.00010127			0.000960391	-7.50218e-06
		0.000960481	-0.000101332			0.000960481	-7.5068e-06
		0.000960572	-0.000101395			0.000960572	-7.51143e-06
		0.000960662	-0.000101457			0.000960662	-7.51605e-06
		0.000960753	-0.00010152			0.000960753	-7.52068e-06
		0.000960844	-0.000101582			0.000960844	-7.52531e-06
		0.000960934	-0.000101645			0.000960934	-7.52993e-06
		0.000961025	-0.000101707			0.000961025	-7.53456e-06
		0.000961116	-0.00010177			0.000961116	-7.53919e-06
		0.000961206	-0.000101832			0.000961206	-7.54383e-06
		0.000961297	-0.000101895			0.000961297	-7.54846e-06
		0.000961388	-0.000101957			0.000961388	-7.55309e-06
		0.000961478	-0.00010202			0.000961478	-7.55772e-06
		0.000961569	-0.000102082			0.000961569	-7.56236e-06
		0.00096166	-0.000102145			0.00096166	-7.56699e-06
		0.000961751	-0.000102208			0.000961751	-7.57163e-06
		0.000961841	-0.00010227			0.000961841	-7.57627e-06
		0.000961932	-0.000102333			0.000961932	-7.58091e-06
		0.000962023	-0.000102395			0.000962023	-7.58555e-06
		0.000962114	-0.000102458			0.000962114	-7.59019e-06
		0.000962204	-0.000102521			0.000962204	-7.59483e-06
		0.000962295	-0.000102583			0.000962295	-7.59947e-06
		0.000962386	-0.000102646			0.000962386	-7.60411e-06
		0.000962477	-0.000102709			0.000962477	-7.60875e-06
		0.000962568	-0.000102771			0.000962568	-7.6134e-06
		0.000962658	-0.000102834			0.000962658	-7.61804e-06
		0.000962749	-0.000102897			0.000962749	-7.62269e-06
		0.00096284	-0.00010296			0.00096284	-7.62734e-06
		0.000962931	-0.000103022			0.000962931	-7.63199e-06
		0.000963022	-0.000103085			0.000963022	-7.63663e-06
		0.000963112	-0.000103148			0.000963112	-7.64128e-06
		0.000963203	-0.000103211			0.000963203	-7.64593e-06
		0.000963294	-0.000103273			0.000963294	-7.65059e-06
		0.000963385	-0.000103336			0.000963385	-7.65524e-06
		0.000963476	-0.000103399			0.000963476	-7.65989e-06
		0.000963567	-0.000103462			0.000963567	-7.66454e-06
		0.000963658	-0.000103525			0.000963658	-7.6692e-06
		0.000963749	-0.000103587			0.000963749	-7.67386e-06
		0.00096384	-0.00010365			0.00096384	-7.67851e-06
		0.000963931	-0.000103713			0.000963931	-7.68317e-06
		0.000964021	-0.000103776			0.000964021	-7.68783e-06
		0.000964112	-0.000103839			0.000964112	-7.69249e-06
		0.000964203	-0.000103902			0.000964203	-7.69715e-06
		0.000964294	-0.000103965			0.000964294	-7.70181e-06
		0.000964385	-0.000104028			0.000964385	-7.70647e-06
		0.000964476	-0.000104091			0.000964476	-7.71113e-06
		0.000964567	-0.000104154			0.000964567	-7.7158e-06
		0.000964658	-0.000104217			0.000964658	-7.72046e-06
		0.000964749	-0.00010428			0.000964749	-7.72513e-06
		0.00096484	-0.000104343			0.00096484	-7.72979e-06
		0.000964931	-0.000104406			0.000964931	-7.73446e-06
		0.000965022	-0.000104469			0.000965022	-7.73913e-06
		0.000965113	-0.000104532			0.000965113	-7.7438e-06
		0.000965204	-0.000104595			0.000965204	-7.74847e-06
		0.000965295	-0.000104658			0.000965295	-7.75314e-06
		0.000965387	-0.000104721			0.000965387	-7.75781e-06
		0.000965478	-0.000104784			0.000965478	-7.76248e-06
		0.000965569	-0.000104847			0.000965569	-7.76716e-06
		0.00096566	-0.00010491			0.00096566	-7.77183e-06
		0.000965751	-0.000104973			0.000965751	-7.77651e-06
		0.000965842	-0.000105036			0.000965842	-7.78118e-06
		0.000965933	-0.000105099			0.000965933	-7.78586e-06
[truncated: 98,001 more rows]

## Sheet: Inset
kappa/(2pi) (MHz)	Bandwidth (MHz)	error bar negative (MHz)	bottom error bar positive(MHz)	fit, horizontal (MHz)	fit, vertical (MHz)
885	414.25	45.4	45.4	0	0
508	258.1	27.4	27.45	1.001	0.500501
195	101.35	9.1	9.05	2.002	1.001
193	110.05	8.8	8.8	3.003	1.5015
				4.004	2.002
				5.00501	2.5025
				6.00601	3.003
				7.00701	3.5035
				8.00801	4.004
				9.00901	4.5045
				10.01	5.00501
				11.011	5.50551
				12.012	6.00601
				13.013	6.50651
				14.014	7.00701
				15.015	7.50751
				16.016	8.00801
				17.017	8.50851
				18.018	9.00901
				19.019	9.50951
				20.02	10.01
				21.021	10.5105
				22.022	11.011
				23.023	11.5115
				24.024	12.012
				25.025	12.5125
				26.026	13.013
				27.027	13.5135
				28.028	14.014
				29.029	14.5145
				30.03	15.015
				31.031	15.5155
				32.032	16.016
				33.033	16.5165
				34.034	17.017
				35.035	17.5175
				36.036	18.018
				37.037	18.5185
				38.038	19.019
				39.039	19.5195
				40.04	20.02
				41.041	20.5205
				42.042	21.021
				43.043	21.5215
				44.044	22.022
				45.045	22.5225
				46.046	23.023
				47.047	23.5235
				48.048	24.024
				49.049	24.5245
				50.0501	25.025
				51.0511	25.5255
				52.0521	26.026
				53.0531	26.5265
				54.0541	27.027
				55.0551	27.5275
				56.0561	28.028
				57.0571	28.5285
				58.0581	29.029
				59.0591	29.5295
				60.0601	30.03
				61.0611	30.5305
				62.0621	31.031
				63.0631	31.5315
				64.0641	32.032
				65.0651	32.5325
				66.0661	33.033
				67.0671	33.5335
				68.0681	34.034
				69.0691	34.5345
				70.0701	35.035
				71.0711	35.5355
				72.0721	36.036
				73.0731	36.5365
				74.0741	37.037
				75.0751	37.5375
				76.0761	38.038
				77.0771	38.5385
				78.0781	39.039
				79.0791	39.5395
				80.0801	40.04
				81.0811	40.5405
				82.0821	41.041
				83.0831	41.5415
				84.0841	42.042
				85.0851	42.5425
				86.0861	43.043
				87.0871	43.5435
				88.0881	44.044
				89.0891	44.5445
				90.0901	45.045
				91.0911	45.5455
				92.0921	46.046
				93.0931	46.5465
				94.0941	47.047
				95.0951	47.5475
				96.0961	48.048
				97.0971	48.5485
				98.0981	49.049
				99.0991	49.5495
				100.1	50.0501
				101.101	50.5506
				102.102	51.0511
				103.103	51.5516
				104.104	52.0521
				105.105	52.5526
				106.106	53.0531
				107.107	53.5536
				108.108	54.0541
				109.109	54.5546
				110.11	55.0551
				111.111	55.5556
				112.112	56.0561
				113.113	56.5566
				114.114	57.0571
				115.115	57.5576
				116.116	58.0581
				117.117	58.5586
				118.118	59.0591
				119.119	59.5596
				120.12	60.0601
				121.121	60.5606
				122.122	61.0611
				123.123	61.5616
				124.124	62.0621
				125.125	62.5626
				126.126	63.0631
				127.127	63.5636
				128.128	64.0641
				129.129	64.5646
				130.13	65.0651
				131.131	65.5656
				132.132	66.0661
				133.133	66.5666
				134.134	67.0671
				135.135	67.5676
				136.136	68.0681
				137.137	68.5686
				138.138	69.0691
				139.139	69.5696
				140.14	70.0701
				141.141	70.5706
				142.142	71.0711
				143.143	71.5716
				144.144	72.0721
				145.145	72.5726
				146.146	73.0731
				147.147	73.5736
				148.148	74.0741
				149.149	74.5746
				150.15	75.0751
				151.151	75.5756
				152.152	76.0761
				153.153	76.5766
				154.154	77.0771
				155.155	77.5776
				156.156	78.0781
				157.157	78.5786
				158.158	79.0791
				159.159	79.5796
				160.16	80.0801
				161.161	80.5806
				162.162	81.0811
				163.163	81.5816
				164.164	82.0821
				165.165	82.5826
				166.166	83.0831
				167.167	83.5836
				168.168	84.0841
				169.169	84.5846
				170.17	85.0851
				171.171	85.5856
				172.172	86.0861
				173.173	86.5866
				174.174	87.0871
				175.175	87.5876
				176.176	88.0881
				177.177	88.5886
				178.178	89.0891
				179.179	89.5896
				180.18	90.0901
				181.181	90.5906
				182.182	91.0911
				183.183	91.5916
				184.184	92.0921
				185.185	92.5926
				186.186	93.0931
				187.187	93.5936
				188.188	94.0941
				189.189	94.5946
				190.19	95.0951
				191.191	95.5956
				192.192	96.0961
				193.193	96.5966
				194.194	97.0971
				195.195	97.5976
				196.196	98.0981
				197.197	98.5986
				198.198	99.0991
				199.199	99.5996
				200.2	100.1
				201.201	100.601
				202.202	101.101
				203.203	101.602
				204.204	102.102
				205.205	102.603
				206.206	103.103
				207.207	103.604
				208.208	104.104
				209.209	104.605
				210.21	105.105
				211.211	105.606
				212.212	106.106
				213.213	106.607
				214.214	107.107
				215.215	107.608
				216.216	108.108
				217.217	108.609
				218.218	109.109
				219.219	109.61
				220.22	110.11
				221.221	110.611
				222.222	111.111
				223.223	111.612
				224.224	112.112
				225.225	112.613
				226.226	113.113
				227.227	113.614
				228.228	114.114
				229.229	114.615
				230.23	115.115
				231.231	115.616
				232.232	116.116
				233.233	116.617
				234.234	117.117
				235.235	117.618
				236.236	118.118
				237.237	118.619
				238.238	119.119
				239.239	119.62
				240.24	120.12
				241.241	120.621
				242.242	121.121
				243.243	121.622
				244.244	122.122
				245.245	122.623
				246.246	123.123
				247.247	123.624
				248.248	124.124
				249.249	124.625
				250.25	125.125
				251.251	125.626
				252.252	126.126
				253.253	126.627
				254.254	127.127
				255.255	127.628
				256.256	128.128
				257.257	128.629
				258.258	129.129
				259.259	129.63
				260.26	130.13
				261.261	130.631
				262.262	131.131
				263.263	131.632
				264.264	132.132
				265.265	132.633
				266.266	133.133
				267.267	133.634
				268.268	134.134
				269.269	134.635
				270.27	135.135
				271.271	135.636
				272.272	136.136
				273.273	136.637
				274.274	137.137
				275.275	137.638
				276.276	138.138
				277.277	138.639
				278.278	139.139
				279.279	139.64
				280.28	140.14
				281.281	140.641
				282.282	141.141
				283.283	141.642
				284.284	142.142
				285.285	142.643
				286.286	143.143
				287.287	143.644
				288.288	144.144
				289.289	144.645
				290.29	145.145
				291.291	145.646
				292.292	146.146
				293.293	146.647
				294.294	147.147
				295.295	147.648
				296.296	148.148
				297.297	148.649
				298.298	149.149
				299.299	149.65
				300.3	150.15
				301.301	150.651
				302.302	151.151
				303.303	151.652
				304.304	152.152
				305.305	152.653
				306.306	153.153
				307.307	153.654
				308.308	154.154
				309.309	154.655
				310.31	155.155
				311.311	155.656
				312.312	156.156
				313.313	156.657
				314.314	157.157
				315.315	157.658
				316.316	158.158
				317.317	158.659
				318.318	159.159
				319.319	159.66
				320.32	160.16
				321.321	160.661
				322.322	161.161
				323.323	161.662
				324.324	162.162
				325.325	162.663
				326.326	163.163
				327.327	163.664
				328.328	164.164
				329.329	164.665
				330.33	165.165
				331.331	165.666
				332.332	166.166
				333.333	166.667
				334.334	167.167
				335.335	167.668
				336.336	168.168
				337.337	168.669
				338.338	169.169
				339.339	169.67
				340.34	170.17
				341.341	170.671
				342.342	171.171
				343.343	171.672
				344.344	172.172
				345.345	172.673
				346.346	173.173
				347.347	173.674
				348.348	174.174
				349.349	174.675
				350.35	175.175
				351.351	175.676
				352.352	176.176
				353.353	176.677
				354.354	177.177
				355.355	177.678
				356.356	178.178
				357.357	178.679
				358.358	179.179
				359.359	179.68
				360.36	180.18
				361.361	180.681
				362.362	181.181
				363.363	181.682
				364.364	182.182
				365.365	182.683
				366.366	183.183
				367.367	183.684
				368.368	184.184
				369.369	184.685
				370.37	185.185
				371.371	185.686
				372.372	186.186
				373.373	186.687
				374.374	187.187
				375.375	187.688
				376.376	188.188
				377.377	188.689
				378.378	189.189
				379.379	189.69
				380.38	190.19
				381.381	190.691
				382.382	191.191
				383.383	191.692
				384.384	192.192
				385.385	192.693
				386.386	193.193
				387.387	193.694
				388.388	194.194
				389.389	194.695
				390.39	195.195
				391.391	195.696
				392.392	196.196
				393.393	196.697
				394.394	197.197
				395.395	197.698
				396.396	198.198
				397.397	198.699
				398.398	199.199
				399.399	199.7
				400.4	200.2
				401.401	200.701
				402.402	201.201
				403.403	201.702
				404.404	202.202
				405.405	202.703
				406.406	203.203
				407.407	203.704
				408.408	204.204
				409.409	204.705
				410.41	205.205
				411.411	205.706
				412.412	206.206
				413.413	206.707
				414.414	207.207
				415.415	207.708
				416.416	208.208
				417.417	208.709
				418.418	209.209
				419.419	209.71
				420.42	210.21
				421.421	210.711
				422.422	211.211
				423.423	211.712
				424.424	212.212
				425.425	212.713
				426.426	213.213
				427.427	213.714
				428.428	214.214
				429.429	214.715
				430.43	215.215
				431.431	215.716
				432.432	216.216
				433.433	216.717
				434.434	217.217
				435.435	217.718
				436.436	218.218
				437.437	218.719
				438.438	219.219
				439.439	219.72
				440.44	220.22
				441.441	220.721
				442.442	221.221
				443.443	221.722
				444.444	222.222
				445.445	222.723
				446.446	223.223
				447.447	223.724
				448.448	224.224
				449.449	224.725
				450.45	225.225
				451.451	225.726
				452.452	226.226
				453.453	226.727
				454.454	227.227
				455.455	227.728
				456.456	228.228
				457.457	228.729
				458.458	229.229
				459.459	229.73
				460.46	230.23
				461.461	230.731
				462.462	231.231
				463.463	231.732
				464.464	232.232
				465.465	232.733
				466.466	233.233
				467.467	233.734
				468.468	234.234
				469.469	234.735
				470.47	235.235
				471.471	235.736
				472.472	236.236
				473.473	236.737
				474.474	237.237
				475.475	237.738
				476.476	238.238
				477.477	238.739
				478.478	239.239
				479.479	239.74
				480.48	240.24
				481.481	240.741
				482.482	241.241
				483.483	241.742
				484.484	242.242
				485.485	242.743
				486.486	243.243
				487.487	243.744
				488.488	244.244
				489.489	244.745
				490.49	245.245
				491.491	245.746
				492.492	246.246
				493.493	246.747
				494.494	247.247
				495.495	247.748
				496.496	248.248
				497.497	248.749
				498.498	249.249
				499.499	249.75
				500.501	250.25
				501.502	250.751
				502.503	251.251
				503.504	251.752
				504.505	252.252
				505.506	252.753
				506.507	253.253
				507.508	253.754
				508.509	254.254
				509.51	254.755
				510.511	255.255
				511.512	255.756
				512.513	256.256
				513.514	256.757
				514.515	257.257
				515.516	257.758
				516.517	258.258
				517.518	258.759
				518.519	259.259
				519.52	259.76
				520.521	260.26
				521.522	260.761
				522.523	261.261
				523.524	261.762
				524.525	262.262
				525.526	262.763
				526.527	263.263
				527.528	263.764
				528.529	264.264
				529.53	264.765
				530.531	265.265
				531.532	265.766
				532.533	266.266
				533.534	266.767
				534.535	267.267
				535.536	267.768
				536.537	268.268
				537.538	268.769
				538.539	269.269
				539.54	269.77
				540.541	270.27
				541.542	270.771
				542.543	271.271
				543.544	271.772
				544.545	272.272
				545.546	272.773
				546.547	273.273
				547.548	273.774
				548.549	274.274
				549.55	274.775
				550.551	275.275
				551.552	275.776
				552.553	276.276
				553.554	276.777
				554.555	277.277
				555.556	277.778
				556.557	278.278
				557.558	278.779
				558.559	279.279
				559.56	279.78
				560.561	280.28
				561.562	280.781
				562.563	281.281
				563.564	281.782
				564.565	282.282
				565.566	282.783
				566.567	283.283
				567.568	283.784
				568.569	284.284
				569.57	284.785
				570.571	285.285
				571.572	285.786
				572.573	286.286
				573.574	286.787
				574.575	287.287
				575.576	287.788
				576.577	288.288
				577.578	288.789
				578.579	289.289
				579.58	289.79
				580.581	290.29
				581.582	290.791
				582.583	291.291
				583.584	291.792
				584.585	292.292
				585.586	292.793
				586.587	293.293
				587.588	293.794
				588.589	294.294
				589.59	294.795
				590.591	295.295
				591.592	295.796
				592.593	296.296
				593.594	296.797
				594.595	297.297
				595.596	297.798
				596.597	298.298
				597.598	298.799
				598.599	299.299
				599.6	299.8
				600.601	300.3
				601.602	300.801
				602.603	301.301
				603.604	301.802
				604.605	302.302
				605.606	302.803
				606.607	303.303
				607.608	303.804
				608.609	304.304
				609.61	304.805
				610.611	305.305
				611.612	305.806
				612.613	306.306
				613.614	306.807
				614.615	307.307
				615.616	307.808
				616.617	308.308
				617.618	308.809
				618.619	309.309
				619.62	309.81
				620.621	310.31
				621.622	310.811
				622.623	311.311
				623.624	311.812
				624.625	312.312
				625.626	312.813
				626.627	313.313
				627.628	313.814
				628.629	314.314
				629.63	314.815
				630.631	315.315
				631.632	315.816
				632.633	316.316
				633.634	316.817
				634.635	317.317
				635.636	317.818
				636.637	318.318
				637.638	318.819
				638.639	319.319
				639.64	319.82
				640.641	320.32
				641.642	320.821
				642.643	321.321
				643.644	321.822
				644.645	322.322
				645.646	322.823
				646.647	323.323
				647.648	323.824
				648.649	324.324
				649.65	324.825
				650.651	325.325
				651.652	325.826
				652.653	326.326
				653.654	326.827
				654.655	327.327
				655.656	327.828
				656.657	328.328
				657.658	328.829
				658.659	329.329
				659.66	329.83
				660.661	330.33
				661.662	330.831
				662.663	331.331
				663.664	331.832
				664.665	332.332
				665.666	332.833
				666.667	333.333
				667.668	333.834
				668.669	334.334
				669.67	334.835
				670.671	335.335
				671.672	335.836
				672.673	336.336
				673.674	336.837
				674.675	337.337
				675.676	337.838
				676.677	338.338
				677.678	338.839
				678.679	339.339
				679.68	339.84
				680.681	340.34
				681.682	340.841
				682.683	341.341
				683.684	341.842
				684.685	342.342
				685.686	342.843
				686.687	343.343
				687.688	343.844
				688.689	344.344
				689.69	344.845
				690.691	345.345
				691.692	345.846
				692.693	346.346
				693.694	346.847
				694.695	347.347
				695.696	347.848
				696.697	348.348
				697.698	348.849
				698.699	349.349
				699.7	349.85
				700.701	350.35
				701.702	350.851
				702.703	351.351
				703.704	351.852
				704.705	352.352
				705.706	352.853
				706.707	353.353
				707.708	353.854
				708.709	354.354
				709.71	354.855
				710.711	355.355
				711.712	355.856
				712.713	356.356
				713.714	356.857
				714.715	357.357
				715.716	357.858
				716.717	358.358
				717.718	358.859
				718.719	359.359
				719.72	359.86
				720.721	360.36
				721.722	360.861
				722.723	361.361
				723.724	361.862
				724.725	362.362
				725.726	362.863
				726.727	363.363
				727.728	363.864
				728.729	364.364
				729.73	364.865
				730.731	365.365
				731.732	365.866
				732.733	366.366
				733.734	366.867
				734.735	367.367
				735.736	367.868
				736.737	368.368
				737.738	368.869
				738.739	369.369
				739.74	369.87
				740.741	370.37
				741.742	370.871
				742.743	371.371
				743.744	371.872
				744.745	372.372
				745.746	372.873
				746.747	373.373
				747.748	373.874
				748.749	374.374
				749.75	374.875
				750.751	375.375
				751.752	375.876
				752.753	376.376
				753.754	376.877
				754.755	377.377
				755.756	377.878
				756.757	378.378
				757.758	378.879
				758.759	379.379
				759.76	379.88
				760.761	380.38
				761.762	380.881
				762.763	381.381
				763.764	381.882
				764.765	382.382
				765.766	382.883
				766.767	383.383
				767.768	383.884
				768.769	384.384
				769.77	384.885
				770.771	385.385
				771.772	385.886
				772.773	386.386
				773.774	386.887
				774.775	387.387
				775.776	387.888
				776.777	388.388
				777.778	388.889
				778.779	389.389
				779.78	389.89
				780.781	390.39
				781.782	390.891
				782.783	391.391
				783.784	391.892
				784.785	392.392
				785.786	392.893
				786.787	393.393
				787.788	393.894
				788.789	394.394
				789.79	394.895
				790.791	395.395
				791.792	395.896
				792.793	396.396
				793.794	396.897
				794.795	397.397
				795.796	397.898
				796.797	398.398
				797.798	398.899
				798.799	399.399
				799.8	399.9
				800.801	400.4
				801.802	400.901
				802.803	401.401
				803.804	401.902
				804.805	402.402
				805.806	402.903
				806.807	403.403
				807.808	403.904
				808.809	404.404
				809.81	404.905
				810.811	405.405
				811.812	405.906
				812.813	406.406
				813.814	406.907
				814.815	407.407
				815.816	407.908
				816.817	408.408
				817.818	408.909
				818.819	409.409
				819.82	409.91
				820.821	410.41
				821.822	410.911
				822.823	411.411
				823.824	411.912
				824.825	412.412
				825.826	412.913
				826.827	413.413
				827.828	413.914
				828.829	414.414
				829.83	414.915
				830.831	415.415
				831.832	415.916
				832.833	416.416
				833.834	416.917
				834.835	417.417
				835.836	417.918
				836.837	418.418
				837.838	418.919
				838.839	419.419
				839.84	419.92
				840.841	420.42
				841.842	420.921
				842.843	421.421
				843.844	421.922
				844.845	422.422
				845.846	422.923
				846.847	423.423
				847.848	423.924
				848.849	424.424
				849.85	424.925
				850.851	425.425
				851.852	425.926
				852.853	426.426
				853.854	426.927
				854.855	427.427
				855.856	427.928
				856.857	428.428
				857.858	428.929
				858.859	429.429
				859.86	429.93
				860.861	430.43
				861.862	430.931
				862.863	431.431
				863.864	431.932
				864.865	432.432
				865.866	432.933
				866.867	433.433
				867.868	433.934
				868.869	434.434
				869.87	434.935
				870.871	435.435
				871.872	435.936
				872.873	436.436
				873.874	436.937
				874.875	437.437
				875.876	437.938
				876.877	438.438
				877.878	438.939
				878.879	439.439
				879.88	439.94
				880.881	440.44
				881.882	440.941
				882.883	441.441
				883.884	441.942
				884.885	442.442
				885.886	442.943
				886.887	443.443
				887.888	443.944
				888.889	444.444
				889.89	444.945
				890.891	445.445
				891.892	445.946
				892.893	446.446
				893.894	446.947
				894.895	447.447
				895.896	447.948
				896.897	448.448
				897.898	448.949
				898.899	449.449
				899.9	449.95
				900.901	450.45
				901.902	450.951
				902.903	451.451
				903.904	451.952
				904.905	452.452
				905.906	452.953
				906.907	453.453
				907.908	453.954
				908.909	454.454
				909.91	454.955
				910.911	455.455
				911.912	455.956
				912.913	456.456
				913.914	456.957
				914.915	457.457
				915.916	457.958
				916.917	458.458
				917.918	458.959
				918.919	459.459
				919.92	459.96
				920.921	460.46
				921.922	460.961
				922.923	461.461
				923.924	461.962
				924.925	462.462
				925.926	462.963
				926.927	463.463
				927.928	463.964
				928.929	464.464
				929.93	464.965
				930.931	465.465
				931.932	465.966
				932.933	466.466
				933.934	466.967
				934.935	467.467
				935.936	467.968
				936.937	468.468
				937.938	468.969
				938.939	469.469
				939.94	469.97
				940.941	470.47
				941.942	470.971
				942.943	471.471
				943.944	471.972
				944.945	472.472
				945.946	472.973
				946.947	473.473
				947.948	473.974
				948.949	474.474
				949.95	474.975
				950.951	475.475
				951.952	475.976
				952.953	476.476
				953.954	476.977
				954.955	477.477
				955.956	477.978
				956.957	478.478
				957.958	478.979
				958.959	479.479
				959.96	479.98
				960.961	480.48
				961.962	480.981
				962.963	481.481
				963.964	481.982
				964.965	482.482
				965.966	482.983
				966.967	483.483
				967.968	483.984
				968.969	484.484
				969.97	484.985
				970.971	485.485
				971.972	485.986
				972.973	486.486
				973.974	486.987
				974.975	487.487
				975.976	487.988
				976.977	488.488
				977.978	488.989
				978.979	489.489
				979.98	489.99
				980.981	490.49
				981.982	490.991
				982.983	491.491
				983.984	491.992
				984.985	492.492
				985.986	492.993
				986.987	493.493
				987.988	493.994
				988.989	494.494
				989.99	494.995
				990.991	495.495
				991.992	495.996
				992.993	496.496
				993.994	496.997
				994.995	497.497
				995.996	497.998
				996.997	498.498
				997.998	498.999
				998.999	499.499
				1000	500
