# Supplementary material for: Integrated microcavity electric field sensors using Pound-Drever-Hall detection
Source: Nat Commun. 2024 Feb 15;15:1386. doi: 10.1038/s41467-024-45699-w (PMC10869830; doi:10.1038/s41467-024-45699-w)
Supplement: Supplementary file 3 — Source Data [file 41467_2024_45699_MOESM3_ESM.zip › Source Data/Fig2.b.xlsx]

## Sheet: Data
Relative freq. (GHz)	Transmission (a.u.)	Lorentzian fit (a.u.)	Interferogram (a.u.）
-1.65662	1.01482	0.994643	0.994809
-1.6556	1.01407	0.994637	0.995155
-1.65458	1.01297	0.994632	0.988465
-1.65357	1.01085	0.994626	0.974739
-1.65255	1.01467	0.994621	0.954322
-1.65153	1.01829	0.994615	0.928022
-1.65051	1.02734	0.99461	0.897224
-1.64949	1.03247	0.994604	0.861351
-1.64847	1.03009	0.994599	0.818672
-1.64745	1.03468	0.994593	0.769879
-1.64643	1.03969	0.994587	0.719933
-1.64542	1.0437	0.994582	0.669757
-1.6444	1.04471	0.994576	0.616581
-1.64338	1.04185	0.994571	0.56179
-1.64236	1.04704	0.994565	0.508961
-1.64134	1.03752	0.994559	0.456362
-1.64032	1.03373	0.994554	0.403532
-1.6393	1.02991	0.994548	0.354048
-1.63828	1.03081	0.994542	0.309523
-1.63726	1.02333	0.994537	0.270535
-1.63625	1.01713	0.994531	0.234316
-1.63523	1.0168	0.994525	0.203979
-1.63421	1.01093	0.994519	0.17964
-1.63319	1.01318	0.994514	0.160493
-1.63217	1.01772	0.994508	0.148381
-1.63115	1.01758	0.994502	0.142844
-1.63013	1.01839	0.994497	0.145728
-1.62911	1.01787	0.994491	0.15461
-1.6281	1.02199	0.994485	0.169028
-1.62708	1.02721	0.994479	0.189676
-1.62606	1.03401	0.994473	0.216667
-1.62504	1.04641	0.994468	0.250464
-1.62402	1.04452	0.994462	0.289106
-1.623	1.04433	0.994456	0.332362
-1.62198	1.04466	0.99445	0.379078
-1.62096	1.04434	0.994444	0.427871
-1.61994	1.04412	0.994438	0.480008
-1.61893	1.03557	0.994433	0.534107
-1.61791	1.02197	0.994427	0.588782
-1.61689	1.01617	0.994421	0.641612
-1.61587	1.01807	0.994415	0.695134
-1.61485	1.01112	0.994409	0.747156
-1.61383	1.01034	0.994403	0.794795
-1.61281	1.00432	0.994397	0.838973
-1.61179	1.00491	0.994391	0.878653
-1.61077	1.0123	0.994385	0.913258
-1.60976	1.0103	0.994379	0.941518
-1.60874	1.01886	0.994373	0.963434
-1.60772	1.01581	0.994367	0.980621
-1.6067	1.01801	0.994361	0.99181
-1.60568	1.02553	0.994355	0.994117
-1.60466	1.02789	0.994349	0.989965
-1.60364	1.0303	0.994343	0.980621
-1.60262	1.03608	0.994337	0.963781
-1.60161	1.04519	0.994331	0.940711
-1.60059	1.03647	0.994325	0.911066
-1.59957	1.02756	0.994319	0.874962
-1.59855	1.02974	0.994313	0.835744
-1.59753	1.03308	0.994307	0.790988
-1.59651	1.03216	0.994301	0.742888
-1.59549	1.02196	0.994295	0.692827
-1.59447	1.02176	0.994289	0.639997
-1.59345	1.01267	0.994283	0.585322
-1.59244	1.01444	0.994277	0.529724
-1.59142	1.01313	0.99427	0.476317
-1.5904	1.01058	0.994264	0.424295
-1.58938	1.01149	0.994258	0.373657
-1.58836	1.01669	0.994252	0.326595
-1.58734	1.01512	0.994246	0.2838
-1.58632	1.01857	0.99424	0.246312
-1.5853	1.02601	0.994233	0.214476
-1.58429	1.02597	0.994227	0.188292
-1.58327	1.03175	0.994221	0.16799
-1.58225	1.03639	0.994215	0.154264
-1.58123	1.03946	0.994208	0.147689
-1.58021	1.03893	0.994202	0.146305
-1.57919	1.03648	0.994196	0.151726
-1.57817	1.0326	0.99419	0.165337
-1.57715	1.03442	0.994183	0.185639
-1.57613	1.02993	0.994177	0.211823
-1.57512	1.02417	0.994171	0.241006
-1.5741	1.02721	0.994164	0.275726
-1.57308	1.02071	0.994158	0.317367
-1.57206	1.0141	0.994152	0.362122
-1.57104	1.00589	0.994145	0.412645
-1.57002	0.999181	0.994139	0.467205
-1.569	1.00166	0.994133	0.519342
-1.56798	0.999101	0.994126	0.572057
-1.56697	1.0015	0.99412	0.627655
-1.56595	1.00902	0.994113	0.680484
-1.56493	1.01121	0.994107	0.731353
-1.56391	1.01827	0.9941	0.78153
-1.56289	1.01988	0.994094	0.828015
-1.56187	1.02446	0.994088	0.868964
-1.56085	1.02957	0.994081	0.904145
-1.55983	1.03157	0.994075	0.934943
-1.55881	1.0332	0.994068	0.958936
-1.5578	1.03587	0.994062	0.977392
-1.55678	1.0362	0.994055	0.991349
-1.55576	1.03271	0.994049	0.997578
-1.55474	1.02692	0.994042	0.995847
-1.55372	1.02098	0.994035	0.987081
-1.5527	1.01793	0.994029	0.972893
-1.55168	1.0121	0.994022	0.952476
-1.55066	1.00469	0.994016	0.925023
-1.54964	1.00463	0.994009	0.893879
-1.54863	1.00244	0.994003	0.85789
-1.54761	1.00607	0.993996	0.813712
-1.54659	1.0067	0.993989	0.766534
-1.54557	1.00421	0.993983	0.718434
-1.54455	1.01849	0.993976	0.666296
-1.54353	1.01546	0.993969	0.613005
-1.54251	1.01608	0.993963	0.558907
-1.54149	1.02162	0.993956	0.506192
-1.54048	1.02647	0.993949	0.454978
-1.53946	1.02577	0.993942	0.403417
-1.53844	1.0334	0.993936	0.355432
-1.53742	1.032	0.993929	0.311023
-1.5364	1.02933	0.993922	0.26892
-1.53538	1.02755	0.993915	0.234662
-1.53436	1.02239	0.993909	0.206171
-1.53334	1.01994	0.993902	0.18114
-1.53232	1.01281	0.993895	0.162684
-1.53131	1.00974	0.993888	0.150919
-1.53029	1.00083	0.993881	0.145382
-1.52927	1.00093	0.993875	0.145728
-1.52825	0.996099	0.993868	0.153456
-1.52723	1.00342	0.993861	0.168452
-1.52621	0.999509	0.993854	0.189676
-1.52519	1.0023	0.993847	0.216321
-1.52417	1.00643	0.99384	0.247811
-1.52316	1.01185	0.993833	0.283454
-1.52214	1.01493	0.993826	0.322557
-1.52112	1.01705	0.993819	0.367543
-1.5201	1.03001	0.993812	0.417143
-1.51908	1.02819	0.993805	0.467551
-1.51806	1.03097	0.993798	0.51865
-1.51704	1.03524	0.993791	0.570211
-1.51602	1.03521	0.993784	0.624309
-1.515	1.03231	0.993777	0.678177
-1.51399	1.03121	0.99377	0.728469
-1.51297	1.0239	0.993763	0.775532
-1.51195	1.02108	0.993756	0.818441
-1.51093	1.01523	0.993749	0.858006
-1.50991	1.0116	0.993742	0.895609
-1.50889	1.01066	0.993735	0.928022
-1.50787	1.00328	0.993728	0.953514
-1.50685	1.00397	0.993721	0.974047
-1.50584	1.00669	0.993714	0.987888
-1.50482	1.00487	0.993707	0.994925
-1.5038	1.00687	0.993699	0.996193
-1.50278	1.00849	0.993692	0.99008
-1.50176	1.0132	0.993685	0.977622
-1.50074	1.02301	0.993678	0.959974
-1.49972	1.02596	0.993671	0.936212
-1.4987	1.02647	0.993663	0.906452
-1.49768	1.03558	0.993656	0.87427
-1.49667	1.03228	0.993649	0.836666
-1.49565	1.03282	0.993642	0.790527
-1.49463	1.02949	0.993634	0.741042
-1.49361	1.02658	0.993627	0.691442
-1.49259	1.02717	0.99362	0.642996
-1.49157	1.01496	0.993612	0.590512
-1.49055	1.00939	0.993605	0.536183
-1.48953	1.00683	0.993598	0.484276
-1.48851	0.998514	0.99359	0.433407
-1.4875	1.0027	0.993583	0.385192
-1.48648	1.00378	0.993576	0.339168
-1.48546	1.0063	0.993568	0.296027
-1.48444	1.00368	0.993561	0.25727
-1.48342	1.00268	0.993553	0.22428
-1.4824	1.00451	0.993546	0.198442
-1.48138	1.01272	0.993538	0.176411
-1.48036	1.01939	0.993531	0.159454
-1.47935	1.02491	0.993523	0.150111
-1.47833	1.02716	0.993516	0.145151
-1.47731	1.0291	0.993508	0.146766
-1.47629	1.03046	0.993501	0.155533
-1.47527	1.02433	0.993493	0.170874
-1.47425	1.02723	0.993486	0.191637
-1.47323	1.01882	0.993478	0.216091
-1.47221	1.01503	0.993471	0.248273
-1.47119	1.0062	0.993463	0.285877
-1.47018	1.00259	0.993455	0.324634
-1.46916	1.00102	0.993448	0.368466
-1.46814	1.00108	0.99344	0.415644
-1.46712	1.00118	0.993432	0.466397
-1.4661	0.998249	0.993425	0.519227
-1.46508	0.998249	0.993417	0.572057
-1.46406	1.0034	0.993409	0.623848
-1.46304	1.00781	0.993402	0.677139
-1.46203	1.01602	0.993394	0.726854
-1.46101	1.01662	0.993386	0.772417
-1.45999	1.0233	0.993378	0.817288
-1.45897	1.02222	0.993371	0.858006
-1.45795	1.02015	0.993363	0.894687
-1.45693	1.01543	0.993355	0.925485
-1.45591	1.01843	0.993347	0.951208
-1.45489	1.01698	0.993339	0.970125
-1.45387	1.0162	0.993331	0.983967
-1.45286	1.00846	0.993324	0.99354
-1.45184	1.00568	0.993316	0.995732
-1.45082	1.00147	0.993308	0.991695
-1.4498	0.993473	0.9933	0.980852
-1.44878	0.985506	0.993292	0.963204
-1.44776	0.987888	0.993284	0.941057
-1.44674	0.989319	0.993276	0.911643
-1.44572	0.988116	0.993268	0.876462
-1.44471	0.989626	0.99326	0.83955
-1.44369	0.993099	0.993252	0.799063
-1.44267	0.995952	0.993244	0.752231
-1.44165	1.00648	0.993236	0.703093
-1.44063	1.01114	0.993228	0.651993
-1.43961	1.01196	0.99322	0.600548
-1.43859	1.0181	0.993212	0.549564
-1.43757	1.02188	0.993204	0.497426
-1.43655	1.01853	0.993196	0.44748
-1.43554	1.02066	0.993187	0.395688
-1.43452	1.01084	0.993179	0.346435
-1.4335	1.00819	0.993171	0.304332
-1.43248	1.00184	0.993163	0.265229
-1.43146	1.00227	0.993155	0.232009
-1.43044	0.995409	0.993146	0.204094
-1.42942	0.994888	0.993138	0.180448
-1.4284	0.993548	0.99313	0.161761
-1.42738	0.993623	0.993122	0.149188
-1.42637	0.9872	0.993113	0.142152
-1.42535	0.99698	0.993105	0.14146
-1.42433	0.998666	0.993097	0.148612
-1.42331	0.998926	0.993089	0.161069
-1.42229	1.00498	0.99308	0.17964
-1.42127	1.01072	0.993072	0.204902
-1.42025	1.01333	0.993063	0.234085
-1.41923	1.01259	0.993055	0.268574
-1.41822	1.0207	0.993047	0.309062
-1.4172	1.02147	0.993038	0.35324
-1.41618	1.01141	0.99303	0.400648
-1.41516	1.0134	0.993021	0.448287
-1.41414	1.01087	0.993013	0.496849
-1.41312	1.00833	0.993004	0.550025
-1.4121	0.999944	0.992996	0.603201
-1.41108	0.992728	0.992987	0.653954
-1.41006	0.988506	0.992979	0.703323
-1.40905	0.985564	0.99297	0.754538
-1.40803	0.984566	0.992962	0.802985
-1.40701	0.993358	0.992953	0.842434
-1.40599	0.999941	0.992944	0.879922
-1.40497	0.99911	0.992936	0.91395
-1.40395	1.00683	0.992927	0.940249
-1.40293	1.01488	0.992919	0.962512
-1.40191	1.01314	0.99291	0.979814
-1.4009	1.02232	0.992901	0.990426
-1.39988	1.02479	0.992892	0.994925
-1.39886	1.02267	0.992884	0.99181
-1.39784	1.02086	0.992875	0.98166
-1.39682	1.02074	0.992866	0.965165
-1.3958	1.01795	0.992857	0.943364
-1.39478	1.00735	0.992849	0.91741
-1.39376	1.01055	0.99284	0.886382
-1.39274	1.00206	0.992831	0.850047
-1.39173	0.992774	0.992822	0.808521
-1.39071	0.987222	0.992813	0.762151
-1.38969	0.989388	0.992804	0.712897
-1.38867	0.98956	0.992796	0.664912
-1.38765	0.993168	0.992787	0.61289
-1.38663	0.988686	0.992778	0.557407
-1.38561	0.99998	0.992769	0.5055
-1.38459	1.00339	0.99276	0.455554
-1.38358	1.00741	0.992751	0.405147
-1.38256	1.01086	0.992742	0.357277
-1.38154	1.01467	0.992733	0.31356
-1.38052	1.01685	0.992724	0.273996
-1.3795	1.0187	0.992715	0.239737
-1.37848	1.01564	0.992705	0.210785
-1.37746	1.01076	0.992696	0.185062
-1.37644	1.00799	0.992687	0.16476
-1.37542	0.998387	0.992678	0.151495
-1.37441	0.996953	0.992669	0.143998
-1.37339	0.992976	0.99266	0.143075
-1.37237	0.987678	0.992651	0.150573
-1.37135	0.98972	0.992641	0.165453
-1.37033	0.988307	0.992632	0.183101
-1.36931	0.989993	0.992623	0.206517
-1.36829	0.989765	0.992614	0.236392
-1.36727	0.99381	0.992604	0.272957
-1.36626	1.00056	0.992595	0.313445
-1.36524	1.01114	0.992586	0.357393
-1.36422	1.01558	0.992576	0.404916
-1.3632	1.01608	0.992567	0.45567
-1.36218	1.01636	0.992558	0.508269
-1.36116	1.01501	0.992548	0.560983
-1.36014	1.02084	0.992539	0.613236
-1.35912	1.02137	0.992529	0.66422
-1.3581	1.02231	0.99252	0.716473
-1.35709	1.01418	0.99251	0.767457
-1.35607	1.00642	0.992501	0.814404
-1.35505	1.00515	0.992491	0.855122
-1.35403	0.9986	0.992482	0.891111
-1.35301	1.00561	0.992472	0.923524
-1.35199	0.991063	0.992463	0.950515
-1.35097	0.990628	0.992453	0.970125
-1.34995	0.989468	0.992443	0.985235
-1.34893	0.993064	0.992434	0.994117
-1.34792	1.00078	0.992424	0.993887
-1.3469	0.999043	0.992414	0.987542
-1.34588	1.01009	0.992405	0.974854
-1.34486	1.01357	0.992395	0.95536
-1.34384	1.00912	0.992385	0.931598
-1.34282	1.0131	0.992375	0.90253
-1.3418	1.01437	0.992366	0.867003
-1.34078	1.01494	0.992356	0.826516
-1.33977	1.0214	0.992346	0.779799
-1.33875	1.01288	0.992336	0.729853
-1.33773	1.01101	0.992326	0.681292
-1.33671	1.0123	0.992316	0.627424
-1.33569	1.00755	0.992307	0.570903
-1.33467	1.00217	0.992297	0.517843
-1.33365	0.993119	0.992287	0.463167
-1.33263	0.986298	0.992277	0.410222
-1.33161	0.990518	0.992267	0.362007
-1.3306	0.99686	0.992257	0.317597
-1.32958	0.99648	0.992247	0.275841
-1.32856	1.00262	0.992237	0.238814
-1.32754	1.00918	0.992227	0.209631
-1.32652	1.00581	0.992216	0.183908
-1.3255	1.01472	0.992206	0.163146
-1.32448	1.01694	0.992196	0.149996
-1.32346	1.01925	0.992186	0.143998
-1.32245	1.01931	0.992176	0.14492
-1.32143	1.02077	0.992166	0.152649
-1.32041	1.02029	0.992155	0.167298
-1.31939	1.02067	0.992145	0.186561
-1.31837	1.01534	0.992135	0.213092
-1.31735	1.00443	0.992125	0.246658
-1.31633	0.998667	0.992114	0.283916
-1.31531	0.995665	0.992104	0.326941
-1.31429	0.989956	0.992094	0.373657
-1.31328	0.990409	0.992083	0.421988
-1.31226	0.990046	0.992073	0.474702
-1.31124	0.995746	0.992062	0.528685
-1.31022	0.996636	0.992052	0.583245
-1.3092	0.995008	0.992042	0.637459
-1.30818	0.993628	0.992031	0.690289
-1.30716	1.00464	0.992021	0.742542
-1.30614	1.00478	0.99201	0.792142
-1.30513	1.00995	0.991999	0.837128
-1.30411	1.01232	0.991989	0.876923
-1.30309	1.01768	0.991978	0.912912
-1.30207	1.01944	0.991968	0.942441
-1.30105	1.01732	0.991957	0.964934
-1.30003	1.01459	0.991946	0.982006
-1.29901	1.01393	0.991936	0.992272
-1.29799	1.01529	0.991925	0.996886
-1.29697	1.0075	0.991914	0.994117
-1.29596	1.001	0.991903	0.982352
-1.29494	1.00511	0.991893	0.964357
-1.29392	0.998499	0.991882	0.94048
-1.2929	1.00102	0.991871	0.911182
-1.29188	0.990885	0.99186	0.876692
-1.29086	0.992903	0.991849	0.836666
-1.28984	0.999352	0.991838	0.791334
-1.28882	0.997067	0.991827	0.741042
-1.2878	0.999711	0.991816	0.689135
-1.28679	1.00986	0.991805	0.637805
-1.28577	1.01039	0.991794	0.58313
-1.28475	1.01294	0.991783	0.527071
-1.28373	1.01725	0.991772	0.474126
-1.28271	1.02241	0.991761	0.422219
-1.28169	1.02078	0.99175	0.371696
-1.28067	1.02129	0.991739	0.324288
-1.27965	1.01925	0.991728	0.282531
-1.27864	1.01327	0.991717	0.246312
-1.27762	1.00751	0.991706	0.213668
-1.2766	1.00476	0.991694	0.1861
-1.27558	0.998946	0.991683	0.164068
-1.27456	0.992409	0.991672	0.148612
-1.27354	0.98449	0.991661	0.141345
-1.27252	0.985804	0.991649	0.143306
-1.2715	0.984982	0.991638	0.150688
-1.27048	0.99055	0.991627	0.16476
-1.26947	0.987395	0.991615	0.186215
-1.26845	0.988848	0.991604	0.211015
-1.26743	0.999944	0.991592	0.240314
-1.26641	1.00581	0.991581	0.276072
-1.26539	1.0087	0.991569	0.319904
-1.26437	1.01273	0.991558	0.368466
-1.26335	1.01606	0.991546	0.418758
-1.26233	1.01546	0.991535	0.470896
-1.26132	1.00748	0.991523	0.524071
-1.2603	1.0106	0.991512	0.577017
-1.25928	1.00472	0.9915	0.63123
-1.25826	1.00338	0.991488	0.686021
-1.25724	0.995275	0.991476	0.738851
-1.25622	0.996492	0.991465	0.789835
-1.2552	0.998656	0.991453	0.83609
-1.25418	0.992049	0.991441	0.875308
-1.25316	0.987674	0.991429	0.911066
-1.25215	0.991299	0.991418	0.941288
-1.25113	0.985406	0.991406	0.964819
-1.25011	0.987148	0.991394	0.982006
-1.24909	0.990057	0.991382	0.992272
-1.24807	0.991586	0.99137	0.996655
-1.24705	0.999193	0.991358	0.99354
-1.24603	1.00132	0.991346	0.982236
-1.24501	1.00582	0.991334	0.964588
-1.244	1.01111	0.991322	0.941634
-1.24298	1.01384	0.99131	0.911989
-1.24196	1.01027	0.991298	0.877846
-1.24094	1.0141	0.991286	0.839089
-1.23992	1.00842	0.991274	0.792834
-1.2389	1.01052	0.991261	0.74358
-1.23788	1.00692	0.991249	0.694326
-1.23686	1.00528	0.991237	0.639535
-1.23584	0.993452	0.991225	0.583591
-1.23483	0.988084	0.991212	0.527647
-1.23381	0.9806	0.9912	0.473549
-1.23279	0.978185	0.991188	0.422449
-1.23177	0.978182	0.991175	0.372965
-1.23075	0.980516	0.991163	0.326595
-1.22973	0.975145	0.99115	0.283454
-1.22871	0.983636	0.991138	0.246773
-1.22769	0.991699	0.991126	0.215168
-1.22667	0.984581	0.991113	0.187369
-1.22566	0.99046	0.9911	0.16626
-1.22464	0.996875	0.991088	0.152533
-1.22362	1.00047	0.991075	0.145959
-1.2226	1.00556	0.991063	0.145497
-1.22158	1.00853	0.99105	0.151034
-1.22056	1.00542	0.991037	0.165799
-1.21954	1.00486	0.991025	0.186446
-1.21852	1.00352	0.991012	0.211361
-1.21751	1.00104	0.990999	0.241813
-1.21649	0.99569	0.990986	0.278148
-1.21547	0.989304	0.990973	0.319212
-1.21445	0.978505	0.990961	0.364198
-1.21343	0.97876	0.990948	0.412991
-1.21241	0.982383	0.990935	0.463167
-1.21139	0.977958	0.990922	0.517035
-1.21037	0.971855	0.990909	0.57471
-1.20935	0.973694	0.990896	0.6295
-1.20834	0.977482	0.990883	0.682676
-1.20732	0.981829	0.99087	0.734583
-1.2063	0.989118	0.990857	0.780607
-1.20528	0.988497	0.990843	0.824785
-1.20426	0.992756	0.99083	0.868156
-1.20324	0.998068	0.990817	0.905068
-1.20222	1.0008	0.990804	0.934136
-1.2012	1.00626	0.990791	0.957436
-1.20019	0.999285	0.990777	0.976238
-1.19917	1.00202	0.990764	0.989619
-1.19815	0.995641	0.990751	0.994809
-1.19713	1.00374	0.990737	0.993771
-1.19611	0.995914	0.990724	0.986504
-1.19509	0.992053	0.99071	0.971047
-1.19407	0.981596	0.990697	0.951208
-1.19305	0.981862	0.990683	0.924677
-1.19203	0.981386	0.99067	0.890534
-1.19102	0.977734	0.990656	0.852815
-1.19	0.979426	0.990643	0.811059
-1.18898	0.979627	0.990629	0.765035
-1.18796	0.978818	0.990615	0.715089
-1.18694	0.978427	0.990602	0.664797
-1.18592	0.985406	0.990588	0.612429
-1.1849	0.987127	0.990574	0.557177
-1.18388	0.994091	0.99056	0.503309
-1.18287	0.995641	0.990546	0.451402
-1.18185	0.995811	0.990532	0.401687
-1.18083	1.00628	0.990519	0.353702
-1.17981	1.00806	0.990505	0.309292
-1.17879	1.00893	0.990491	0.271227
-1.17777	1.01296	0.990477	0.235931
-1.17675	1.01182	0.990463	0.205132
-1.17573	1.00304	0.990449	0.181025
-1.17471	0.990747	0.990434	0.1598
-1.1737	0.98463	0.99042	0.146651
-1.17268	0.989933	0.990406	0.141921
-1.17166	0.98875	0.990392	0.14319
-1.17064	0.983276	0.990378	0.151841
-1.16962	0.977425	0.990363	0.16776
-1.1686	0.978803	0.990349	0.188176
-1.16758	0.983789	0.990335	0.214014
-1.16656	0.981889	0.99032	0.247004
-1.16554	0.983663	0.990306	0.2838
-1.16453	0.990131	0.990292	0.324864
-1.16351	0.999212	0.990277	0.371004
-1.16249	0.994912	0.990263	0.418643
-1.16147	1.00246	0.990248	0.47055
-1.16045	1.00602	0.990233	0.52534
-1.15943	1.0035	0.990219	0.580016
-1.15841	1.00709	0.990204	0.633653
-1.15739	1.00866	0.990189	0.68556
-1.15638	1.0034	0.990175	0.73689
-1.15536	1.00443	0.99016	0.784875
-1.15434	0.997371	0.990145	0.829284
-1.15332	0.991823	0.99013	0.869425
-1.1523	0.984682	0.990115	0.904953
-1.15128	0.9862	0.990101	0.935405
-1.15026	0.986781	0.990086	0.961128
-1.14924	0.981104	0.990071	0.979237
-1.14822	0.973156	0.990056	0.990311
-1.14721	0.974897	0.990041	0.995963
-1.14619	0.976541	0.990025	0.994694
-1.14517	0.983781	0.99001	0.98662
-1.14415	0.984206	0.989995	0.971855
-1.14313	0.985483	0.98998	0.949362
-1.14211	0.989954	0.989965	0.92214
-1.14109	0.995864	0.989949	0.892726
-1.14007	1.00328	0.989934	0.855237
-1.13906	1.00067	0.989919	0.811636
-1.13804	1.00257	0.989903	0.764804
-1.13702	1.00969	0.989888	0.715204
-1.136	1.00668	0.989872	0.665143
-1.13498	1.00064	0.989857	0.612313
-1.13396	1.00708	0.989841	0.559022
-1.13294	0.999377	0.989826	0.5055
-1.13192	0.993045	0.98981	0.452786
-1.1309	0.988617	0.989794	0.404109
-1.12989	0.984115	0.989779	0.357393
-1.12887	0.9876	0.989763	0.311484
-1.12785	0.976334	0.989747	0.27042
-1.12683	0.969617	0.989731	0.236277
-1.12581	0.972199	0.989716	0.206171
-1.12479	0.982325	0.9897	0.182178
-1.12377	0.985038	0.989684	0.1628
-1.12275	0.987802	0.989668	0.14965
-1.12174	0.992115	0.989652	0.143882
-1.12072	0.991303	0.989636	0.143306
-1.1197	0.990048	0.98962	0.15138
-1.11868	0.996733	0.989603	0.165222
-1.11766	0.997826	0.989587	0.184946
-1.11664	1.00211	0.989571	0.210785
-1.11562	1.00309	0.989555	0.242159
-1.1146	1.00156	0.989538	0.278148
-1.11358	1.00276	0.989522	0.317367
-1.11257	0.997248	0.989506	0.362814
-1.11155	0.988593	0.989489	0.411607
-1.11053	0.979682	0.989473	0.463167
-1.10951	0.978386	0.989456	0.514151
-1.10849	0.971728	0.98944	0.564097
-1.10747	0.971178	0.989423	0.617965
-1.10645	0.964265	0.989406	0.673679
-1.10543	0.959262	0.98939	0.724086
-1.10441	0.966713	0.989373	0.770341
-1.1034	0.964547	0.989356	0.815327
-1.10238	0.972577	0.989339	0.855237
-1.10136	0.97548	0.989323	0.892149
-1.10034	0.975025	0.989306	0.925139
-1.09932	0.97959	0.989289	0.951554
-1.0983	0.98578	0.989272	0.97174
-1.09728	0.992705	0.989255	0.985697
-1.09626	0.99683	0.989238	0.99331
-1.09525	1.00121	0.989221	0.994925
-1.09423	1.00739	0.989203	0.989273
-1.09321	1.00609	0.989186	0.977392
-1.09219	0.997274	0.989169	0.958936
-1.09117	0.992762	0.989152	0.935866
-1.09015	0.988875	0.989134	0.906914
-1.08913	0.987563	0.989117	0.871617
-1.08811	0.983404	0.9891	0.832629
-1.08709	0.979955	0.989082	0.788797
-1.08608	0.978939	0.989065	0.739773
-1.08506	0.970566	0.989047	0.689481
-1.08404	0.971965	0.989029	0.636882
-1.08302	0.971297	0.989012	0.585437
-1.082	0.970228	0.988994	0.533991
-1.08098	0.97078	0.988976	0.479893
-1.07996	0.976494	0.988958	0.428447
-1.07894	0.976424	0.988941	0.37977
-1.07793	0.98703	0.988923	0.332708
-1.07691	0.989438	0.988905	0.289337
-1.07589	0.997169	0.988887	0.251272
-1.07487	1.00033	0.988869	0.218974
-1.07385	1.00335	0.988851	0.192906
-1.07283	0.999338	0.988833	0.171797
-1.07181	0.996552	0.988814	0.157609
-1.07079	0.998485	0.988796	0.147689
-1.06977	0.9988	0.988778	0.143652
-1.06876	0.992293	0.98876	0.147343
-1.06774	0.985494	0.988741	0.156917
-1.06672	0.982849	0.988723	0.173066
-1.0657	0.981463	0.988704	0.19602
-1.06468	0.979174	0.988686	0.224396
-1.06366	0.969214	0.988667	0.257385
-1.06264	0.968716	0.988649	0.293605
-1.06162	0.972549	0.98863	0.336053
-1.06061	0.974585	0.988611	0.383231
-1.05959	0.978849	0.988593	0.431447
-1.05857	0.975692	0.988574	0.482546
-1.05755	0.976013	0.988555	0.536183
-1.05653	0.985078	0.988536	0.589359
-1.05551	0.992545	0.988517	0.640458
-1.05449	0.993162	0.988498	0.692481
-1.05347	0.992921	0.988479	0.742542
-1.05245	0.994934	0.98846	0.788912
-1.05144	0.995004	0.988441	0.832744
-1.05042	0.999995	0.988422	0.871963
-1.0494	0.993808	0.988402	0.906222
-1.04838	0.988639	0.988383	0.936443
-1.04736	0.987894	0.988364	0.96205
-1.04634	0.987326	0.988344	0.979468
-1.04532	0.978244	0.988325	0.99008
-1.0443	0.974299	0.988305	0.995386
-1.04328	0.971823	0.988286	0.993425
-1.04227	0.971841	0.988266	0.985466
-1.04125	0.965933	0.988246	0.969894
-1.04023	0.961474	0.988227	0.947747
-1.03921	0.961415	0.988207	0.922255
-1.03819	0.963147	0.988187	0.890303
-1.03717	0.961858	0.988167	0.853277
-1.03615	0.967928	0.988147	0.812904
-1.03513	0.970556	0.988127	0.766765
-1.03412	0.979376	0.988107	0.716588
-1.0331	0.980446	0.988087	0.663759
-1.03208	0.987891	0.988067	0.611275
-1.03106	0.985939	0.988046	0.558215
-1.03004	0.98902	0.988026	0.502386
-1.02902	0.98798	0.988006	0.448633
-1.028	0.987179	0.987985	0.399495
-1.02698	0.992055	0.987965	0.352548
-1.02596	0.983895	0.987944	0.308023
-1.02495	0.973471	0.987924	0.266959
-1.02393	0.963447	0.987903	0.231201
-1.02291	0.966607	0.987883	0.202479
-1.02189	0.961278	0.987862	0.178718
-1.02087	0.953291	0.987841	0.160031
-1.01985	0.947819	0.98782	0.147458
-1.01883	0.952394	0.987799	0.141921
-1.01781	0.955418	0.987778	0.14319
-1.0168	0.958511	0.987757	0.151726
-1.01578	0.951277	0.987736	0.166837
-1.01476	0.954287	0.987715	0.187253
-1.01374	0.964561	0.987694	0.215283
-1.01272	0.968918	0.987673	0.248619
-1.0117	0.973475	0.987651	0.286107
-1.01068	0.980434	0.98763	0.32994
-1.00966	0.981563	0.987608	0.376771
-1.00864	0.980353	0.987587	0.424756
-1.00763	0.979628	0.987565	0.477125
-1.00661	0.981849	0.987544	0.533184
-1.00559	0.98449	0.987522	0.586014
-1.00457	0.982866	0.9875	0.637921
-1.00355	0.979478	0.987478	0.691904
-1.00253	0.973834	0.987457	0.744503
-1.00151	0.964183	0.987435	0.793757
-1.00049	0.965472	0.987413	0.837474
-0.999475	0.964105	0.987391	0.875885
-0.998456	0.961048	0.987369	0.910951
-0.997437	0.952477	0.987346	0.941634
-0.996419	0.95207	0.987324	0.964703
-0.9954	0.956779	0.987302	0.98189
-0.994381	0.956621	0.987279	0.99354
-0.993362	0.955664	0.987257	0.99827
-0.992343	0.963076	0.987235	0.995271
-0.991324	0.968314	0.987212	0.983851
-0.990306	0.984858	0.987189	0.967356
-0.989287	0.984145	0.987167	0.944517
-0.988268	0.989833	0.987144	0.91568
-0.987249	0.986059	0.987121	0.880845
-0.98623	0.984952	0.987098	0.840011
-0.985211	0.990579	0.987075	0.795487
-0.984193	0.980841	0.987052	0.749347
-0.983174	0.980388	0.987029	0.698709
-0.982155	0.983945	0.987006	0.644265
-0.981136	0.972665	0.986983	0.589936
-0.980117	0.968342	0.986959	0.534107
-0.979098	0.965112	0.986936	0.479893
-0.97808	0.9663	0.986913	0.428447
-0.977061	0.959884	0.986889	0.377463
-0.976042	0.956123	0.986866	0.330401
-0.975023	0.952417	0.986842	0.286915
-0.974004	0.959463	0.986818	0.248042
-0.972985	0.960651	0.986795	0.216783
-0.971967	0.966694	0.986771	0.190022
-0.970948	0.97071	0.986747	0.168567
-0.969929	0.976343	0.986723	0.153802
-0.96891	0.979857	0.986699	0.14642
-0.967891	0.981582	0.986675	0.146074
-0.966872	0.986086	0.986651	0.153341
-0.965854	0.985672	0.986626	0.167298
-0.964835	0.994793	0.986602	0.186446
-0.963816	0.998678	0.986578	0.211361
-0.962797	0.995474	0.986553	0.242044
-0.961778	0.991269	0.986529	0.278956
-0.960759	0.98724	0.986504	0.321519
-0.959741	0.981914	0.986479	0.368697
-0.958722	0.974125	0.986455	0.419335
-0.957703	0.972619	0.98643	0.472741
-0.956684	0.970479	0.986405	0.528685
-0.955665	0.965696	0.98638	0.584745
-0.954646	0.964934	0.986355	0.639189
-0.953628	0.968401	0.98633	0.692365
-0.952609	0.966081	0.986304	0.744733
-0.95159	0.967	0.986279	0.794449
-0.950571	0.973193	0.986254	0.838627
-0.949552	0.970157	0.986228	0.879691
-0.948533	0.970581	0.986203	0.916257
-0.947515	0.978119	0.986177	0.945209
-0.946496	0.980135	0.986152	0.968394
-0.945477	0.97877	0.986126	0.984774
-0.944458	0.990535	0.9861	0.995617
-0.943439	0.988324	0.986074	1
-0.942421	0.990392	0.986048	0.993887
-0.941402	0.988366	0.986022	0.981775
-0.940383	0.990372	0.985996	0.964011
-0.939364	0.983934	0.98597	0.939442
-0.938345	0.977126	0.985944	0.909336
-0.937326	0.974302	0.985917	0.871963
-0.936308	0.974231	0.985891	0.830091
-0.935289	0.969914	0.985864	0.783952
-0.93427	0.963554	0.985838	0.735736
-0.933251	0.96403	0.985811	0.684867
-0.932232	0.963522	0.985784	0.629385
-0.931213	0.962314	0.985757	0.57321
-0.930195	0.966628	0.985731	0.518189
-0.929176	0.969326	0.985704	0.466051
-0.928157	0.968241	0.985676	0.41599
-0.927138	0.973271	0.985649	0.363852
-0.926119	0.983439	0.985622	0.314252
-0.9251	0.987387	0.985595	0.273188
-0.924082	0.987893	0.985567	0.23743
-0.923063	0.9928	0.98554	0.205132
-0.922044	0.993763	0.985512	0.178948
-0.921025	0.994872	0.985485	0.1598
-0.920006	0.994558	0.985457	0.147458
-0.918987	0.987721	0.985429	0.142498
-0.917969	0.983248	0.985401	0.145267
-0.91695	0.981676	0.985373	0.154264
-0.915931	0.979609	0.985345	0.16972
-0.914912	0.969639	0.985317	0.193713
-0.913893	0.966708	0.985288	0.223242
-0.912874	0.96226	0.98526	0.256924
-0.911856	0.962176	0.985232	0.296373
-0.910837	0.956836	0.985203	0.339744
-0.909818	0.957415	0.985174	0.387845
-0.908799	0.960588	0.985146	0.437445
-0.90778	0.96331	0.985117	0.490966
-0.906761	0.960586	0.985088	0.547026
-0.905743	0.966388	0.985059	0.600548
-0.904724	0.967646	0.98503	0.654877
-0.903705	0.973971	0.985001	0.707014
-0.902686	0.9829	0.984971	0.759037
-0.901667	0.982132	0.984942	0.80806
-0.900648	0.990004	0.984913	0.850624
-0.89963	0.983909	0.984883	0.888573
-0.898611	0.986416	0.984853	0.92237
-0.897592	0.983831	0.984824	0.94867
-0.896573	0.984204	0.984794	0.970009
-0.895554	0.98364	0.984764	0.985927
-0.894535	0.981233	0.984734	0.992964
-0.893517	0.977333	0.984704	0.994925
-0.892498	0.972237	0.984674	0.989849
-0.891479	0.960656	0.984643	0.977738
-0.89046	0.961163	0.984613	0.958821
-0.889441	0.956147	0.984583	0.931714
-0.888422	0.958559	0.984552	0.899185
-0.887404	0.957785	0.984521	0.863081
-0.886385	0.961618	0.98449	0.823055
-0.885366	0.963288	0.98446	0.777723
-0.884347	0.964691	0.984429	0.730315
-0.883328	0.96875	0.984397	0.678408
-0.882309	0.975129	0.984366	0.622464
-0.881291	0.976807	0.984335	0.568481
-0.880272	0.983031	0.984304	0.51369
-0.879253	0.980734	0.984272	0.460284
-0.878234	0.981747	0.984241	0.408954
-0.877215	0.985735	0.984209	0.360046
-0.876196	0.983288	0.984177	0.314368
-0.875178	0.97702	0.984145	0.27215
-0.874159	0.976154	0.984113	0.236738
-0.87314	0.97081	0.984081	0.207785
-0.872121	0.9698	0.984049	0.18437
-0.871102	0.958808	0.984017	0.164991
-0.870083	0.954238	0.983984	0.150803
-0.869065	0.954341	0.983952	0.145267
-0.868046	0.952594	0.983919	0.14642
-0.867027	0.954123	0.983886	0.152418
-0.866008	0.957189	0.983853	0.166145
-0.864989	0.958498	0.98382	0.187369
-0.86397	0.961426	0.983787	0.213092
-0.862952	0.963408	0.983754	0.244812
-0.861933	0.96926	0.983721	0.280801
-0.860914	0.975656	0.983688	0.321865
-0.859895	0.977936	0.983654	0.368351
-0.858876	0.98479	0.98362	0.418066
-0.857857	0.982726	0.983587	0.468012
-0.856839	0.98263	0.983553	0.52038
-0.85582	0.973379	0.983519	0.575632
-0.854801	0.974335	0.983485	0.629039
-0.853782	0.974125	0.983451	0.683022
-0.852763	0.969988	0.983416	0.733775
-0.851744	0.962562	0.983382	0.780722
-0.850726	0.959636	0.983348	0.826862
-0.849707	0.953085	0.983313	0.868733
-0.848688	0.945734	0.983278	0.905299
-0.847669	0.948033	0.983243	0.934943
-0.84665	0.947908	0.983208	0.959628
-0.845631	0.951774	0.983173	0.978891
-0.844613	0.95015	0.983138	0.990887
-0.843594	0.951829	0.983103	0.997693
-0.842575	0.959398	0.983067	0.995963
-0.841556	0.958653	0.983032	0.986966
-0.840537	0.969863	0.982996	0.97347
-0.839518	0.975159	0.98296	0.954091
-0.8385	0.980699	0.982924	0.927907
-0.837481	0.976453	0.982888	0.896417
-0.836462	0.977093	0.982852	0.859736
-0.835443	0.980679	0.982816	0.819018
-0.834424	0.976459	0.982779	0.774378
-0.833405	0.968999	0.982743	0.725816
-0.832387	0.965764	0.982706	0.673333
-0.831368	0.95969	0.982669	0.620618
-0.830349	0.95424	0.982632	0.568481
-0.82933	0.948244	0.982595	0.515997
-0.828311	0.943945	0.982558	0.464782
-0.827292	0.949378	0.982521	0.413221
-0.826274	0.950749	0.982483	0.363737
-0.825255	0.949196	0.982446	0.319097
-0.824236	0.957855	0.982408	0.278379
-0.823217	0.95642	0.98237	0.241121
-0.822198	0.959033	0.982332	0.211246
-0.821179	0.962263	0.982294	0.187599
-0.820161	0.962842	0.982256	0.167183
-0.819142	0.965267	0.982218	0.152649
-0.818123	0.977586	0.982179	0.145613
-0.817104	0.982721	0.982141	0.144805
-0.816085	0.987589	0.982102	0.151149
-0.815066	0.985192	0.982063	0.163146
-0.814048	0.979549	0.982024	0.179179
-0.813029	0.976817	0.981985	0.202826
-0.81201	0.977104	0.981946	0.233508
-0.810991	0.974869	0.981906	0.26892
-0.809972	0.968362	0.981867	0.309754
-0.808953	0.959324	0.981827	0.353009
-0.807935	0.955746	0.981787	0.399264
-0.806916	0.952103	0.981747	0.451517
-0.805897	0.947963	0.981707	0.503655
-0.804878	0.947041	0.981667	0.556715
-0.803859	0.948185	0.981626	0.611852
-0.80284	0.948478	0.981586	0.663759
-0.801822	0.953693	0.981545	0.712897
-0.800803	0.959682	0.981504	0.760652
-0.799784	0.963177	0.981463	0.80806
-0.798765	0.973562	0.981422	0.850162
-0.797746	0.97451	0.981381	0.888227
-0.796727	0.97244	0.981339	0.920986
-0.795709	0.977063	0.981298	0.947401
-0.79469	0.983257	0.981256	0.968856
-0.793671	0.980409	0.981214	0.985005
-0.792652	0.974706	0.981172	0.995386
-0.791633	0.978313	0.98113	0.997693
-0.790614	0.970405	0.981088	0.993887
-0.789596	0.966921	0.981045	0.984313
-0.788577	0.966468	0.981002	0.967126
-0.787558	0.966114	0.98096	0.944171
-0.786539	0.958516	0.980917	0.916834
-0.78552	0.952187	0.980874	0.884075
-0.784501	0.950317	0.98083	0.845779
-0.783483	0.954879	0.980787	0.803907
-0.782464	0.952653	0.980743	0.758229
-0.781445	0.956221	0.9807	0.70886
-0.780426	0.960598	0.980656	0.65753
-0.779407	0.967757	0.980612	0.605277
-0.778388	0.965207	0.980568	0.552563
-0.77737	0.973355	0.980523	0.498579
-0.776351	0.973714	0.980479	0.446096
-0.775332	0.973314	0.980434	0.395573
-0.774313	0.976542	0.980389	0.349895
-0.773294	0.980346	0.980344	0.306639
-0.772275	0.981611	0.980299	0.266152
-0.771257	0.974123	0.980254	0.23247
-0.770238	0.970053	0.980208	0.205017
-0.769219	0.962002	0.980162	0.181832
-0.7682	0.959222	0.980116	0.1628
-0.767181	0.951322	0.98007	0.150688
-0.766162	0.946325	0.980024	0.14469
-0.765144	0.942096	0.979978	0.145497
-0.764125	0.94115	0.979931	0.152995
-0.763106	0.945074	0.979885	0.167529
-0.762087	0.944275	0.979838	0.185985
-0.761068	0.94553	0.979791	0.210323
-0.760049	0.943602	0.979743	0.242736
-0.759031	0.951552	0.979696	0.276995
-0.758012	0.959766	0.979648	0.318636
-0.756993	0.964901	0.979601	0.36489
-0.755974	0.967928	0.979553	0.411607
-0.754955	0.972215	0.979505	0.462821
-0.753936	0.970386	0.979456	0.514036
-0.752918	0.972169	0.979408	0.566174
-0.751899	0.971732	0.979359	0.619349
-0.75088	0.966073	0.97931	0.672987
-0.749861	0.968721	0.979261	0.723048
-0.748842	0.967039	0.979212	0.771264
-0.747823	0.957481	0.979163	0.816134
-0.746805	0.953993	0.979113	0.855122
-0.745786	0.944529	0.979063	0.893187
-0.744767	0.947587	0.979013	0.926638
-0.743748	0.947893	0.978963	0.952476
-0.742729	0.948823	0.978913	0.972547
-0.74171	0.952775	0.978862	0.987773
-0.740692	0.951923	0.978811	0.995271
-0.739673	0.948365	0.97876	0.996193
-0.738654	0.95511	0.978709	0.991234
-0.737635	0.960943	0.978658	0.978661
-0.736616	0.967233	0.978606	0.961128
-0.735597	0.968177	0.978555	0.938519
-0.734579	0.973863	0.978503	0.907952
-0.73356	0.971049	0.97845	0.871732
-0.732541	0.975104	0.978398	0.832168
-0.731522	0.967058	0.978346	0.789027
-0.730503	0.965388	0.978293	0.743003
-0.729484	0.968945	0.97824	0.693288
-0.728466	0.962067	0.978187	0.640458
-0.727447	0.953969	0.978133	0.586706
-0.726428	0.949063	0.97808	0.531223
-0.725409	0.949263	0.978026	0.477701
-0.72439	0.945196	0.977972	0.427409
-0.723371	0.949689	0.977918	0.380693
-0.722353	0.944713	0.977863	0.334092
-0.721334	0.945312	0.977809	0.28853
-0.720315	0.942216	0.977754	0.251157
-0.719296	0.946123	0.977699	0.21932
-0.718277	0.948244	0.977643	0.19279
-0.717258	0.959099	0.977588	0.170989
-0.71624	0.956448	0.977532	0.154379
-0.715221	0.961904	0.977476	0.145151
-0.714202	0.967632	0.97742	0.14296
-0.713183	0.968443	0.977364	0.148035
-0.712164	0.967323	0.977307	0.159454
-0.711145	0.965566	0.97725	0.176872
-0.710127	0.968147	0.977193	0.198673
-0.709108	0.958232	0.977136	0.227049
-0.708089	0.956083	0.977078	0.261653
-0.70707	0.961036	0.97702	0.300987
-0.706051	0.948827	0.976962	0.343897
-0.705032	0.950738	0.976904	0.391997
-0.704014	0.95078	0.976846	0.444135
-0.702995	0.945626	0.976787	0.494542
-0.701976	0.941548	0.976728	0.547026
-0.700957	0.94626	0.976669	0.600548
-0.699938	0.945273	0.976609	0.653031
-0.698919	0.947649	0.97655	0.705515
-0.697901	0.952944	0.97649	0.758575
-0.696882	0.957812	0.97643	0.807022
-0.695863	0.967696	0.976369	0.847855
-0.694844	0.971413	0.976309	0.885805
-0.693825	0.973237	0.976248	0.920755
-0.692806	0.979885	0.976187	0.948439
-0.691788	0.978141	0.976125	0.968279
-0.690769	0.975891	0.976064	0.983851
-0.68975	0.971386	0.976002	0.994002
-0.688731	0.974306	0.97594	0.99504
-0.687712	0.967613	0.975877	0.989734
-0.686693	0.960791	0.975814	0.978776
-0.685675	0.959983	0.975751	0.961589
-0.684656	0.952473	0.975688	0.937366
-0.683637	0.949368	0.975625	0.90726
-0.682618	0.945927	0.975561	0.870925
-0.681599	0.946062	0.975497	0.828592
-0.68058	0.942898	0.975433	0.782452
-0.679562	0.948869	0.975368	0.734352
-0.678543	0.947472	0.975304	0.683137
-0.677524	0.95742	0.975239	0.630769
-0.676505	0.953556	0.975173	0.578977
-0.675486	0.95272	0.975108	0.524994
-0.674467	0.965338	0.975042	0.47078
-0.673449	0.970072	0.974976	0.418412
-0.67243	0.969444	0.974909	0.367197
-0.671411	0.973092	0.974842	0.320943
-0.670392	0.969943	0.974775	0.280686
-0.669373	0.97193	0.974708	0.245043
-0.668354	0.965087	0.97464	0.212861
-0.667336	0.960115	0.974573	0.185754
-0.666317	0.960478	0.974504	0.165799
-0.665298	0.960572	0.974436	0.150342
-0.664279	0.954616	0.974367	0.142383
-0.66326	0.946483	0.974298	0.143306
-0.662241	0.941722	0.974229	0.151495
-0.661223	0.936052	0.974159	0.165453
-0.660204	0.940174	0.974089	0.184254
-0.659185	0.937085	0.974019	0.210669
-0.658166	0.934343	0.973949	0.242505
-0.657147	0.944921	0.973878	0.280109
-0.656128	0.950262	0.973807	0.324057
-0.65511	0.950803	0.973735	0.36962
-0.654091	0.955504	0.973663	0.420488
-0.653072	0.959304	0.973591	0.475048
-0.652053	0.961572	0.973519	0.52857
-0.651034	0.964563	0.973446	0.583476
-0.650015	0.961722	0.973373	0.638497
-0.648997	0.965787	0.9733	0.69225
-0.647978	0.966249	0.973226	0.746002
-0.646959	0.969315	0.973152	0.794333
-0.64594	0.959641	0.973078	0.838397
-0.644921	0.958077	0.973003	0.878999
-0.643902	0.952764	0.972928	0.91395
-0.642884	0.952066	0.972853	0.943248
-0.641865	0.94421	0.972778	0.966664
-0.640846	0.94421	0.972702	0.983851
-0.639827	0.94759	0.972625	0.992848
-0.638808	0.946069	0.972549	0.995271
-0.637789	0.939751	0.972472	0.992156
-0.636771	0.949295	0.972394	0.981198
-0.635752	0.955506	0.972317	0.962281
-0.634733	0.952795	0.972239	0.936789
-0.633714	0.948618	0.97216	0.905991
-0.632695	0.957148	0.972082	0.871156
-0.631676	0.958592	0.972003	0.829976
-0.630658	0.968088	0.971923	0.782106
-0.629639	0.966708	0.971843	0.731007
-0.62862	0.970808	0.971763	0.678869
-0.627601	0.968524	0.971683	0.624425
-0.626582	0.96822	0.971602	0.568135
-0.625563	0.965033	0.971521	0.51369
-0.624545	0.960377	0.971439	0.460514
-0.623526	0.95606	0.971357	0.409415
-0.622507	0.952813	0.971275	0.359815
-0.621488	0.948599	0.971192	0.310446
-0.620469	0.945295	0.971109	0.269266
-0.61945	0.940116	0.971025	0.234546
-0.618432	0.937354	0.970942	0.20271
-0.617413	0.932482	0.970857	0.178372
-0.616394	0.93469	0.970773	0.15957
-0.615375	0.936767	0.970688	0.147689
-0.614356	0.944945	0.970602	0.143536
-0.613337	0.95029	0.970516	0.145959
-0.612319	0.950939	0.97043	0.156801
-0.6113	0.950789	0.970344	0.173873
-0.610281	0.961131	0.970257	0.195559
-0.609262	0.966845	0.970169	0.223704
-0.608243	0.961404	0.970081	0.259
-0.607224	0.964312	0.969993	0.29868
-0.606206	0.96058	0.969904	0.343782
-0.605187	0.961747	0.969815	0.394881
-0.604168	0.957668	0.969726	0.448864
-0.603149	0.950186	0.969636	0.50377
-0.60213	0.950247	0.969546	0.558791
-0.601111	0.943374	0.969455	0.612313
-0.600093	0.939218	0.969364	0.665835
-0.599074	0.944301	0.969272	0.72051
-0.598055	0.933186	0.96918	0.77184
-0.597036	0.932684	0.969088	0.819249
-0.596017	0.942873	0.968995	0.861466
-0.594998	0.938558	0.968901	0.900223
-0.59398	0.937004	0.968808	0.933444
-0.592961	0.942667	0.968713	0.959282
-0.591942	0.942293	0.968619	0.978891
-0.590923	0.952229	0.968524	0.989849
-0.589904	0.952749	0.968428	0.995501
-0.588885	0.955253	0.968332	0.995501
-0.587867	0.96327	0.968235	0.98685
-0.586848	0.964466	0.968138	0.970471
-0.585829	0.961187	0.968041	0.948555
-0.58481	0.962611	0.967943	0.921563
-0.583791	0.964472	0.967845	0.88915
-0.582772	0.962954	0.967746	0.849124
-0.581754	0.953079	0.967646	0.805061
-0.580735	0.947422	0.967546	0.758691
-0.579716	0.947883	0.967446	0.705515
-0.578697	0.942236	0.967345	0.648879
-0.577678	0.940329	0.967244	0.593396
-0.576659	0.93398	0.967142	0.538375
-0.575641	0.940137	0.96704	0.484276
-0.574622	0.936034	0.966937	0.431908
-0.573603	0.940588	0.966834	0.382769
-0.572584	0.937213	0.96673	0.334323
-0.571565	0.945574	0.966625	0.289568
-0.570546	0.952982	0.966521	0.251849
-0.569528	0.953885	0.966415	0.218167
-0.568509	0.959226	0.966309	0.190599
-0.56749	0.960312	0.966203	0.169144
-0.566471	0.968551	0.966096	0.153226
-0.565452	0.964186	0.965988	0.144228
-0.564433	0.963251	0.96588	0.144459
-0.563415	0.964272	0.965772	0.151149
-0.562396	0.959732	0.965662	0.162223
-0.561377	0.959557	0.965553	0.18114
-0.560358	0.950774	0.965443	0.206978
-0.559339	0.94799	0.965332	0.23893
-0.55832	0.94248	0.96522	0.275264
-0.557302	0.938894	0.965108	0.316098
-0.556283	0.937612	0.964996	0.362583
-0.555264	0.936474	0.964883	0.412299
-0.554245	0.941196	0.964769	0.463629
-0.553226	0.941179	0.964655	0.517727
-0.552207	0.938542	0.96454	0.572633
-0.551189	0.938197	0.964425	0.625924
-0.55017	0.945786	0.964309	0.68083
-0.549151	0.947846	0.964192	0.734352
-0.548132	0.948699	0.964075	0.781184
-0.547113	0.95428	0.963957	0.824209
-0.546094	0.957537	0.963839	0.866311
-0.545076	0.961239	0.96372	0.903107
-0.544057	0.968698	0.9636	0.934021
-0.543038	0.966193	0.96348	0.960435
-0.542019	0.95804	0.963359	0.98016
-0.541	0.953976	0.963238	0.991003
-0.539981	0.948373	0.963115	0.995732
-0.538963	0.952224	0.962993	0.995501
-0.537944	0.946815	0.962869	0.987542
-0.536925	0.940616	0.962745	0.973008
-0.535906	0.942188	0.96262	0.9504
-0.534887	0.939719	0.962495	0.920986
-0.533868	0.937137	0.962369	0.889265
-0.53285	0.935009	0.962242	0.851085
-0.531831	0.935491	0.962115	0.807598
-0.530812	0.933936	0.961987	0.761574
-0.529793	0.937872	0.961858	0.711052
-0.528774	0.946137	0.961729	0.658799
-0.527755	0.948275	0.961599	0.6062
-0.526737	0.950338	0.961468	0.551524
-0.525718	0.956161	0.961336	0.49708
-0.524699	0.958224	0.961204	0.444827
-0.52368	0.963861	0.961071	0.395804
-0.522661	0.95974	0.960937	0.347242
-0.521642	0.962566	0.960803	0.300987
-0.520624	0.959053	0.960668	0.261999
-0.519605	0.957685	0.960532	0.228779
-0.518586	0.956485	0.960396	0.198212
-0.517567	0.953371	0.960258	0.173296
-0.516548	0.945779	0.96012	0.15807
-0.515529	0.940697	0.959981	0.148381
-0.514511	0.937226	0.959842	0.144459
-0.513492	0.932267	0.959701	0.147343
-0.512473	0.930321	0.95956	0.15634
-0.511454	0.929983	0.959418	0.172373
-0.510435	0.928616	0.959276	0.194636
-0.509416	0.930777	0.959132	0.221166
-0.508398	0.929857	0.958988	0.253233
-0.507379	0.935057	0.958843	0.291759
-0.50636	0.939884	0.958697	0.335015
-0.505341	0.935959	0.958551	0.383231
-0.504322	0.944727	0.958403	0.430062
-0.503303	0.947345	0.958255	0.4807
-0.502285	0.94649	0.958106	0.536991
-0.501266	0.948383	0.957956	0.590397
-0.500247	0.947388	0.957805	0.643573
-0.499228	0.951518	0.957653	0.695595
-0.498209	0.954467	0.957501	0.746233
-0.49719	0.948345	0.957347	0.794103
-0.496172	0.944611	0.957193	0.837012
-0.495153	0.934457	0.957038	0.874501
-0.494134	0.93374	0.956882	0.909221
-0.493115	0.929344	0.956725	0.939442
-0.492096	0.926276	0.956567	0.963319
-0.491077	0.925055	0.956409	0.979814
-0.490059	0.920945	0.956249	0.989965
-0.48904	0.924663	0.956089	0.995386
-0.488021	0.919493	0.955927	0.994463
-0.487002	0.918674	0.955765	0.986274
-0.485983	0.930699	0.955602	0.970471
-0.484964	0.927984	0.955437	0.949593
-0.483946	0.931129	0.955272	0.923755
-0.482927	0.939759	0.955106	0.890303
-0.481908	0.935633	0.954939	0.852123
-0.480889	0.937199	0.954771	0.80979
-0.47987	0.940666	0.954602	0.765958
-0.478851	0.945391	0.954432	0.719587
-0.477833	0.944272	0.954261	0.666066
-0.476814	0.941815	0.954089	0.610237
-0.475795	0.943951	0.953916	0.557292
-0.474776	0.934963	0.953741	0.506077
-0.473757	0.935416	0.953566	0.454978
-0.472738	0.930273	0.95339	0.406185
-0.47172	0.925565	0.953213	0.359008
-0.470701	0.919549	0.953035	0.314368
-0.469682	0.918195	0.952855	0.273188
-0.468663	0.917751	0.952675	0.235815
-0.467644	0.923761	0.952494	0.206286
-0.466626	0.915139	0.952311	0.183793
-0.465607	0.919729	0.952127	0.165683
-0.464588	0.931209	0.951943	0.152764
-0.463569	0.924693	0.951757	0.144459
-0.46255	0.92801	0.95157	0.141921
-0.461531	0.932684	0.951382	0.146997
-0.460513	0.940444	0.951192	0.161185
-0.459494	0.941247	0.951002	0.17964
-0.458475	0.936069	0.95081	0.202941
-0.457456	0.942058	0.950618	0.233162
-0.456437	0.948151	0.950424	0.266729
-0.455418	0.940332	0.950229	0.304217
-0.4544	0.937051	0.950032	0.347934
-0.453381	0.931304	0.949835	0.394881
-0.452362	0.929781	0.949636	0.443097
-0.451343	0.926822	0.949436	0.493965
-0.450324	0.925279	0.949235	0.545411
-0.449305	0.920242	0.949033	0.596626
-0.448287	0.91721	0.948829	0.648071
-0.447268	0.914152	0.948624	0.70044
-0.446249	0.916784	0.948418	0.748886
-0.44523	0.911881	0.94821	0.793757
-0.444211	0.910877	0.948001	0.838858
-0.443192	0.912167	0.947791	0.878538
-0.442174	0.917872	0.94758	0.910951
-0.441155	0.92283	0.947367	0.940019
-0.440136	0.930122	0.947153	0.965626
-0.439117	0.932581	0.946937	0.983274
-0.438098	0.932905	0.946721	0.993771
-0.437079	0.934193	0.946502	0.99827
-0.436061	0.935565	0.946283	0.995386
-0.435042	0.937623	0.946062	0.986966
-0.434023	0.934262	0.945839	0.973008
-0.433004	0.9323	0.945615	0.953861
-0.431985	0.934172	0.94539	0.929753
-0.430966	0.930398	0.945163	0.899647
-0.429948	0.920803	0.944935	0.864004
-0.428929	0.918675	0.944705	0.823171
-0.42791	0.913984	0.944474	0.778646
-0.426891	0.907012	0.944241	0.731814
-0.425872	0.905688	0.944007	0.681868
-0.424853	0.909687	0.943772	0.629962
-0.423835	0.906333	0.943534	0.578747
-0.422816	0.910024	0.943295	0.526263
-0.421797	0.917837	0.943055	0.474702
-0.420778	0.917612	0.942813	0.424641
-0.419759	0.920128	0.942569	0.376771
-0.41874	0.927706	0.942324	0.333285
-0.417722	0.928297	0.942077	0.291298
-0.416703	0.932608	0.941829	0.254271
-0.415684	0.936539	0.941579	0.223127
-0.414665	0.932288	0.941327	0.196827
-0.413646	0.931322	0.941074	0.175949
-0.412627	0.934706	0.940819	0.158878
-0.411609	0.934406	0.940562	0.147573
-0.41059	0.928565	0.940303	0.144344
-0.409571	0.922918	0.940043	0.146766
-0.408552	0.921039	0.939781	0.155763
-0.407533	0.917261	0.939517	0.171912
-0.406514	0.907934	0.939251	0.192213
-0.405496	0.901878	0.938984	0.218744
-0.404477	0.901555	0.938714	0.251157
-0.403458	0.90322	0.938443	0.286799
-0.402439	0.904426	0.93817	0.326941
-0.40142	0.901032	0.937896	0.372965
-0.400401	0.907644	0.937619	0.421411
-0.399383	0.908764	0.93734	0.470204
-0.398364	0.910229	0.93706	0.522572
-0.397345	0.916371	0.936777	0.57494
-0.396326	0.91703	0.936493	0.625694
-0.395307	0.916021	0.936206	0.676562
-0.394288	0.924083	0.935918	0.727546
-0.39327	0.922004	0.935627	0.777146
-0.392251	0.92492	0.935335	0.819133
-0.391232	0.92128	0.93504	0.85766
-0.390213	0.925677	0.934744	0.894802
-0.389194	0.923485	0.934445	0.926869
-0.388175	0.911446	0.934144	0.953053
-0.387157	0.904699	0.933841	0.972201
-0.386138	0.90649	0.933536	0.985927
-0.385119	0.903689	0.933229	0.994002
-0.3841	0.901613	0.932919	0.99504
-0.383081	0.902398	0.932608	0.989503
-0.382062	0.906662	0.932294	0.977853
-0.381044	0.899757	0.931978	0.959743
-0.380025	0.898819	0.931659	0.934482
-0.379006	0.904399	0.931339	0.904837
-0.377987	0.911053	0.931015	0.87104
-0.376968	0.908877	0.93069	0.831822
-0.375949	0.92262	0.930362	0.789719
-0.374931	0.921886	0.930032	0.744503
-0.373912	0.922621	0.9297	0.693403
-0.372893	0.926371	0.929365	0.63942
-0.371874	0.930415	0.929027	0.586936
-0.370855	0.932092	0.928687	0.53503
-0.369836	0.929508	0.928345	0.4807
-0.368818	0.928031	0.928	0.430524
-0.367799	0.919865	0.927652	0.3845
-0.36678	0.91938	0.927302	0.336399
-0.365761	0.921813	0.92695	0.291413
-0.364742	0.916313	0.926594	0.253464
-0.363723	0.90865	0.926236	0.221858
-0.362705	0.908046	0.925876	0.195097
-0.361686	0.904707	0.925512	0.174334
-0.360667	0.896219	0.925146	0.158301
-0.359648	0.900173	0.924777	0.146766
-0.358629	0.902661	0.924406	0.14296
-0.35761	0.901996	0.924031	0.146305
-0.356592	0.907554	0.923654	0.155994
-0.355573	0.909166	0.923274	0.173642
-0.354554	0.908279	0.922891	0.196366
-0.353535	0.91801	0.922505	0.224165
-0.352516	0.919217	0.922116	0.257616
-0.351497	0.918858	0.921724	0.294989
-0.350479	0.91569	0.921329	0.338129
-0.34946	0.930388	0.920931	0.38623
-0.348441	0.927082	0.92053	0.437675
-0.347422	0.922693	0.920126	0.491082
-0.346403	0.921155	0.919718	0.544719
-0.345384	0.912926	0.919308	0.600663
-0.344366	0.908214	0.918894	0.654877
-0.343347	0.899218	0.918477	0.705054
-0.342328	0.891948	0.918057	0.753961
-0.341309	0.893022	0.917633	0.801831
-0.34029	0.895737	0.917206	0.846125
-0.339271	0.891068	0.916776	0.883729
-0.338253	0.893347	0.916342	0.916718
-0.337234	0.889872	0.915905	0.943248
-0.336215	0.896602	0.915464	0.966087
-0.335196	0.892381	0.91502	0.983044
-0.334177	0.891004	0.914572	0.991464
-0.333158	0.894769	0.914121	0.99354
-0.33214	0.895923	0.913666	0.98835
-0.331121	0.898727	0.913207	0.975661
-0.330102	0.897924	0.912745	0.957321
-0.329083	0.900957	0.912279	0.933213
-0.328064	0.902009	0.911809	0.901492
-0.327045	0.897112	0.911335	0.864927
-0.326027	0.893537	0.910857	0.825016
-0.325008	0.887888	0.910376	0.778761
-0.323989	0.889512	0.90989	0.727546
-0.32297	0.886273	0.909401	0.675409
-0.321951	0.88175	0.908907	0.621656
-0.320932	0.879661	0.90841	0.565943
-0.319914	0.87868	0.907908	0.512537
-0.318895	0.871207	0.907402	0.45913
-0.317876	0.868424	0.906892	0.405954
-0.316857	0.864774	0.906377	0.355547
-0.315838	0.869573	0.905859	0.310907
-0.314819	0.87375	0.905335	0.269151
-0.313801	0.879681	0.904808	0.231547
-0.312782	0.887113	0.904276	0.20271
-0.311763	0.887056	0.903739	0.177679
-0.310744	0.88727	0.903198	0.158416
-0.309725	0.887769	0.902653	0.146997
-0.308706	0.900213	0.902102	0.142729
-0.307688	0.893346	0.901547	0.146189
-0.306669	0.889435	0.900987	0.156801
-0.30565	0.888605	0.900423	0.173988
-0.304631	0.885274	0.899853	0.197866
-0.303612	0.88502	0.899279	0.226587
-0.302593	0.87495	0.8987	0.261769
-0.301575	0.871775	0.898115	0.302948
-0.300556	0.871471	0.897525	0.346665
-0.299537	0.869141	0.896931	0.396265
-0.298518	0.863873	0.896331	0.448633
-0.297499	0.861027	0.895726	0.502271
-0.29648	0.870806	0.895115	0.557869
-0.295462	0.8649	0.894499	0.613236
-0.294443	0.870099	0.893878	0.670103
-0.293424	0.875099	0.893251	0.724893
-0.292405	0.881049	0.892619	0.777146
-0.291386	0.87822	0.891981	0.825016
-0.290367	0.877257	0.891337	0.866426
-0.289349	0.882554	0.890687	0.902646
-0.28833	0.880954	0.890032	0.934828
-0.287311	0.88028	0.88937	0.961474
-0.286292	0.891566	0.888703	0.981198
-0.285273	0.880426	0.88803	0.992502
-0.284254	0.872505	0.88735	0.996078
-0.283236	0.871783	0.886664	0.992848
-0.282217	0.865406	0.885973	0.982467
-0.281198	0.868763	0.885274	0.966087
-0.280179	0.86234	0.884569	0.941634
-0.27916	0.857317	0.883858	0.911182
-0.278141	0.857186	0.88314	0.874962
-0.277123	0.854254	0.882416	0.833783
-0.276104	0.847695	0.881685	0.788912
-0.275085	0.849037	0.880947	0.737466
-0.274066	0.850187	0.880202	0.683022
-0.273047	0.861372	0.87945	0.627655
-0.272028	0.863069	0.878691	0.570557
-0.27101	0.86278	0.877925	0.514036
-0.269991	0.859503	0.877152	0.459361
-0.268972	0.869483	0.876371	0.407915
-0.267953	0.86368	0.875583	0.358315
-0.266934	0.869615	0.874788	0.312061
-0.265915	0.867781	0.873985	0.269728
-0.264897	0.869998	0.873174	0.231086
-0.263878	0.865446	0.872355	0.200519
-0.262859	0.857466	0.871529	0.176987
-0.26184	0.850318	0.870695	0.157955
-0.260821	0.852892	0.869852	0.146997
-0.259802	0.842561	0.869001	0.145036
-0.258784	0.837069	0.868143	0.149188
-0.257765	0.835448	0.867275	0.160839
-0.256746	0.83129	0.8664	0.179756
-0.255727	0.83849	0.865515	0.204786
-0.254708	0.83594	0.864622	0.234546
-0.253689	0.836208	0.86372	0.269151
-0.252671	0.830576	0.862809	0.310676
-0.251652	0.839831	0.86189	0.357277
-0.250633	0.840474	0.860961	0.408377
-0.249614	0.843927	0.860023	0.462129
-0.248595	0.846201	0.859075	0.516574
-0.247576	0.844855	0.858118	0.57148
-0.246558	0.845958	0.857151	0.627309
-0.245539	0.846803	0.856175	0.684521
-0.24452	0.844351	0.855189	0.738505
-0.243501	0.842153	0.854193	0.78672
-0.242482	0.840127	0.853187	0.832398
-0.241463	0.831112	0.85217	0.873924
-0.240445	0.82912	0.851143	0.909913
-0.239426	0.82538	0.850106	0.941172
-0.238407	0.824312	0.849058	0.965857
-0.237388	0.82234	0.847999	0.983505
-0.236369	0.814264	0.846929	0.993079
-0.23535	0.81592	0.845848	0.995155
-0.234332	0.812518	0.844756	0.990426
-0.233313	0.818348	0.843653	0.979583
-0.232294	0.817063	0.842538	0.96182
-0.231275	0.816502	0.841411	0.935635
-0.230256	0.8159	0.840273	0.904376
-0.229237	0.817932	0.839123	0.868156
-0.228219	0.822203	0.83796	0.825131
-0.2272	0.825569	0.836786	0.7783
-0.226181	0.823826	0.835598	0.726739
-0.225162	0.823016	0.834399	0.672987
-0.224143	0.820394	0.833186	0.619003
-0.223124	0.817463	0.83196	0.565712
-0.222106	0.814291	0.830722	0.511729
-0.221087	0.810885	0.82947	0.4559
-0.220068	0.811737	0.828205	0.402379
-0.219049	0.807162	0.826926	0.353125
-0.21803	0.801243	0.825633	0.305255
-0.217011	0.79666	0.824326	0.262576
-0.215993	0.796209	0.823005	0.227279
-0.214974	0.788939	0.821669	0.199019
-0.213955	0.79018	0.820319	0.175257
-0.212936	0.796192	0.818954	0.156686
-0.211917	0.797075	0.817574	0.14642
-0.210898	0.789662	0.81618	0.142844
-0.20988	0.791701	0.814769	0.146651
-0.208861	0.794253	0.813343	0.156455
-0.207842	0.80123	0.811901	0.173527
-0.206823	0.801649	0.810443	0.197404
-0.205804	0.800434	0.808969	0.228087
-0.204785	0.798292	0.807478	0.263153
-0.203767	0.797649	0.80597	0.302833
-0.202748	0.796754	0.804446	0.349549
-0.201729	0.797852	0.802904	0.398688
-0.20071	0.790602	0.801345	0.451402
-0.199691	0.787472	0.799769	0.506769
-0.198672	0.785213	0.798174	0.560637
-0.197654	0.7893	0.796561	0.615658
-0.196635	0.776048	0.794931	0.669411
-0.195616	0.774485	0.793281	0.721548
-0.194597	0.776879	0.791612	0.773455
-0.193578	0.765173	0.789925	0.819018
-0.192559	0.767388	0.788217	0.861351
-0.191541	0.768904	0.78649	0.900223
-0.190522	0.770703	0.784744	0.931598
-0.189503	0.775112	0.782976	0.958244
-0.188484	0.775845	0.781189	0.977738
-0.187465	0.780323	0.77938	0.988811
-0.186446	0.775024	0.77755	0.994925
-0.185428	0.781247	0.7757	0.993771
-0.184409	0.779252	0.773827	0.98512
-0.18339	0.776176	0.771932	0.969087
-0.182371	0.767219	0.770016	0.947516
-0.181352	0.768583	0.768075	0.921678
-0.180333	0.768636	0.766113	0.888573
-0.179315	0.758725	0.764128	0.849355
-0.178296	0.754452	0.762118	0.80483
-0.177277	0.749202	0.760085	0.757191
-0.176258	0.745013	0.758027	0.707014
-0.175239	0.748013	0.755945	0.654877
-0.17422	0.738757	0.753838	0.601932
-0.173202	0.732563	0.751706	0.547372
-0.172183	0.727857	0.749547	0.491774
-0.171164	0.730659	0.747364	0.437906
-0.170145	0.733506	0.745154	0.38796
-0.169126	0.730656	0.742916	0.340552
-0.168107	0.728113	0.740654	0.295566
-0.167089	0.732232	0.738361	0.257385
-0.16607	0.728038	0.736042	0.224972
-0.165051	0.735261	0.733696	0.196481
-0.164032	0.73	0.731319	0.173873
-0.163013	0.722129	0.728914	0.157147
-0.161994	0.720114	0.72648	0.147112
-0.160976	0.721388	0.724015	0.143998
-0.159957	0.723458	0.721521	0.147689
-0.158938	0.719461	0.718996	0.15807
-0.157919	0.717306	0.71644	0.175488
-0.1569	0.704335	0.713853	0.199365
-0.155881	0.705287	0.711234	0.227856
-0.154863	0.704228	0.708582	0.261538
-0.153844	0.693702	0.705899	0.301218
-0.152825	0.691407	0.70318	0.346204
-0.151806	0.695379	0.700429	0.392228
-0.150787	0.683938	0.697645	0.442174
-0.149768	0.682188	0.694824	0.49708
-0.14875	0.685649	0.69197	0.54991
-0.147731	0.68207	0.689081	0.601932
-0.146712	0.678402	0.686154	0.655684
-0.145693	0.67712	0.683193	0.707591
-0.144674	0.677515	0.680194	0.757883
-0.143655	0.673035	0.677157	0.805638
-0.142637	0.673742	0.674084	0.847509
-0.141618	0.669558	0.670971	0.886266
-0.140599	0.668855	0.66782	0.920294
-0.13958	0.666737	0.664631	0.947632
-0.138561	0.660799	0.6614	0.969433
-0.137542	0.660958	0.65813	0.985235
-0.136524	0.655487	0.65482	0.994117
-0.135505	0.648678	0.651467	0.996655
-0.134486	0.636733	0.648074	0.993079
-0.133467	0.630143	0.644639	0.983736
-0.132448	0.621747	0.641159	0.96678
-0.131429	0.617976	0.637638	0.94221
-0.130411	0.623648	0.634073	0.914642
-0.129392	0.613756	0.630463	0.880845
-0.128373	0.610804	0.626811	0.839665
-0.127354	0.611995	0.623111	0.797102
-0.126335	0.607901	0.619366	0.750501
-0.125316	0.606127	0.615577	0.700324
-0.124298	0.602155	0.611738	0.648187
-0.123279	0.604814	0.607853	0.595357
-0.12226	0.596999	0.603923	0.543104
-0.121241	0.599393	0.599941	0.490159
-0.120222	0.594914	0.595913	0.436983
-0.119203	0.599687	0.591837	0.387383
-0.118185	0.594831	0.587708	0.341821
-0.117166	0.584362	0.583533	0.29868
-0.116147	0.573721	0.579306	0.260154
-0.115128	0.572546	0.575027	0.227279
-0.114109	0.566452	0.5707	0.199711
-0.11309	0.563911	0.566318	0.177449
-0.112072	0.554135	0.561886	0.160839
-0.111053	0.542571	0.557403	0.149304
-0.110034	0.543446	0.552864	0.144113
-0.109015	0.536238	0.548274	0.14642
-0.107996	0.531674	0.543632	0.156455
-0.106977	0.520967	0.538932	0.171912
-0.105959	0.519356	0.534181	0.192213
-0.10494	0.520978	0.529376	0.217936
-0.103921	0.515077	0.524515	0.248734
-0.102902	0.515314	0.519601	0.286107
-0.101883	0.509737	0.514631	0.328556
-0.100864	0.506918	0.509605	0.371811
-0.0998456	0.50753	0.504526	0.41945
-0.0988268	0.498848	0.499389	0.471934
-0.097808	0.492509	0.494197	0.523841
-0.0967891	0.492876	0.488952	0.575748
-0.0957703	0.48785	0.483648	0.628577
-0.0947515	0.482411	0.47829	0.680023
-0.0937326	0.478736	0.472878	0.730084
-0.0927138	0.472355	0.467407	0.778646
-0.091695	0.459751	0.461883	0.822132
-0.0906761	0.452015	0.456305	0.861582
-0.0896573	0.451113	0.450669	0.898262
-0.0886385	0.445934	0.444981	0.929061
-0.0876196	0.440751	0.439238	0.95363
-0.0866008	0.43274	0.43344	0.972778
-0.085582	0.429544	0.427592	0.987196
-0.0845631	0.422366	0.421687	0.996193
-0.0835443	0.41347	0.415732	0.997116
-0.0825255	0.414506	0.409727	0.990541
-0.0815066	0.406817	0.403667	0.977622
-0.0804878	0.39682	0.397559	0.958013
-0.079469	0.399782	0.391403	0.935059
-0.0784501	0.393142	0.385196	0.907144
-0.0774313	0.386036	0.378944	0.871732
-0.0764125	0.377987	0.372646	0.831476
-0.0753936	0.37211	0.366301	0.788912
-0.0743748	0.369232	0.359914	0.744849
-0.073356	0.361945	0.353484	0.693749
-0.0723371	0.358853	0.347013	0.639535
-0.0713183	0.348893	0.340504	0.590397
-0.0702995	0.342355	0.333956	0.539298
-0.0692806	0.330811	0.327373	0.485199
-0.0682618	0.323982	0.320757	0.435484
-0.067243	0.31691	0.314107	0.387268
-0.0662241	0.309069	0.307428	0.341129
-0.0652053	0.304013	0.300723	0.297988
-0.0641865	0.290176	0.29399	0.259231
-0.0631676	0.283647	0.287236	0.227625
-0.0621488	0.281431	0.280462	0.200519
-0.06113	0.278004	0.27367	0.177333
-0.0601111	0.271338	0.266864	0.160377
-0.0590923	0.267171	0.260046	0.148496
-0.0580735	0.256434	0.253219	0.143652
-0.0570546	0.257022	0.246388	0.145613
-0.0560358	0.250551	0.239554	0.154033
-0.055017	0.24019	0.232722	0.170297
-0.0539981	0.232709	0.225895	0.190252
-0.0529793	0.234551	0.219077	0.214822
-0.0519605	0.223705	0.212272	0.247235
-0.0509416	0.222095	0.205483	0.28553
-0.0499228	0.213709	0.198717	0.327287
-0.048904	0.206815	0.191975	0.371581
-0.0478851	0.201642	0.185263	0.41945
-0.0468663	0.189265	0.178586	0.470204
-0.0458475	0.180157	0.171946	0.522111
-0.0448287	0.175325	0.165351	0.574825
-0.0438098	0.16745	0.158806	0.62604
-0.042791	0.164062	0.152311	0.67737
-0.0417722	0.161749	0.145878	0.727777
-0.0407533	0.150482	0.139509	0.776916
-0.0397345	0.141244	0.133205	0.822594
-0.0387157	0.133049	0.126981	0.863658
-0.0376968	0.128504	0.120835	0.898955
-0.036678	0.129262	0.114771	0.929753
-0.0356592	0.122096	0.108805	0.955014
-0.0346403	0.117866	0.102931	0.973585
-0.0336215	0.112619	0.0971593	0.987312
-0.0326027	0.101508	0.0915	0.995155
-0.0315838	0.095828	0.0859494	0.996078
-0.030565	0.094685	0.0805217	0.989503
-0.0295462	0.0873433	0.0752208	0.9767
-0.0285273	0.0870688	0.0700448	0.957206
-0.0275085	0.0804209	0.0650132	0.932175
-0.0264897	0.0752307	0.060122	0.9008
-0.0254708	0.0624571	0.0553718	0.865042
-0.024452	0.0535088	0.0507878	0.8279
-0.0234332	0.0478066	0.0463564	0.783491
-0.0224143	0.0540465	0.0420854	0.733314
-0.0213955	0.0451501	0.0379949	0.681061
-0.0203767	0.0432731	0.0340713	0.627539
-0.0193578	0.0389352	0.0303281	0.573325
-0.018339	0.0353507	0.0267764	0.519342
-0.0173202	0.0297944	0.0234053	0.467666
-0.0163013	0.0294846	0.020234	0.416913
-0.0152825	0.0282634	0.0172629	0.369274
-0.0142637	0.0231767	0.0144847	0.32521
-0.0132448	0.0178019	0.0119245	0.282762
-0.012226	0.0218547	0.00957071	0.244928
-0.0112072	0.0197129	0.00742022	0.21263
-0.0101883	0.0183645	0.00550431	0.187023
-0.0091695	0.0187387	0.00379828	0.167875
-0.00815066	0.0118822	0.0023092	0.154725
-0.00713183	0.0160888	0.00105836	0.147227
-0.006113	0.0172965	2.34234e-05	0.145151
-0.00509416	0.0115718	-0.000782467	0.151957
-0.00407533	0.00818944	-0.00135072	0.167644
-0.0030565	0.00914569	-0.00169904	0.187599
-0.00203767	0.0177048	-0.00180874	0.212976
-0.00101883	0.0239845	-0.00168452	0.244351
0	0.0237956	-0.00133901	0.280455
0.00101883	0.0203842	-0.000748185	0.323019
0.00203767	0.0233108	6.98453e-05	0.368466
0.0030565	0.0226076	0.00110783	0.419796
0.00407533	0.025054	0.00239469	0.472972
0.00509416	0.0231189	0.0038993	0.524879
0.006113	0.0318436	0.00562546	0.57667
0.00713183	0.0381476	0.00758951	0.630192
0.00815066	0.0356666	0.00976509	0.685098
0.0091695	0.0393201	0.0121612	0.737697
0.0101883	0.0442578	0.0147809	0.787066
0.0112072	0.0438449	0.0176039	0.833321
0.012226	0.0467672	0.0206433	0.874616
0.0132448	0.0467096	0.02389	0.910028
0.0142637	0.0513879	0.0273295	0.939096
0.0152825	0.0633518	0.0309785	0.962396
0.0163013	0.0665786	0.034817	0.98166
0.0173202	0.0635605	0.0388357	0.991926
0.018339	0.0689374	0.0430542	0.995617
0.0193578	0.0729252	0.0474434	0.992502
0.0203767	0.0789355	0.0520031	0.982006
0.0213955	0.0844798	0.0567416	0.963434
0.0224143	0.0932161	0.0616358	0.938288
0.0234332	0.0933428	0.0666889	0.910143
0.024452	0.0988238	0.0718991	0.874155
0.0254708	0.101942	0.0772491	0.831014
0.0264897	0.104839	0.0827445	0.785567
0.0275085	0.109229	0.0883756	0.735852
0.0285273	0.117941	0.0941299	0.684637
0.0295462	0.127993	0.100015	0.629154
0.030565	0.135937	0.106014	0.571134
0.0315838	0.13279	0.11212	0.516343
0.0326027	0.141596	0.118341	0.462591
0.0336215	0.148894	0.124656	0.410799
0.0346403	0.162381	0.131063	0.361545
0.0356592	0.163751	0.137564	0.316559
0.036678	0.165351	0.144142	0.273188
0.0376968	0.172413	0.150798	0.235008
0.0387157	0.178305	0.157527	0.20444
0.0397345	0.187521	0.164318	0.180217
0.0407533	0.192902	0.17117	0.160839
0.0417722	0.195376	0.178078	0.148496
0.042791	0.200809	0.185033	0.144805
0.0438098	0.20513	0.192034	0.146535
0.0448287	0.215314	0.199073	0.156571
0.0458475	0.219509	0.206145	0.17468
0.0468663	0.229675	0.213249	0.200519
0.0478851	0.234933	0.220376	0.230278
0.048904	0.238397	0.227524	0.263845
0.0499228	0.244222	0.234687	0.304794
0.0509416	0.247709	0.241862	0.352779
0.0519605	0.255942	0.249044	0.403301
0.0529793	0.263734	0.256229	0.454862
0.0539981	0.271611	0.263414	0.510345
0.055017	0.283246	0.270594	0.56675
0.0560358	0.283968	0.277767	0.622002
0.0570546	0.29166	0.284929	0.678754
0.0580735	0.301238	0.292075	0.73216
0.0590923	0.305133	0.299204	0.780607
0.0601111	0.315907	0.306313	0.829399
0.06113	0.321943	0.313397	0.872194
0.0621488	0.32873	0.320455	0.907606
0.0631676	0.335498	0.327485	0.938981
0.0641865	0.340402	0.334482	0.964011
0.0652053	0.34371	0.341446	0.98166
0.0662241	0.35087	0.348374	0.993194
0.067243	0.355403	0.355262	0.997924
0.0682618	0.360129	0.362112	0.992618
0.0692806	0.363938	0.368919	0.979237
0.0702995	0.368905	0.375681	0.959282
0.0713183	0.375928	0.3824	0.934713
0.0723371	0.38232	0.389069	0.905299
0.073356	0.392955	0.39569	0.866772
0.0743748	0.40321	0.402263	0.822594
0.0753936	0.40559	0.408781	0.773801
0.0764125	0.41536	0.41525	0.723394
0.0774313	0.419073	0.421665	0.669065
0.0784501	0.433552	0.428024	0.610814
0.079469	0.437917	0.434329	0.555446
0.0804878	0.446679	0.440578	0.499502
0.0815066	0.445618	0.446768	0.444942
0.0825255	0.456151	0.452904	0.393728
0.0835443	0.461514	0.458979	0.344589
0.0845631	0.468716	0.464996	0.299142
0.085582	0.474528	0.470956	0.257039
0.0866008	0.478785	0.476853	0.221051
0.0876196	0.488129	0.482692	0.193598
0.0886385	0.480074	0.488473	0.172373
0.0896573	0.487676	0.494189	0.156571
0.0906761	0.490734	0.499847	0.146535
0.091695	0.496969	0.505446	0.14492
0.0927138	0.498475	0.510981	0.15138
0.0937326	0.506805	0.516459	0.16453
0.0947515	0.509483	0.521875	0.185985
0.0957703	0.516196	0.527228	0.213092
0.0967891	0.528488	0.532524	0.245735
0.097808	0.532052	0.537758	0.285992
0.0988268	0.540404	0.542932	0.332131
0.0998456	0.548928	0.548048	0.380578
0.100864	0.551409	0.553101	0.432139
0.101883	0.558542	0.558096	0.486583
0.102902	0.561291	0.563034	0.544027
0.103921	0.568852	0.567909	0.60124
0.10494	0.581125	0.572728	0.655454
0.105959	0.583919	0.57749	0.709552
0.106977	0.586301	0.582191	0.762036
0.107996	0.591035	0.586838	0.810251
0.109015	0.593306	0.591427	0.85616
0.110034	0.595275	0.595958	0.896417
0.111053	0.587954	0.600435	0.92733
0.112072	0.594026	0.604855	0.952938
0.11309	0.597278	0.60922	0.973008
0.114109	0.604213	0.613533	0.986735
0.115128	0.611758	0.617788	0.993887
0.116147	0.610235	0.621991	0.992502
0.117166	0.605309	0.626144	0.98339
0.118185	0.615813	0.630239	0.96701
0.119203	0.619665	0.634285	0.943595
0.120222	0.629296	0.63828	0.912681
0.121241	0.63417	0.642222	0.877615
0.12226	0.637723	0.646115	0.838858
0.123279	0.641759	0.649959	0.793411
0.124298	0.648763	0.653751	0.740927
0.125316	0.650003	0.657497	0.686598
0.126335	0.657929	0.661194	0.632384
0.127354	0.665839	0.664842	0.576901
0.128373	0.669373	0.668446	0.52038
0.129392	0.669818	0.672	0.463052
0.130411	0.668143	0.675509	0.409646
0.131429	0.670805	0.678975	0.358892
0.132448	0.671616	0.682393	0.310676
0.133467	0.671527	0.685768	0.267997
0.134486	0.673479	0.6891	0.230971
0.135505	0.672922	0.692387	0.200865
0.136524	0.674085	0.695633	0.175719
0.137542	0.674567	0.698837	0.157378
0.138561	0.676503	0.701998	0.146766
0.13958	0.681376	0.70512	0.143306
0.140599	0.696144	0.7082	0.148266
0.141618	0.695812	0.71124	0.1598
0.142637	0.69216	0.714242	0.178602
0.143655	0.705929	0.717203	0.203864
0.144674	0.708184	0.720127	0.234431
0.145693	0.712911	0.723015	0.271689
0.146712	0.724229	0.725862	0.314598
0.147731	0.727165	0.728674	0.361661
0.14875	0.726635	0.73145	0.413337
0.149768	0.731506	0.734189	0.466628
0.150787	0.734026	0.736894	0.520957
0.151806	0.7339	0.739564	0.577939
0.152825	0.730182	0.742198	0.634806
0.153844	0.731166	0.744801	0.690174
0.154863	0.729321	0.747368	0.741504
0.155881	0.715928	0.749903	0.790873
0.1569	0.726943	0.752407	0.836897
0.157919	0.723409	0.754876	0.877846
0.158938	0.730999	0.757315	0.914527
0.159957	0.725956	0.759724	0.94544
0.160976	0.725262	0.7621	0.969548
0.161994	0.728118	0.764447	0.985927
0.163013	0.740354	0.766765	0.994117
0.164032	0.746276	0.769052	0.994925
0.165051	0.756502	0.771311	0.989619
0.16607	0.754136	0.773541	0.976354
0.167089	0.758098	0.775742	0.955014
0.168107	0.769136	0.777917	0.929061
0.169126	0.768278	0.780064	0.898493
0.170145	0.775096	0.782183	0.860774
0.171164	0.78375	0.784278	0.81625
0.172183	0.783436	0.786344	0.767919
0.173202	0.786193	0.788385	0.717396
0.17422	0.785104	0.790402	0.661221
0.175239	0.784487	0.792392	0.604469
0.176258	0.782204	0.794358	0.551524
0.177277	0.784526	0.7963	0.497426
0.178296	0.781001	0.798217	0.441597
0.179315	0.771704	0.800111	0.389575
0.180333	0.770717	0.801982	0.34159
0.181352	0.779648	0.803829	0.296489
0.182371	0.770879	0.805654	0.257039
0.18339	0.773024	0.807457	0.223473
0.184409	0.777793	0.809237	0.195905
0.185428	0.783245	0.810996	0.172489
0.186446	0.789626	0.812733	0.15461
0.187465	0.792321	0.814449	0.14642
0.188484	0.79267	0.816146	0.145151
0.189503	0.800143	0.81782	0.149765
0.190522	0.804739	0.819475	0.162569
0.191541	0.809475	0.82111	0.181832
0.192559	0.807625	0.822725	0.208016
0.193578	0.811877	0.824321	0.239968
0.194597	0.818545	0.825898	0.275495
0.195616	0.818238	0.827455	0.318059
0.196635	0.817741	0.828995	0.365582
0.197654	0.81675	0.830516	0.415644
0.198672	0.81806	0.832019	0.468473
0.199691	0.819085	0.833505	0.521188
0.20071	0.815998	0.834972	0.574133
0.201729	0.804113	0.836423	0.629385
0.202748	0.807018	0.837857	0.685675
0.203767	0.807094	0.839273	0.740466
0.204785	0.806914	0.840673	0.78995
0.205804	0.805725	0.842058	0.832975
0.206823	0.806938	0.843425	0.871386
0.207842	0.811661	0.844777	0.906914
0.208861	0.813291	0.846114	0.937712
0.20988	0.819168	0.847434	0.96205
0.210898	0.828239	0.84874	0.980391
0.211917	0.826561	0.850031	0.991234
0.212936	0.831325	0.851307	0.99504
0.213955	0.838183	0.852569	0.992041
0.214974	0.842299	0.853815	0.981198
0.215993	0.84575	0.855048	0.963319
0.217011	0.852437	0.856267	0.938173
0.21803	0.85034	0.857472	0.907721
0.219049	0.850517	0.858664	0.873116
0.220068	0.845363	0.859842	0.83286
0.221087	0.841676	0.861006	0.785682
0.222106	0.84104	0.862158	0.734929
0.223124	0.830452	0.863297	0.684406
0.224143	0.831547	0.864423	0.632845
0.225162	0.832119	0.865537	0.578862
0.226181	0.8335	0.866639	0.522803
0.2272	0.825578	0.867728	0.467089
0.228219	0.831163	0.868805	0.414375
0.229237	0.83118	0.86987	0.366275
0.230256	0.837493	0.870924	0.321865
0.231275	0.836155	0.871967	0.280109
0.232294	0.841395	0.872997	0.242044
0.233313	0.847624	0.874017	0.209631
0.234332	0.854142	0.875025	0.184831
0.23535	0.858764	0.876022	0.164991
0.236369	0.856932	0.877009	0.150919
0.237388	0.865478	0.877986	0.144805
0.238407	0.86511	0.878951	0.146074
0.239426	0.867533	0.879907	0.153341
0.240445	0.870791	0.880852	0.16626
0.241463	0.866209	0.881787	0.185869
0.242482	0.870116	0.882712	0.212515
0.243501	0.859686	0.883627	0.244351
0.24452	0.85924	0.884532	0.281378
0.245539	0.852482	0.885429	0.324403
0.246558	0.851851	0.886315	0.371235
0.247576	0.851397	0.887192	0.421065
0.248595	0.855872	0.888061	0.472857
0.249614	0.849767	0.888919	0.525686
0.250633	0.852068	0.88977	0.578631
0.251652	0.857896	0.890611	0.633422
0.252671	0.855555	0.891443	0.687059
0.253689	0.850607	0.892267	0.738043
0.254708	0.857636	0.893083	0.785567
0.255727	0.867355	0.893889	0.829861
0.256746	0.87109	0.894689	0.872078
0.257765	0.872319	0.895479	0.908067
0.258784	0.876544	0.896261	0.937366
0.259802	0.883526	0.897036	0.961358
0.260821	0.885993	0.897802	0.980275
0.26184	0.885773	0.898561	0.992041
0.262859	0.885242	0.899313	0.995847
0.263878	0.88919	0.900056	0.992964
0.264897	0.890616	0.900793	0.984082
0.265915	0.882624	0.901521	0.968971
0.266934	0.878565	0.902243	0.946594
0.267953	0.881875	0.902957	0.918564
0.268972	0.875646	0.903664	0.885228
0.269991	0.866899	0.904364	0.847394
0.27101	0.870432	0.905058	0.804138
0.272028	0.866203	0.905744	0.757652
0.273047	0.874955	0.906424	0.710821
0.274066	0.880287	0.907097	0.659491
0.275085	0.870224	0.907763	0.603777
0.276104	0.874473	0.908423	0.548179
0.277123	0.879612	0.909077	0.493273
0.278141	0.88197	0.909724	0.442981
0.27916	0.891649	0.910365	0.395342
0.280179	0.899706	0.910999	0.346204
0.281198	0.90079	0.911628	0.301333
0.282217	0.89574	0.91225	0.262807
0.283236	0.899128	0.912866	0.230855
0.284254	0.900548	0.913477	0.201787
0.285273	0.897607	0.914082	0.175949
0.286292	0.900709	0.914681	0.156917
0.287311	0.900647	0.915274	0.145036
0.28833	0.889308	0.915862	0.142037
0.289349	0.888941	0.916444	0.145497
0.290367	0.881861	0.91702	0.155533
0.291386	0.878497	0.917592	0.17295
0.292405	0.877069	0.918157	0.193944
0.293424	0.874536	0.918718	0.221627
0.294443	0.878365	0.919273	0.254502
0.295462	0.881634	0.919823	0.291183
0.29648	0.883616	0.920368	0.333977
0.297499	0.888932	0.920908	0.380347
0.298518	0.88913	0.921443	0.429832
0.299537	0.893088	0.921973	0.482431
0.300556	0.893524	0.922498	0.536529
0.301575	0.901329	0.923019	0.590628
0.302593	0.907229	0.923534	0.642304
0.303612	0.903981	0.924045	0.694557
0.304631	0.912015	0.924551	0.746348
0.30565	0.916023	0.925053	0.793295
0.306669	0.912547	0.92555	0.835859
0.307688	0.903226	0.926043	0.873693
0.308706	0.907171	0.926531	0.909336
0.309725	0.901137	0.927014	0.94048
0.310744	0.895617	0.927494	0.96355
0.311763	0.898576	0.927969	0.98016
0.312782	0.895513	0.92844	0.991003
0.313801	0.895554	0.928906	0.99504
0.314819	0.893277	0.929369	0.991695
0.315838	0.894407	0.929827	0.982236
0.316857	0.893989	0.930282	0.966664
0.317876	0.891887	0.930732	0.945094
0.318895	0.900372	0.931178	0.919717
0.319914	0.897961	0.931621	0.886843
0.320932	0.905643	0.932059	0.84774
0.321951	0.91028	0.932494	0.80483
0.32297	0.913219	0.932925	0.75673
0.323989	0.916799	0.933352	0.707591
0.325008	0.923873	0.933776	0.655454
0.326027	0.928407	0.934195	0.600548
0.327045	0.924903	0.934612	0.547949
0.328064	0.926751	0.935024	0.494312
0.329083	0.926411	0.935433	0.44102
0.330102	0.922729	0.935839	0.392574
0.331121	0.918243	0.936241	0.347127
0.33214	0.909368	0.936639	0.301218
0.333158	0.914304	0.937035	0.261769
0.334177	0.914448	0.937427	0.230163
0.335196	0.906848	0.937815	0.203056
0.336215	0.904205	0.9382	0.180333
0.337234	0.90038	0.938583	0.161185
0.338253	0.904692	0.938961	0.149304
0.339271	0.907909	0.939337	0.144805
0.34029	0.906419	0.939709	0.148035
0.341309	0.907132	0.940079	0.158878
0.342328	0.914988	0.940445	0.175373
0.343347	0.919174	0.940808	0.19925
0.344366	0.922121	0.941169	0.228202
0.345384	0.925965	0.941526	0.259692
0.346403	0.927019	0.94188	0.297065
0.347422	0.930926	0.942231	0.340898
0.348441	0.931251	0.94258	0.389806
0.34946	0.929583	0.942926	0.438944
0.350479	0.929488	0.943268	0.491428
0.351497	0.923687	0.943608	0.546103
0.352516	0.923869	0.943946	0.59974
0.353535	0.917785	0.94428	0.652224
0.354554	0.915247	0.944612	0.704015
0.355573	0.906304	0.944941	0.754423
0.356592	0.908937	0.945267	0.80137
0.35761	0.908371	0.945591	0.845548
0.358629	0.906638	0.945912	0.884997
0.359648	0.904404	0.946231	0.918333
0.360667	0.90476	0.946547	0.944979
0.361686	0.914649	0.94686	0.967587
0.362705	0.906	0.947172	0.984313
0.363723	0.914836	0.94748	0.992964
0.364742	0.913594	0.947786	0.995847
0.365761	0.924538	0.94809	0.990772
0.36678	0.931879	0.948391	0.978314
0.367799	0.932603	0.94869	0.960435
0.368818	0.934043	0.948987	0.935405
0.369836	0.937297	0.949281	0.905183
0.370855	0.941094	0.949573	0.869079
0.371874	0.943545	0.949863	0.825247
0.372893	0.941637	0.95015	0.779684
0.373912	0.941361	0.950435	0.732622
0.374931	0.934117	0.950718	0.678869
0.375949	0.934218	0.950999	0.62281
0.376968	0.919133	0.951277	0.569404
0.377987	0.92001	0.951554	0.514844
0.379006	0.918216	0.951828	0.461553
[truncated: 1,252 more rows]
