# Supplementary material for: Integrated microcavity electric field sensors using Pound-Drever-Hall detection
Source: Nat Commun. 2024 Feb 15;15:1386. doi: 10.1038/s41467-024-45699-w (PMC10869830; doi:10.1038/s41467-024-45699-w)
Supplement: Supplementary file 3 — Source Data [file 41467_2024_45699_MOESM3_ESM.zip › Source Data/Fig4.d.xlsx]

## Sheet: Data
set delay change (ns)	sensor output (ns)	error bar (ns)	applied signal (ns)
0	0	0.11547	0
1	1.26667	0.264575	0.866667
2	2.36667	0.432049	1.875
3	3.4	0.550757	3.1
4	3.86667	0.360555	3.43333
5	5.43333	0.404145	5.23333
6	6	0.404145	5.63333
8	8.26667	0.4	7.96667
10	10.2667	0.173205	9.7
15	15.4333	0.57735	14.9
20	20.0667	0.360555	19.7
25	25.3667	0.360555	24.9333
30	30.1333	0.251661	29.8333
40	39.9667	0.360555	39.8
50	49.7667	0.6	49.6
100	99.4333	0.650641	99.2667
