# Supplementary material for: Integrated microcavity electric field sensors using Pound-Drever-Hall detection
Source: Nat Commun. 2024 Feb 15;15:1386. doi: 10.1038/s41467-024-45699-w (PMC10869830; doi:10.1038/s41467-024-45699-w)
Supplement: Supplementary file 3 — Source Data [file 41467_2024_45699_MOESM3_ESM.zip › Source Data/Fig5.a.xlsx]

## Sheet: Data
Sensitivity (V/m/Hz^(1/2))	Bandwidth (Hz)
200	30000
173	300
112	500
172	1000
0.0008	50000
5.5e-06	100000
0.0037	30000000
7.7e-05	33
2.4e-07	1000
10	2000
26000	1000000
0.38	500
0.00022	300000000
0.000294	1500000000
0.00087	35000000
0.127	18000000000
0.02	100000000
840	1000000
0.035	26000000000
0.007	800000000
4.5	1860000000
32	10000000
0.18	750000000
0.08	2500000000
0.0084	100000000
0.0088	20000000000
8.8e-06	110000000
2.95e-05	414000000
1.05e-05	101000000
1.55e-05	258000000
5.2e-06	116000000
