# Supplementary material for: Integrated microcavity electric field sensors using Pound-Drever-Hall detection
Source: Nat Commun. 2024 Feb 15;15:1386. doi: 10.1038/s41467-024-45699-w (PMC10869830; doi:10.1038/s41467-024-45699-w)
Supplement: Supplementary file 3 — Source Data [file 41467_2024_45699_MOESM3_ESM.zip › Source Data/Fig4.e.xlsx]

## Sheet: Data
Time (μs)	sensor output (a.u.)	applied signal (a.u.)
-0.0193	-0.807006	-0.809255
-0.0192	-0.823188	-0.826711
-0.0191	-0.838534	-0.843269
-0.019	-0.852903	-0.85903
-0.0189	-0.866435	-0.873893
-0.0188	-0.87899	-0.887957
-0.0187	-0.890709	-0.901024
-0.0186	-0.901311	-0.913294
-0.0185	-0.911076	-0.924565
-0.0184	-0.919865	-0.935039
-0.0183	-0.927538	-0.944415
-0.0182	-0.934234	-0.952994
-0.0181	-0.939954	-0.960475
-0.018	-0.944697	-0.967158
-0.0179	-0.948324	-0.972744
-0.0178	-0.950975	-0.977432
-0.0177	-0.952509	-0.981023
-0.0176	-0.953067	-0.983717
-0.0175	-0.952649	-0.985412
-0.0174	-0.951114	-0.98621
-0.0173	-0.948464	-0.985911
-0.0172	-0.944976	-0.984614
-0.0171	-0.940372	-0.98242
-0.017	-0.934792	-0.979128
-0.0169	-0.928096	-0.974939
-0.0168	-0.920563	-0.969652
-0.0167	-0.912053	-0.963467
-0.0166	-0.902427	-0.956385
-0.0165	-0.891964	-0.948206
-0.0164	-0.880664	-0.939228
-0.0163	-0.868388	-0.929154
-0.0162	-0.855135	-0.918281
-0.0161	-0.841185	-0.906411
-0.016	-0.826258	-0.893643
-0.0159	-0.810493	-0.879877
-0.0158	-0.794032	-0.865314
-0.0157	-0.776594	-0.849953
-0.0156	-0.758598	-0.833693
-0.0155	-0.739765	-0.816537
-0.0154	-0.720234	-0.798582
-0.0153	-0.700006	-0.779829
-0.0152	-0.679219	-0.760278
-0.0151	-0.657736	-0.740029
-0.015	-0.635554	-0.718982
-0.0149	-0.612955	-0.697236
-0.0148	-0.589657	-0.674793
-0.0147	-0.565942	-0.651651
-0.0146	-0.541668	-0.62791
-0.0145	-0.516975	-0.603472
-0.0144	-0.491864	-0.578535
-0.0143	-0.466196	-0.552899
-0.0142	-0.440248	-0.526765
-0.0141	-0.414021	-0.500131
-0.014	-0.387375	-0.4729
-0.0139	-0.360451	-0.445269
-0.0138	-0.333248	-0.41714
-0.0137	-0.305765	-0.388711
-0.0136	-0.278143	-0.359784
-0.0135	-0.250242	-0.330557
-0.0134	-0.222202	-0.300932
-0.0133	-0.194022	-0.271107
-0.0132	-0.165702	-0.240982
-0.0131	-0.137243	-0.210559
-0.013	-0.108784	-0.179936
-0.0129	-0.0803253	-0.149213
-0.0128	-0.0518663	-0.118291
-0.0127	-0.0234073	-0.0872686
-0.0126	0.00505167	-0.0561468
-0.0125	0.0333711	-0.025025
-0.0124	0.0616906	0.00619655
-0.0123	0.0898706	0.0374181
-0.0122	0.117911	0.0685399
-0.0121	0.145812	0.099562
-0.012	0.173434	0.130584
-0.0119	0.200916	0.161407
-0.0118	0.22812	0.19203
-0.0117	0.255184	0.222553
-0.0116	0.281829	0.252777
-0.0115	0.308196	0.282802
-0.0114	0.334283	0.312527
-0.0113	0.360091	0.341853
-0.0112	0.385342	0.37088
-0.0111	0.410313	0.399608
-0.011	0.435006	0.427837
-0.0109	0.45914	0.455667
-0.0108	0.482856	0.483098
-0.0107	0.506013	0.510031
-0.0106	0.528753	0.536365
-0.0105	0.551074	0.5622
-0.0104	0.572836	0.587536
-0.0103	0.594041	0.612274
-0.0102	0.614688	0.636314
-0.0101	0.634776	0.659755
-0.01	0.654307	0.682597
-0.00990001	0.67314	0.704642
-0.00980001	0.691415	0.726088
-0.00970001	0.708993	0.746736
-0.00960001	0.726013	0.766686
-0.00950001	0.742335	0.785838
-0.00940001	0.757959	0.804292
-0.00930001	0.772886	0.821847
-0.00920001	0.787116	0.838605
-0.00910001	0.800648	0.854565
-0.00900001	0.813343	0.869627
-0.00890001	0.825479	0.883892
-0.00880001	0.836779	0.897158
-0.00870001	0.847242	0.909627
-0.00860001	0.857008	0.921198
-0.00850001	0.866075	0.931771
-0.00840001	0.874167	0.941447
-0.00830001	0.88156	0.950225
-0.00820001	0.888257	0.958005
-0.00810001	0.893976	0.964888
-0.00800001	0.898999	0.970773
-0.00790001	0.903184	0.975661
-0.00780001	0.906532	0.979651
-0.00770001	0.909043	0.982644
-0.00760001	0.910717	0.984638
-0.00750001	0.911554	0.985636
-0.00740001	0.911414	0.985736
-0.00730001	0.910577	0.984738
-0.00720001	0.908903	0.982843
-0.00710001	0.906253	0.97995
-0.00700001	0.902765	0.97606
-0.00690001	0.89858	0.971172
-0.00680001	0.893418	0.965287
-0.00670001	0.88742	0.958504
-0.00660001	0.880584	0.950824
-0.00650001	0.872911	0.942045
-0.00640001	0.864401	0.93247
-0.00630001	0.855054	0.921896
-0.00620001	0.84501	0.910325
-0.00610001	0.833989	0.897956
-0.00600001	0.822131	0.88469
-0.00590001	0.809576	0.870425
-0.00580001	0.796183	0.855363
-0.00570001	0.781954	0.839403
-0.00560001	0.767027	0.822646
-0.00550001	0.751263	0.80499
-0.00540001	0.734801	0.786636
-0.00530001	0.717642	0.767384
-0.00520001	0.699646	0.747434
-0.00510001	0.680952	0.726687
-0.00500001	0.661561	0.70524
-0.00490001	0.641612	0.683096
-0.00480001	0.620965	0.660154
-0.00470001	0.599621	0.636613
-0.00460001	0.577579	0.612474
-0.00450001	0.555119	0.587736
-0.00440001	0.531961	0.562299
-0.00430001	0.508246	0.536365
-0.00420001	0.483972	0.509831
-0.00410001	0.459279	0.482899
-0.00400001	0.434029	0.455368
-0.00390001	0.40836	0.427438
-0.00380001	0.382133	0.39901
-0.00370001	0.355627	0.370182
-0.00360001	0.328563	0.341055
-0.00350001	0.30122	0.31153
-0.00340001	0.273598	0.281704
-0.00330001	0.245558	0.25168
-0.00320001	0.217238	0.221256
-0.00310001	0.18878	0.190733
-0.00300001	0.159902	0.15991
-0.00290001	0.131025	0.128988
-0.00280001	0.101868	0.097966
-0.00270001	0.0724325	0.0667444
-0.00260001	0.0431365	0.0355229
-0.00250001	0.0135615	0.00430131
-0.00240001	-0.0160136	-0.0269203
-0.00230001	-0.0455886	-0.0581418
-0.00220001	-0.0751636	-0.0892636
-0.00210001	-0.104878	-0.120385
-0.00200001	-0.134314	-0.151308
-0.00190001	-0.163749	-0.182031
-0.00180001	-0.193045	-0.212654
-0.00170001	-0.222202	-0.242978
-0.00160001	-0.251219	-0.273102
-0.00150001	-0.280096	-0.302927
-0.00140001	-0.308555	-0.332453
-0.00130001	-0.336875	-0.361679
-0.00120001	-0.364776	-0.390507
-0.00110001	-0.392398	-0.418935
-0.00100001	-0.419601	-0.446965
-0.00090001	-0.446525	-0.474496
-0.00080001	-0.473031	-0.501528
-0.00070001	-0.498979	-0.528061
-0.00060001	-0.524509	-0.554096
-0.00050001	-0.54948	-0.579532
-0.00040001	-0.573893	-0.60437
-0.00030001	-0.597749	-0.628609
-0.00020001	-0.621046	-0.652249
-0.00010001	-0.643646	-0.675192
-1e-08	-0.665687	-0.697436
9.9989e-05	-0.686892	-0.718982
0.000199989	-0.707539	-0.739829
0.000299989	-0.727488	-0.759979
0.000399989	-0.7466	-0.77923
0.000499989	-0.764875	-0.797784
0.000599989	-0.782453	-0.815539
0.000699989	-0.799194	-0.832397
0.000799989	-0.814958	-0.848456
0.000899989	-0.830024	-0.863718
0.000999989	-0.844114	-0.877982
0.00109999	-0.857367	-0.891448
0.00119999	-0.869644	-0.904017
0.00129999	-0.880943	-0.915588
0.00139999	-0.891406	-0.926261
0.00149999	-0.900893	-0.936036
0.00159999	-0.909402	-0.944814
0.00169999	-0.916796	-0.952694
0.00179999	-0.923353	-0.959577
0.00189999	-0.928933	-0.965462
0.00199999	-0.933537	-0.97035
0.00209999	-0.937024	-0.97424
0.00219999	-0.939535	-0.977233
0.00229999	-0.94107	-0.979128
0.00239999	-0.941628	-0.980026
0.00249999	-0.941209	-0.980026
0.00259999	-0.939675	-0.978929
0.00269999	-0.937164	-0.976834
0.00279999	-0.933816	-0.973841
0.00289999	-0.929352	-0.969752
0.00299999	-0.923911	-0.964665
0.00309999	-0.917494	-0.95868
0.00319999	-0.9101	-0.951597
0.00329999	-0.901869	-0.943617
0.00339999	-0.892662	-0.93464
0.00349999	-0.882478	-0.924665
0.00359999	-0.871457	-0.913792
0.00369999	-0.859599	-0.901922
0.00379999	-0.846765	-0.889154
0.00389999	-0.833093	-0.875489
0.00399999	-0.818724	-0.860825
0.00409999	-0.803379	-0.845364
0.00419999	-0.787336	-0.829005
0.00429999	-0.770456	-0.811848
0.00439999	-0.752878	-0.793794
0.00449999	-0.734603	-0.774941
0.00459999	-0.71563	-0.755191
0.00469999	-0.69596	-0.734742
0.00479999	-0.675592	-0.713595
0.00489999	-0.654527	-0.69165
0.00499999	-0.633043	-0.669007
0.00509999	-0.610862	-0.645666
0.00519999	-0.588123	-0.621626
0.00529999	-0.564825	-0.596888
0.00539999	-0.54111	-0.571652
0.00549999	-0.516836	-0.545817
0.00559999	-0.492143	-0.519383
0.00569999	-0.467172	-0.492351
0.00579999	-0.441643	-0.46492
0.00589999	-0.415834	-0.43699
0.00599999	-0.389607	-0.408561
0.00609999	-0.363102	-0.379734
0.00619999	-0.336317	-0.350507
0.00629999	-0.309392	-0.320982
0.00639999	-0.282049	-0.291057
0.00649999	-0.254706	-0.260932
0.00659999	-0.227084	-0.230409
0.00669999	-0.199323	-0.199786
0.00679999	-0.171422	-0.168864
0.00689999	-0.143381	-0.137842
0.00699999	-0.115341	-0.10662
0.00709999	-0.0873005	-0.0752987
0.00719999	-0.0592601	-0.0439774
0.00729999	-0.0310801	-0.0125563
0.00739999	-0.00303961	0.0188647
0.00749999	0.0248614	0.0502858
0.00759999	0.0527623	0.0816071
0.00769999	0.0806633	0.112829
0.00779999	0.108285	0.143951
0.00789999	0.135768	0.174873
0.00799999	0.16325	0.205695
0.00809999	0.190314	0.236219
0.00819999	0.217378	0.266542
0.00829999	0.244023	0.296567
0.00839999	0.270529	0.326292
0.00849999	0.296756	0.355719
0.00859999	0.322704	0.384746
0.00869999	0.348234	0.413274
0.00879999	0.373484	0.441503
0.00889999	0.398455	0.469233
0.00899999	0.423148	0.496365
0.00909999	0.447282	0.523098
0.00919999	0.471137	0.549232
0.00929999	0.494574	0.574868
0.00939999	0.517453	0.599805
0.00949999	0.540053	0.624244
0.00959999	0.562094	0.647884
0.00969999	0.583718	0.671026
0.00979999	0.604783	0.69337
0.00989999	0.62543	0.714916
0.00999999	0.645379	0.735864
0.0101	0.664909	0.756013
0.0102	0.683882	0.775265
0.0103	0.702157	0.793818
0.0104	0.719874	0.811573
0.0105	0.737033	0.828431
0.0106	0.753495	0.844391
0.0107	0.769259	0.859553
0.0108	0.784326	0.873717
0.0109	0.798695	0.887084
0.011	0.812227	0.899452
0.0111	0.8252	0.910924
0.0112	0.837337	0.921397
0.0113	0.848637	0.930973
0.0114	0.8591	0.939552
0.0115	0.868726	0.947133
0.0116	0.877515	0.953816
0.0117	0.885467	0.959402
0.0118	0.892442	0.96399
0.0119	0.89858	0.967581
0.012	0.903742	0.970175
0.0121	0.907927	0.971771
0.0122	0.911135	0.972369
0.0123	0.913368	0.971871
0.0124	0.914623	0.970374
0.0125	0.914902	0.967881
0.0126	0.914065	0.964389
0.0127	0.912112	0.959901
0.0128	0.909322	0.954315
0.0129	0.905276	0.947831
0.013	0.900254	0.94025
0.0131	0.894116	0.931771
0.0132	0.887001	0.922295
0.0133	0.87877	0.911821
0.0134	0.869423	0.90035
0.0135	0.8591	0.887981
0.0136	0.8478	0.874715
0.0137	0.835245	0.860451
0.0138	0.821852	0.845388
0.0139	0.807344	0.829329
0.014	0.791859	0.812471
0.0141	0.775397	0.794716
0.0142	0.757959	0.776162
0.0143	0.739545	0.756711
0.0144	0.720293	0.736562
0.0145	0.700065	0.715614
0.0146	0.678999	0.693869
0.0147	0.657237	0.671425
0.0148	0.634497	0.648284
0.0149	0.611061	0.624443
0.015	0.586926	0.600005
0.0151	0.561955	0.574868
0.0152	0.536426	0.549232
0.0153	0.510199	0.522898
0.0154	0.483553	0.496166
0.0155	0.45621	0.468834
0.0156	0.428449	0.441004
0.0157	0.400129	0.412675
0.0158	0.371391	0.384047
0.0159	0.342374	0.35492
0.016	0.312939	0.325494
0.0161	0.283364	0.295669
0.0162	0.25337	0.265645
0.0163	0.223237	0.235221
0.0164	0.192965	0.204698
0.0165	0.162553	0.173875
0.0166	0.132001	0.142953
0.0167	0.101449	0.111831
0.0168	0.0707584	0.0806096
0.0169	0.0402069	0.049388
0.017	0.00979483	0.0180667
0.0171	-0.0206172	-0.0132546
0.0172	-0.0508898	-0.0445759
0.0173	-0.0808833	-0.0757975
0.0174	-0.110737	-0.106919
0.0175	-0.140452	-0.137941
0.0176	-0.169748	-0.168864
0.0177	-0.198765	-0.199487
0.0178	-0.227503	-0.23001
0.0179	-0.255822	-0.260234
0.018	-0.283723	-0.290159
0.0181	-0.311345	-0.319685
0.0182	-0.338409	-0.349011
0.0183	-0.365055	-0.377839
0.0184	-0.391142	-0.406367
0.0185	-0.416671	-0.434397
0.0186	-0.441782	-0.462027
0.0187	-0.466335	-0.489159
0.0188	-0.49033	-0.515692
0.0189	-0.513627	-0.541727
0.019	-0.536506	-0.567263
0.0191	-0.558548	-0.5921
0.0192	-0.580032	-0.61634
0.0193	-0.600957	-0.63988
0.0194	-0.621046	-0.662823
0.0195	-0.640577	-0.685067
0.0196	-0.65941	-0.706613
0.0197	-0.677406	-0.727361
0.0198	-0.694704	-0.747311
0.0199	-0.711306	-0.766562
0.02	-0.727209	-0.784916
0.0201	-0.742276	-0.802572
0.0202	-0.756505	-0.81923
0.0203	-0.770037	-0.83509
0.0204	-0.782732	-0.850152
0.0205	-0.79459	-0.864217
0.0206	-0.805611	-0.877384
0.0207	-0.815795	-0.889653
0.0208	-0.825141	-0.901024
0.0209	-0.833791	-0.911398
0.021	-0.841464	-0.920775
0.0211	-0.848299	-0.929253
0.0212	-0.854158	-0.936635
0.0213	-0.859181	-0.943119
0.0214	-0.863366	-0.948605
0.0215	-0.866714	-0.952994
0.0216	-0.869085	-0.956485
0.0217	-0.870481	-0.958879
0.0218	-0.871039	-0.960275
0.0219	-0.87076	-0.960575
0.022	-0.869365	-0.959976
0.0221	-0.867132	-0.958281
0.0222	-0.864063	-0.955587
0.0223	-0.860018	-0.951797
0.0224	-0.854996	-0.947109
0.0225	-0.848997	-0.941323
0.0226	-0.842161	-0.93454
0.0227	-0.834349	-0.92676
0.0228	-0.82556	-0.917882
0.0229	-0.815934	-0.908107
0.023	-0.805332	-0.897334
0.0231	-0.793892	-0.885663
0.0232	-0.781476	-0.872995
0.0233	-0.768224	-0.859329
0.0234	-0.753994	-0.844766
0.0235	-0.738928	-0.829304
0.0236	-0.723024	-0.812846
0.0237	-0.706283	-0.795589
0.0238	-0.688566	-0.777535
0.0239	-0.670152	-0.758582
0.024	-0.6509	-0.738732
0.0241	-0.630951	-0.718184
0.0242	-0.610025	-0.696837
0.0243	-0.588541	-0.674693
0.0244	-0.566221	-0.65185
0.0245	-0.543202	-0.62821
0.0246	-0.519486	-0.603971
0.0247	-0.495073	-0.579033
0.0248	-0.470102	-0.553497
0.0249	-0.444572	-0.527363
0.025	-0.418345	-0.50073
0.0251	-0.3917	-0.473498
0.0252	-0.364497	-0.445668
0.0253	-0.336735	-0.417439
0.0254	-0.308555	-0.388711
0.0255	-0.280096	-0.359684
0.0256	-0.251219	-0.330159
0.0257	-0.221923	-0.300333
0.0258	-0.192348	-0.270109
0.0259	-0.162494	-0.239686
0.026	-0.1325	-0.208963
0.0261	-0.102228	-0.178041
0.0262	-0.0718155	-0.146919
0.0263	-0.0414034	-0.115697
0.0264	-0.0108519	-0.0842762
0.0265	0.0198392	-0.0527554
0.0266	0.0503907	-0.0212345
0.0267	0.0809423	0.0102863
0.0268	0.111494	0.0418071
0.0269	0.141906	0.0732281
0.027	0.172039	0.104649
0.0271	0.202032	0.135871
0.0272	0.231886	0.166993
0.0273	0.261462	0.197915
0.0274	0.290618	0.228538
0.0275	0.319496	0.258962
0.0276	0.348094	0.289086
0.0277	0.376134	0.318911
0.0278	0.403896	0.348337
0.0279	0.431099	0.377464
0.028	0.457884	0.406092
0.0281	0.484111	0.434321
0.0282	0.509641	0.462051
0.0283	0.534751	0.489283
0.0284	0.559304	0.515916
0.0285	0.58316	0.54205
0.0286	0.606317	0.567586
0.0287	0.628778	0.592524
0.0288	0.65068	0.616763
0.0289	0.671745	0.640304
0.029	0.692113	0.663246
0.0291	0.711783	0.68539
0.0292	0.730616	0.706836
0.0293	0.748752	0.727485
0.0294	0.765911	0.747335
0.0295	0.782372	0.766387
0.0296	0.797997	0.784541
0.0297	0.812645	0.801898
0.0298	0.826596	0.818456
0.0299	0.839569	0.834017
0.03	0.851706	0.84868
0.0301	0.862867	0.862446
0.0302	0.87319	0.875313
0.0303	0.882537	0.887183
0.0304	0.891047	0.898056
0.0305	0.89858	0.908031
0.0306	0.905137	0.917008
0.0307	0.910717	0.924889
0.0308	0.91546	0.931871
0.0309	0.919227	0.937756
0.031	0.922017	0.942744
0.0311	0.92383	0.946634
0.0312	0.924667	0.949427
0.0313	0.924528	0.951322
0.0314	0.923412	0.95212
0.0315	0.921319	0.951821
0.0316	0.91825	0.950524
0.0317	0.914205	0.94823
0.0318	0.909182	0.944839
0.0319	0.903184	0.940449
0.032	0.896208	0.935063
0.0321	0.888257	0.928679
0.0322	0.879468	0.921198
0.0323	0.869703	0.912719
0.0324	0.858961	0.903343
0.0325	0.847242	0.892869
0.0326	0.834687	0.881498
0.0327	0.821155	0.869129
0.0328	0.806646	0.855762
0.0329	0.79144	0.841498
0.033	0.775258	0.826336
0.0331	0.758238	0.810277
0.0332	0.740242	0.793319
0.0333	0.721548	0.775464
0.0334	0.702018	0.756811
0.0335	0.68165	0.73726
0.0336	0.660585	0.717011
0.0337	0.638683	0.695864
0.0338	0.616083	0.674019
0.0339	0.592785	0.651376
0.034	0.56893	0.628134
0.0341	0.544238	0.604095
0.0342	0.518987	0.579456
0.0343	0.49304	0.55412
0.0344	0.466673	0.528185
0.0345	0.439609	0.501752
0.0346	0.412127	0.47462
0.0347	0.384086	0.447089
0.0348	0.355627	0.419059
0.0349	0.32661	0.390531
0.035	0.297314	0.361604
0.0351	0.2676	0.332277
0.0352	0.237606	0.302552
0.0353	0.207334	0.272527
0.0354	0.176643	0.242204
0.0355	0.145812	0.211581
0.0356	0.114702	0.180758
0.0357	0.0835929	0.149736
0.0358	0.0522043	0.118614
0.0359	0.0208157	0.0872928
0.036	-0.0107124	0.0558718
0.0361	-0.0422405	0.0243509
0.0362	-0.0737686	-0.00716987
0.0363	-0.105157	-0.0385909
0.0364	-0.136546	-0.0701118
0.0365	-0.167655	-0.101433
0.0366	-0.198765	-0.132655
0.0367	-0.229595	-0.163776
0.0368	-0.260147	-0.194699
0.0369	-0.29042	-0.225422
0.037	-0.320413	-0.255845
0.0371	-0.349988	-0.286069
0.0372	-0.379284	-0.315894
0.0373	-0.408022	-0.34542
0.0374	-0.436342	-0.374547
0.0375	-0.464103	-0.403275
0.0376	-0.491306	-0.431504
0.0377	-0.517952	-0.459234
0.0378	-0.544039	-0.486566
0.0379	-0.569429	-0.513199
0.038	-0.594122	-0.539433
0.0381	-0.618116	-0.564969
0.0382	-0.641274	-0.589906
0.0383	-0.663734	-0.614145
0.0384	-0.685358	-0.637786
0.0385	-0.706004	-0.660628
0.0386	-0.725954	-0.682773
0.0387	-0.744926	-0.704219
0.0388	-0.762922	-0.724767
0.0389	-0.780081	-0.744617
0.039	-0.796264	-0.76357
0.0391	-0.811331	-0.781724
0.0392	-0.82556	-0.798981
0.0393	-0.838673	-0.815439
0.0394	-0.85081	-0.8309
0.0395	-0.861831	-0.845464
0.0396	-0.871876	-0.85903
0.0397	-0.880804	-0.871698
0.0398	-0.888756	-0.883369
0.0399	-0.895452	-0.894142
0.04	-0.901172	-0.903817
0.0401	-0.905915	-0.912496
0.0402	-0.909402	-0.920176
0.0403	-0.911913	-0.926859
0.0404	-0.913309	-0.932545
0.0405	-0.913588	-0.937134
0.0406	-0.91289	-0.940725
0.0407	-0.911076	-0.943218
0.0408	-0.908286	-0.944615
0.0409	-0.90438	-0.945014
0.041	-0.899498	-0.944415
0.0411	-0.893499	-0.94272
0.0412	-0.886663	-0.939927
0.0413	-0.878711	-0.936136
0.0414	-0.869923	-0.931248
0.0415	-0.860157	-0.925363
0.0416	-0.849415	-0.918381
0.0417	-0.837836	-0.910401
0.0418	-0.825281	-0.901423
0.0419	-0.811889	-0.891448
0.042	-0.79752	-0.880376
0.0421	-0.782453	-0.868406
0.0422	-0.766549	-0.855439
0.0423	-0.749809	-0.841474
0.0424	-0.732371	-0.826611
0.0425	-0.714096	-0.810851
0.0426	-0.695123	-0.794093
0.0427	-0.675453	-0.776437
0.0428	-0.655085	-0.757984
0.0429	-0.63402	-0.738632
0.043	-0.612257	-0.718483
0.0431	-0.589936	-0.697436
0.0432	-0.566918	-0.67569
0.0433	-0.543481	-0.653147
0.0434	-0.519347	-0.629806
0.0435	-0.494794	-0.605866
0.0436	-0.469544	-0.581228
0.0437	-0.444014	-0.555891
0.0438	-0.417927	-0.529857
0.0439	-0.391282	-0.503323
0.044	-0.364357	-0.476192
0.0441	-0.337014	-0.448561
0.0442	-0.309253	-0.420432
0.0443	-0.281073	-0.391704
0.0444	-0.252614	-0.362677
0.0445	-0.223876	-0.333151
0.0446	-0.194859	-0.303326
0.0447	-0.165563	-0.273102
0.0448	-0.136127	-0.242578
0.0449	-0.106413	-0.211856
0.045	-0.0765586	-0.180834
0.0451	-0.0464256	-0.149612
0.0452	-0.0164321	-0.118191
0.0453	0.0138405	-0.0866702
0.0454	0.044113	-0.0550496
0.0455	0.0742461	-0.023429
0.0456	0.104519	0.00829129
0.0457	0.134791	0.0399119
0.0458	0.164924	0.0715324
0.0459	0.194918	0.103053
0.046	0.224772	0.134474
0.0461	0.254486	0.165696
0.0462	0.283922	0.196718
0.0463	0.313218	0.227541
0.0464	0.342235	0.258064
0.0465	0.370973	0.288388
0.0466	0.399292	0.318312
0.0467	0.427333	0.347838
0.0468	0.454815	0.376965
0.0469	0.482019	0.405693
0.047	0.508664	0.434022
0.0471	0.534751	0.461752
0.0472	0.560281	0.488984
0.0473	0.585252	0.515617
0.0474	0.609666	0.541751
0.0475	0.633381	0.567187
0.0476	0.656539	0.592025
0.0477	0.67886	0.616164
0.0478	0.700483	0.639605
0.0479	0.721269	0.662248
0.048	0.741358	0.684193
0.0481	0.76061	0.70544
0.0482	0.779024	0.725789
0.0483	0.796462	0.74534
0.0484	0.813064	0.764093
0.0485	0.828828	0.781948
0.0486	0.843476	0.798905
0.0487	0.857287	0.814965
0.0488	0.869982	0.830027
0.0489	0.881839	0.844291
0.049	0.892581	0.857458
0.0491	0.902207	0.869727
0.0492	0.910856	0.880999
0.0493	0.91839	0.891373
0.0494	0.924807	0.90065
0.0495	0.930108	0.908829
0.0496	0.934433	0.916111
0.0497	0.937502	0.922295
0.0498	0.939594	0.927482
0.0499	0.940571	0.931572
0.05	0.940292	0.934564
0.0501	0.939036	0.936559
0.0502	0.936525	0.937457
0.0503	0.932898	0.937357
0.0504	0.928295	0.93616
0.0505	0.922435	0.933866
0.0506	0.9156	0.930574
0.0507	0.907648	0.926185
0.0508	0.89858	0.920799
0.0509	0.888536	0.914315
0.051	0.877375	0.906834
0.0511	0.865099	0.898256
0.0512	0.851985	0.88868
0.0513	0.837756	0.878106
0.0514	0.82255	0.866535
0.0515	0.806367	0.853967
0.0516	0.789348	0.840501
0.0517	0.771352	0.825937
0.0518	0.752658	0.810576
0.0519	0.732988	0.794217
0.052	0.712481	0.77696
0.0521	0.691136	0.758806
0.0522	0.669095	0.739754
0.0523	0.646355	0.719904
0.0524	0.622918	0.699156
0.0525	0.598784	0.67771
0.0526	0.573952	0.655465
0.0527	0.548702	0.632423
0.0528	0.522754	0.608683
0.0529	0.496248	0.584244
0.053	0.469324	0.559207
0.0531	0.441981	0.533472
0.0532	0.414219	0.507138
0.0533	0.386039	0.480206
0.0534	0.357441	0.452775
0.0535	0.328703	0.424745
0.0536	0.299546	0.396316
0.0537	0.27025	0.367389
0.0538	0.240675	0.338063
0.0539	0.210961	0.308338
0.054	0.181246	0.278313
0.0541	0.151253	0.247989
0.0542	0.121399	0.217366
0.0543	0.0914051	0.186444
0.0544	0.0614116	0.155322
0.0545	0.0314181	0.1241
0.0546	0.00156405	0.0926793
0.0547	-0.0281505	0.0611585
0.0548	-0.0577255	0.0296377
0.0549	-0.0873005	-0.0019829
0.055	-0.116597	-0.0335037
0.0551	-0.145614	-0.0650245
0.0552	-0.174352	-0.0965454
0.0553	-0.20295	-0.127867
0.0554	-0.23113	-0.158989
0.0555	-0.259031	-0.19001
0.0556	-0.286513	-0.220733
0.0557	-0.313717	-0.251257
0.0558	-0.340362	-0.281481
0.0559	-0.366729	-0.311406
0.056	-0.392537	-0.340931
0.0561	-0.417927	-0.370058
0.0562	-0.442759	-0.398786
0.0563	-0.467033	-0.427015
0.0564	-0.490888	-0.454746
0.0565	-0.514185	-0.481977
0.0566	-0.536785	-0.50861
0.0567	-0.558827	-0.534744
0.0568	-0.580171	-0.560181
0.0569	-0.600957	-0.585018
0.057	-0.621046	-0.609158
0.0571	-0.640437	-0.632599
0.0572	-0.659131	-0.655342
0.0573	-0.676987	-0.677286
0.0574	-0.694146	-0.698433
0.0575	-0.710608	-0.718882
0.0576	-0.726233	-0.738433
0.0577	-0.74102	-0.757186
0.0578	-0.754971	-0.775041
0.0579	-0.768084	-0.791998
0.058	-0.780221	-0.807958
0.0581	-0.79166	-0.82312
0.0582	-0.801984	-0.837284
0.0583	-0.81147	-0.850451
0.0584	-0.820119	-0.862721
0.0585	-0.827653	-0.873893
0.0586	-0.834209	-0.884167
0.0587	-0.839929	-0.893344
0.0588	-0.844533	-0.901523
0.0589	-0.84816	-0.908605
0.059	-0.850671	-0.91469
0.0591	-0.852345	-0.919677
0.0592	-0.852763	-0.923568
0.0593	-0.852205	-0.926461
0.0594	-0.850671	-0.928256
0.0595	-0.84802	-0.928954
0.0596	-0.844254	-0.928555
0.0597	-0.839371	-0.927159
0.0598	-0.833512	-0.924565
0.0599	-0.826537	-0.920974
0.06	-0.818585	-0.916286
0.0601	-0.809517	-0.910501
0.0602	-0.799333	-0.903618
0.0603	-0.788173	-0.895738
0.0604	-0.776036	-0.88676
0.0605	-0.762783	-0.876785
0.0606	-0.748553	-0.865813
0.0607	-0.733487	-0.853743
0.0608	-0.717304	-0.840676
0.0609	-0.700285	-0.826711
0.061	-0.682289	-0.811649
0.0611	-0.663455	-0.795689
0.0612	-0.643646	-0.778831
0.0613	-0.623139	-0.760976
0.0614	-0.601794	-0.742323
0.0615	-0.579613	-0.722772
0.0616	-0.556874	-0.702324
0.0617	-0.533297	-0.681077
0.0618	-0.509024	-0.659032
0.0619	-0.484192	-0.63619
0.062	-0.458662	-0.612649
0.0621	-0.432714	-0.58831
0.0622	-0.406069	-0.563373
0.0623	-0.379145	-0.537637
0.0624	-0.351662	-0.511403
0.0625	-0.323761	-0.484571
0.0626	-0.295581	-0.457139
0.0627	-0.267122	-0.42911
0.0628	-0.238245	-0.400681
0.0629	-0.209228	-0.371754
0.063	-0.179932	-0.342328
0.0631	-0.150496	-0.312603
0.0632	-0.120921	-0.282478
0.0633	-0.0912067	-0.251955
0.0634	-0.0616316	-0.221232
0.0635	-0.0319171	-0.19021
0.0636	-0.00220258	-0.158989
0.0637	0.0275119	-0.127667
0.0638	0.057087	-0.0961463
0.0639	0.086383	-0.064426
0.064	0.115679	-0.0328055
0.0641	0.144696	-0.000985411
0.0642	0.173573	0.0307349
0.0643	0.202172	0.0623555
0.0644	0.230491	0.093976
0.0645	0.258392	0.125397
0.0646	0.286014	0.156718
0.0647	0.313218	0.18784
0.0648	0.340142	0.218763
0.0649	0.366509	0.249386
0.065	0.392596	0.279709
0.0651	0.417986	0.309634
0.0652	0.442957	0.33926
0.0653	0.46751	0.368486
0.0654	0.491365	0.397214
0.0655	0.514802	0.425543
0.0656	0.537542	0.453273
0.0657	0.559583	0.480505
0.0658	0.581067	0.507138
0.0659	0.601993	0.533173
0.066	0.622081	0.558609
0.0661	0.641473	0.583347
0.0662	0.660166	0.607386
0.0663	0.678162	0.630728
0.0664	0.695461	0.653271
0.0665	0.711923	0.675116
0.0666	0.727547	0.696163
0.0667	0.742335	0.716313
0.0668	0.756425	0.735664
0.0669	0.769678	0.754118
0.067	0.781954	0.771674
0.0671	0.793533	0.788232
0.0672	0.804135	0.803992
0.0673	0.813901	0.818755
0.0674	0.822829	0.832521
0.0675	0.830781	0.845289
0.0676	0.837756	0.857059
0.0677	0.843894	0.867832
0.0678	0.849056	0.877607
0.0679	0.85338	0.886286
0.068	0.856729	0.893966
0.0681	0.8591	0.90055
0.0682	0.860495	0.906036
0.0683	0.860914	0.910525
0.0684	0.860495	0.913816
0.0685	0.8591	0.916111
0.0686	0.856729	0.917308
0.0687	0.85338	0.917407
0.0688	0.849195	0.91641
0.0689	0.843894	0.914315
0.069	0.837756	0.911123
0.0691	0.830781	0.906834
0.0692	0.822689	0.901547
0.0693	0.813761	0.895064
0.0694	0.803996	0.887582
0.0695	0.793254	0.879104
0.0696	0.781675	0.869528
0.0697	0.76912	0.858855
0.0698	0.755727	0.847284
0.0699	0.741498	0.834615
0.07	0.726431	0.82095
0.0701	0.710528	0.806386
0.0702	0.693647	0.790726
0.0703	0.67607	0.774267
0.0704	0.657795	0.756811
0.0705	0.638683	0.738457
0.0706	0.618733	0.719205
0.0707	0.598087	0.699156
0.0708	0.576882	0.678208
0.0709	0.55484	0.656563
0.071	0.532101	0.634019
0.0711	0.508804	0.610778
0.0712	0.484809	0.586738
0.0713	0.460256	0.5621
0.0714	0.435145	0.536764
0.0715	0.409476	0.510729
0.0716	0.383249	0.484096
0.0717	0.356464	0.456964
0.0718	0.329261	0.429234
0.0719	0.301639	0.401005
0.072	0.273598	0.372277
0.0721	0.245139	0.34315
0.0722	0.216401	0.313624
0.0723	0.187384	0.283699
0.0724	0.157949	0.253475
0.0725	0.128374	0.222852
0.0726	0.0985199	0.19203
0.0727	0.0685264	0.161008
0.0728	0.0383933	0.129786
0.0729	0.00812077	0.098365
0.073	-0.0221518	0.0668442
0.0731	-0.0525638	0.0353234
0.0732	-0.0828364	0.00370281
0.0733	-0.113248	-0.0279178
0.0734	-0.143381	-0.0595383
0.0735	-0.173514	-0.0909594
0.0736	-0.203508	-0.12238
0.0737	-0.233223	-0.153602
0.0738	-0.262798	-0.184724
0.0739	-0.292094	-0.215546
0.074	-0.321111	-0.24607
0.0741	-0.349709	-0.276294
0.0742	-0.378029	-0.306219
0.0743	-0.40593	-0.335744
0.0744	-0.433272	-0.364971
0.0745	-0.460336	-0.393599
0.0746	-0.486703	-0.421828
0.0747	-0.512651	-0.449558
0.0748	-0.537901	-0.47679
0.0749	-0.562593	-0.503423
0.075	-0.586588	-0.529358
0.0751	-0.609886	-0.554694
0.0752	-0.632485	-0.579432
0.0753	-0.654388	-0.603472
0.0754	-0.675592	-0.626713
0.0755	-0.69596	-0.649157
0.0756	-0.715351	-0.670902
0.0757	-0.734045	-0.69185
0.0758	-0.751901	-0.711899
0.0759	-0.768782	-0.731151
0.076	-0.784685	-0.749505
0.0761	-0.799752	-0.766961
0.0762	-0.813842	-0.78342
0.0763	-0.826955	-0.79908
0.0764	-0.839092	-0.813644
0.0765	-0.850113	-0.82731
0.0766	-0.860157	-0.839878
0.0767	-0.869085	-0.851549
0.0768	-0.876898	-0.862122
0.0769	-0.883733	-0.871598
0.077	-0.889453	-0.880077
0.0771	-0.894057	-0.887558
0.0772	-0.897405	-0.893942
0.0773	-0.899777	-0.899129
0.0774	-0.901032	-0.903319
0.0775	-0.901032	-0.906411
0.0776	-0.900056	-0.908406
0.0777	-0.897823	-0.909304
0.0778	-0.894475	-0.909104
0.0779	-0.889872	-0.907807
0.078	-0.884292	-0.905413
0.0781	-0.877456	-0.901822
0.0782	-0.869504	-0.897234
0.0783	-0.860436	-0.891548
0.0784	-0.850252	-0.884765
0.0785	-0.838952	-0.876885
0.0786	-0.826537	-0.868007
0.0787	-0.813005	-0.858032
0.0788	-0.798496	-0.84696
0.0789	-0.782872	-0.834891
0.079	-0.766131	-0.821823
0.0791	-0.748414	-0.807759
0.0792	-0.72972	-0.792696
0.0793	-0.71005	-0.776737
0.0794	-0.689403	-0.759779
0.0795	-0.66778	-0.741924
0.0796	-0.645459	-0.723071
0.0797	-0.622022	-0.703421
0.0798	-0.597888	-0.682972
0.0799	-0.573056	-0.661626
0.08	-0.547248	-0.639481
0.0801	-0.520881	-0.616539
0.0802	-0.493678	-0.592898
0.0803	-0.465917	-0.56846
0.0804	-0.437597	-0.543423
0.0805	-0.40858	-0.517687
0.0806	-0.379005	-0.491354
0.0807	-0.349012	-0.464421
0.0808	-0.318599	-0.43689
0.0809	-0.287629	-0.408861
0.081	-0.25638	-0.380432
0.0811	-0.224852	-0.351405
0.0812	-0.193045	-0.321979
0.0813	-0.160959	-0.292254
0.0814	-0.128594	-0.262129
0.0815	-0.0962288	-0.231706
0.0816	-0.0637242	-0.200983
0.0817	-0.0312196	-0.170061
0.0818	0.00142454	-0.138839
0.0819	0.0339292	-0.107618
0.082	0.0664338	-0.0760967
0.0821	0.0986594	-0.0446757
0.0822	0.130885	-0.0130551
0.0823	0.162832	0.0184657
0.0824	0.194639	0.0500863
0.0825	0.226027	0.0815074
0.0826	0.257137	0.112928
0.0827	0.287967	0.14415
0.0828	0.31824	0.175172
0.0829	0.348234	0.205995
0.083	0.377669	0.236518
0.0831	0.406686	0.266842
0.0832	0.435145	0.296767
0.0833	0.463046	0.326292
0.0834	0.490389	0.355519
0.0835	0.517034	0.384247
0.0836	0.542982	0.412476
0.0837	0.568372	0.440306
0.0838	0.592925	0.467538
0.0839	0.61692	0.494171
0.084	0.639938	0.520205
0.0841	0.662259	0.545542
0.0842	0.683882	0.570279
0.0843	0.704529	0.594319
0.0844	0.724478	0.61766
0.0845	0.743451	0.640204
0.0846	0.761586	0.661949
0.0847	0.778745	0.682897
0.0848	0.795067	0.702946
0.0849	0.810552	0.722198
0.085	0.824921	0.740552
0.0851	0.838453	0.758008
0.0852	0.850869	0.774566
0.0853	0.862448	0.790127
0.0854	0.872911	0.804691
0.0855	0.882397	0.818257
0.0856	0.890907	0.830925
0.0857	0.898301	0.842396
0.0858	0.904718	0.852969
0.0859	0.910159	0.862446
0.086	0.914344	0.870824
0.0861	0.917692	0.878206
0.0862	0.919924	0.88439
0.0863	0.92104	0.889577
0.0864	0.92104	0.893667
0.0865	0.920064	0.89656
0.0866	0.917971	0.898455
0.0867	0.914902	0.899153
0.0868	0.910717	0.898754
0.0869	0.905416	0.897258
0.087	0.899138	0.894665
0.0871	0.891884	0.890974
0.0872	0.883513	0.886186
0.0873	0.874027	0.880201
0.0874	0.863564	0.873218
0.0875	0.852125	0.865139
0.0876	0.839709	0.855962
0.0877	0.826177	0.845787
0.0878	0.811808	0.834516
0.0879	0.796462	0.822246
0.088	0.780001	0.80888
0.0881	0.762842	0.794616
0.0882	0.744567	0.779254
0.0883	0.725594	0.762995
0.0884	0.705645	0.745838
0.0885	0.684859	0.727684
0.0886	0.663235	0.708732
0.0887	0.640775	0.688782
0.0888	0.617617	0.668034
0.0889	0.593762	0.646488
0.089	0.56907	0.624144
0.0891	0.543819	0.601002
0.0892	0.517732	0.577162
0.0893	0.491226	0.552524
0.0894	0.463883	0.527287
0.0895	0.436122	0.501353
0.0896	0.407802	0.474819
0.0897	0.378925	0.447787
0.0898	0.349629	0.420057
0.0899	0.319914	0.391928
0.09	0.289781	0.363299
0.0901	0.259229	0.334173
0.0902	0.228399	0.304647
0.0903	0.197289	0.274822
0.0904	0.165761	0.244598
0.0905	0.134233	0.214074
0.0906	0.102426	0.183352
0.0907	0.0704794	0.152329
0.0908	0.0383933	0.121108
0.0909	0.00630721	0.0897866
0.091	-0.0257789	0.0583655
0.0911	-0.0580045	0.0268447
0.0912	-0.0900906	-0.00467614
0.0913	-0.122037	-0.036197
0.0914	-0.153844	-0.067618
0.0915	-0.185512	-0.0990391
0.0916	-0.21704	-0.130261
0.0917	-0.248289	-0.161382
0.0918	-0.279259	-0.192305
0.0919	-0.309811	-0.222928
0.092	-0.340083	-0.253351
0.0921	-0.369937	-0.283476
0.0922	-0.399373	-0.313101
0.0923	-0.42825	-0.342428
0.0924	-0.45657	-0.371355
0.0925	-0.484331	-0.399784
0.0926	-0.511535	-0.427813
0.0927	-0.53818	-0.455145
0.0928	-0.563988	-0.482077
0.0929	-0.589099	-0.508311
0.093	-0.613513	-0.533947
0.0931	-0.637089	-0.558884
0.0932	-0.659968	-0.583123
0.0933	-0.68187	-0.606664
0.0934	-0.702796	-0.629407
0.0935	-0.722884	-0.651451
0.0936	-0.742136	-0.672598
0.0937	-0.760272	-0.692947
0.0938	-0.777431	-0.712498
0.0939	-0.793613	-0.731051
0.094	-0.80868	-0.748707
0.0941	-0.82263	-0.765465
0.0942	-0.835604	-0.781225
0.0943	-0.847323	-0.795988
0.0944	-0.858065	-0.809853
0.0945	-0.867551	-0.822621
0.0946	-0.875782	-0.834292
0.0947	-0.882896	-0.844965
0.0948	-0.888895	-0.854641
0.0949	-0.893638	-0.863219
0.095	-0.897126	-0.870701
0.0951	-0.899498	-0.876985
0.0952	-0.900614	-0.882272
0.0953	-0.900474	-0.886361
0.0954	-0.899219	-0.889453
0.0955	-0.896707	-0.891349
0.0956	-0.89308	-0.892047
0.0957	-0.888198	-0.891748
0.0958	-0.882199	-0.890251
0.0959	-0.874945	-0.887658
0.096	-0.866574	-0.883868
0.0961	-0.857088	-0.87898
0.0962	-0.846486	-0.872995
0.0963	-0.834767	-0.865913
0.0964	-0.822072	-0.857733
0.0965	-0.808261	-0.848456
0.0966	-0.793334	-0.838083
0.0967	-0.777431	-0.826711
0.0968	-0.76069	-0.814242
0.0969	-0.742834	-0.800776
0.097	-0.724	-0.786213
0.0971	-0.70433	-0.770752
0.0972	-0.683823	-0.754193
0.0973	-0.662479	-0.736837
0.0974	-0.640158	-0.718483
0.0975	-0.617279	-0.699231
0.0976	-0.593424	-0.679082
0.0977	-0.569011	-0.658035
0.0978	-0.54376	-0.63619
0.0979	-0.517952	-0.613547
0.098	-0.491446	-0.590205
0.0981	-0.464382	-0.566066
0.0982	-0.43676	-0.541128
0.0983	-0.40858	-0.515692
0.0984	-0.379842	-0.489458
0.0985	-0.350686	-0.462725
0.0986	-0.321111	-0.435294
0.0987	-0.291117	-0.407464
0.0988	-0.260705	-0.379036
0.0989	-0.229874	-0.350208
0.099	-0.198904	-0.320882
0.0991	-0.167655	-0.291156
0.0992	-0.136127	-0.261132
0.0993	-0.10432	-0.230808
0.0994	-0.072513	-0.200085
0.0995	-0.0405664	-0.169263
0.0996	-0.0084803	-0.138141
0.0997	0.0237453	-0.106919
0.0998	0.0558314	-0.075598
0.0999	0.0879175	-0.0441769
0.1	0.120004	-0.0126561
0.1001	0.15195	0.018765
0.1002	0.183757	0.0502858
0.1003	0.215285	0.0816071
0.1004	0.246674	0.112829
0.1005	0.277784	0.143951
0.1006	0.308614	0.174873
0.1007	0.339166	0.205496
0.1008	0.369159	0.235919
0.1009	0.398874	0.265944
0.101	0.42803	0.295669
0.1011	0.456629	0.324996
0.1012	0.484809	0.353923
0.1013	0.512291	0.382352
0.1014	0.539216	0.410281
0.1015	0.565443	0.437712
0.1016	0.590972	0.464645
0.1017	0.615664	0.490879
0.1018	0.639659	0.516514
0.1019	0.662817	0.541452
0.102	0.685138	0.565691
0.1021	0.706621	0.589232
0.1022	0.727129	0.612075
0.1023	0.746799	0.634119
0.1024	0.765353	0.655266
0.1025	0.782931	0.675615
0.1026	0.799532	0.695166
0.1027	0.815017	0.713719
0.1028	0.829525	0.731474
0.1029	0.842778	0.748232
0.103	0.855054	0.764093
0.1031	0.866215	0.778855
0.1032	0.87612	0.792721
0.1033	0.884909	0.805588
0.1034	0.892581	0.817359
0.1035	0.898999	0.828132
0.1036	0.9043	0.837907
0.1037	0.908345	0.846486
0.1038	0.911275	0.854067
0.1039	0.912949	0.86055
0.104	0.913507	0.865937
0.1041	0.912949	0.870126
0.1042	0.911135	0.873318
0.1043	0.908066	0.875313
0.1044	0.903881	0.876311
0.1045	0.89858	0.876111
0.1046	0.892163	0.874715
0.1047	0.88463	0.872321
0.1048	0.87598	0.86873
0.1049	0.866215	0.864042
0.105	0.855334	0.858256
0.1051	0.843476	0.851373
0.1052	0.830502	0.843393
0.1053	0.816551	0.834316
0.1054	0.801624	0.824142
0.1055	0.785721	0.81297
0.1056	0.768841	0.800701
0.1057	0.750984	0.787434
0.1058	0.73229	0.77307
0.1059	0.71276	0.757808
0.106	0.692392	0.741549
0.1061	0.671187	0.724293
0.1062	0.649145	0.706138
0.1063	0.626406	0.687086
0.1064	0.602969	0.667036
0.1065	0.578835	0.646288
0.1066	0.554003	0.624543
0.1067	0.528474	0.6021
0.1068	0.502386	0.578858
0.1069	0.475741	0.554818
0.107	0.448537	0.530081
0.1071	0.420776	0.504744
0.1072	0.392596	0.478709
0.1073	0.363998	0.451977
0.1074	0.334841	0.424745
0.1075	0.305545	0.396915
0.1076	0.275691	0.368586
0.1077	0.245697	0.339759
0.1078	0.215285	0.310532
0.1079	0.184873	0.280906
0.108	0.154043	0.250982
0.1081	0.123212	0.220658
0.1082	0.0921027	0.190035
0.1083	0.0611326	0.159112
0.1084	0.0298835	0.12809
0.1085	-0.00122605	0.0968688
0.1086	-0.0323356	0.0655475
0.1087	-0.0634452	0.0341264
0.1088	-0.0942758	0.00270532
0.1089	-0.125106	-0.0288155
0.109	-0.155797	-0.0602366
0.1091	-0.186209	-0.0915579
0.1092	-0.216342	-0.122779
0.1093	-0.246197	-0.153901
0.1094	-0.275772	-0.184724
0.1095	-0.304928	-0.215347
0.1096	-0.333666	-0.245671
0.1097	-0.361985	-0.275695
0.1098	-0.389747	-0.305321
0.1099	-0.41709	-0.334547
0.11	-0.443875	-0.363375
0.1101	-0.470102	-0.391704
0.1102	-0.495771	-0.419534
0.1103	-0.520742	-0.446865
0.1104	-0.545016	-0.473498
0.1105	-0.568592	-0.499633
0.1106	-0.59161	-0.525069
0.1107	-0.613652	-0.549807
0.1108	-0.635136	-0.573846
0.1109	-0.655643	-0.597188
0.111	-0.675453	-0.619731
0.1111	-0.694286	-0.641377
0.1112	-0.712422	-0.662224
0.1113	-0.729581	-0.682274
0.1114	-0.745763	-0.701426
0.1115	-0.761109	-0.71958
0.1116	-0.775478	-0.736937
0.1117	-0.78887	-0.753196
0.1118	-0.801286	-0.768557
0.1119	-0.812726	-0.782821
0.112	-0.823188	-0.796188
0.1121	-0.832675	-0.808457
0.1122	-0.841045	-0.819629
0.1123	-0.848439	-0.829803
0.1124	-0.854716	-0.83888
0.1125	-0.859878	-0.84686
0.1126	-0.864063	-0.853643
0.1127	-0.867272	-0.859429
0.1128	-0.869225	-0.864017
0.1129	-0.870202	-0.867509
0.113	-0.870062	-0.869903
0.1131	-0.868806	-0.8711
0.1132	-0.866435	-0.8711
0.1133	-0.862947	-0.870002
0.1134	-0.858483	-0.867808
0.1135	-0.852763	-0.864416
0.1136	-0.846067	-0.859928
0.1137	-0.838255	-0.854342
0.1138	-0.829327	-0.847559
0.1139	-0.819282	-0.839679
0.114	-0.808122	-0.830701
0.1141	-0.795985	-0.820626
0.1142	-0.782732	-0.809454
0.1143	-0.768503	-0.797285
0.1144	-0.753157	-0.784018
0.1145	-0.736835	-0.769654
0.1146	-0.719536	-0.754393
0.1147	-0.701122	-0.738134
0.1148	-0.68187	-0.720777
0.1149	-0.661502	-0.702623
0.115	-0.640298	-0.683471
0.1151	-0.618256	-0.663421
0.1152	-0.595238	-0.642474
0.1153	-0.571243	-0.620729
0.1154	-0.54655	-0.598085
0.1155	-0.521021	-0.574744
0.1156	-0.494794	-0.550605
0.1157	-0.46773	-0.525767
0.1158	-0.440108	-0.500231
0.1159	-0.411649	-0.473997
0.116	-0.382632	-0.447264
0.1161	-0.353057	-0.419833
0.1162	-0.322924	-0.391903
0.1163	-0.292233	-0.363475
0.1164	-0.261124	-0.334547
0.1165	-0.229595	-0.305121
0.1166	-0.197788	-0.275396
0.1167	-0.165563	-0.245272
0.1168	-0.133058	-0.214848
0.1169	-0.100274	-0.184225
0.117	-0.0673513	-0.153203
0.1171	-0.0344282	-0.122081
0.1172	-0.00122605	-0.0908596
0.1173	0.0318366	-0.0594386
0.1174	0.0650387	-0.0280175
0.1175	0.0981014	0.00350331
0.1176	0.131025	0.0350241
0.1177	0.163808	0.0664452
0.1178	0.196313	0.0977665
0.1179	0.228678	0.128988
0.118	0.260624	0.16001
0.1181	0.292153	0.190833
0.1182	0.323402	0.221356
0.1183	0.354093	0.25168
0.1184	0.384365	0.281605
0.1185	0.41408	0.31113
0.1186	0.443097	0.340257
0.1187	0.471556	0.368985
0.1188	0.499317	0.397214
0.1189	0.526381	0.424845
0.119	0.552748	0.451977
0.1191	0.578277	0.47851
0.1192	0.602969	0.504345
0.1193	0.626825	0.529582
0.1194	0.649703	0.55412
0.1195	0.671745	0.57796
0.1196	0.69281	0.601002
0.1197	0.712899	0.623246
0.1198	0.732011	0.644692
0.1199	0.750007	0.665241
0.12	0.767027	0.684892
0.1201	0.782931	0.703744
0.1202	0.797718	0.721599
0.1203	0.811389	0.738457
0.1204	0.823945	0.754417
0.1205	0.835245	0.769379
0.1206	0.845568	0.783245
0.1207	0.854496	0.796112
0.1208	0.862448	0.807982
0.1209	0.869144	0.818755
0.121	0.874585	0.828431
0.1211	0.87891	0.83691
0.1212	0.881979	0.844391
0.1213	0.883932	0.850775
0.1214	0.88463	0.855962
0.1215	0.884071	0.860051
0.1216	0.882397	0.862944
0.1217	0.879607	0.86474
0.1218	0.875562	0.865338
0.1219	0.870261	0.86474
0.122	0.863843	0.863144
0.1221	0.85631	0.860251
0.1222	0.847661	0.856261
0.1223	0.837895	0.851174
0.1224	0.827154	0.84489
0.1225	0.815156	0.837508
0.1226	0.802182	0.82903
0.1227	0.788092	0.819354
0.1228	0.773026	0.808681
0.1229	0.756983	0.79691
0.123	0.739963	0.784042
0.1231	0.721967	0.770177
0.1232	0.703134	0.755215
0.1233	0.683324	0.739355
0.1234	0.662677	0.722397
0.1235	0.641194	0.704542
0.1236	0.619012	0.685689
0.1237	0.595855	0.666039
0.1238	0.572139	0.645391
0.1239	0.547586	0.623945
0.124	0.522475	0.601601
0.1241	0.496527	0.578559
0.1242	0.470161	0.554719
0.1243	0.443097	0.530081
0.1244	0.415475	0.504844
0.1245	0.387295	0.478809
0.1246	0.358696	0.452276
0.1247	0.329679	0.425044
0.1248	0.300104	0.397314
0.1249	0.27025	0.369085
0.125	0.240117	0.340357
0.1251	0.209566	0.31113
0.1252	0.178875	0.281505
0.1253	0.147905	0.25158
0.1254	0.116656	0.221256
0.1255	0.0854064	0.190733
0.1256	0.0538784	0.15991
0.1257	0.0223503	0.128888
0.1258	-0.00917782	0.0976668
0.1259	-0.0407059	0.0663454
0.126	-0.0723735	0.0349244
0.1261	-0.103762	0.00350331
0.1262	-0.135151	-0.0279178
0.1263	-0.1664	-0.0592391
0.1264	-0.19737	-0.0905604
0.1265	-0.2282	-0.121682
0.1266	-0.258752	-0.152704
0.1267	-0.289024	-0.183427
0.1268	-0.318879	-0.21395
0.1269	-0.348454	-0.244174
0.127	-0.377471	-0.274099
0.1271	-0.406209	-0.303625
0.1272	-0.434388	-0.332752
0.1273	-0.461871	-0.36138
0.1274	-0.488935	-0.389509
0.1275	-0.515441	-0.41714
0.1276	-0.54111	-0.444272
0.1277	-0.566221	-0.470705
0.1278	-0.590634	-0.496541
0.1279	-0.61421	-0.521777
0.128	-0.637089	-0.546216
0.1281	-0.658991	-0.569956
0.1282	-0.680196	-0.592898
0.1283	-0.700424	-0.615143
0.1284	-0.719815	-0.636489
0.1285	-0.73823	-0.656938
0.1286	-0.755668	-0.676588
0.1287	-0.77213	-0.695241
0.1288	-0.787615	-0.712997
0.1289	-0.801844	-0.729854
0.129	-0.815237	-0.745715
0.1291	-0.827374	-0.760478
0.1292	-0.838394	-0.774243
0.1293	-0.848299	-0.787011
0.1294	-0.857088	-0.798781
0.1295	-0.864621	-0.809355
0.1296	-0.870899	-0.818931
0.1297	-0.876061	-0.82731
0.1298	-0.879967	-0.834591
0.1299	-0.882617	-0.840776
0.13	-0.884013	-0.845863
0.1301	-0.884292	-0.849753
0.1302	-0.883175	-0.852546
0.1303	-0.880804	-0.854142
0.1304	-0.877316	-0.854541
0.1305	-0.872434	-0.853843
0.1306	-0.866295	-0.851948
0.1307	-0.859041	-0.848955
0.1308	-0.850392	-0.844766
0.1309	-0.840627	-0.839379
0.131	-0.829606	-0.832995
0.1311	-0.817329	-0.825315
0.1312	-0.803937	-0.816636
0.1313	-0.789428	-0.806761
0.1314	-0.773664	-0.795888
0.1315	-0.756784	-0.783819
0.1316	-0.738788	-0.770752
0.1317	-0.719815	-0.756587
0.1318	-0.699727	-0.741425
0.1319	-0.678522	-0.725266
0.132	-0.65648	-0.708109
0.1321	-0.633462	-0.689955
0.1322	-0.609467	-0.670902
0.1323	-0.584775	-0.650853
0.1324	-0.559106	-0.630005
0.1325	-0.5326	-0.60826
0.1326	-0.505536	-0.585716
0.1327	-0.477635	-0.562375
0.1328	-0.449036	-0.538236
0.1329	-0.41988	-0.513298
0.133	-0.390305	-0.487763
0.1331	-0.360032	-0.461528
0.1332	-0.329341	-0.434696
0.1333	-0.298371	-0.407265
0.1334	-0.266843	-0.379335
0.1335	-0.235176	-0.350807
0.1336	-0.20309	-0.32178
0.1337	-0.170864	-0.292453
0.1338	-0.138499	-0.262628
0.1339	-0.105994	-0.232504
0.134	-0.0734895	-0.20208
0.1341	-0.0409849	-0.171357
0.1342	-0.0084803	-0.140435
0.1343	0.0240243	-0.109313
0.1344	0.0562499	-0.077992
0.1345	0.088336	-0.0466706
0.1346	0.120283	-0.0152496
0.1347	0.151811	0.0161715
0.1348	0.183199	0.0474928
0.1349	0.21403	0.0788141
0.135	0.244581	0.110036
0.1351	0.274714	0.141058
0.1352	0.304429	0.17188
0.1353	0.333586	0.202404
0.1354	0.362184	0.232628
0.1355	0.390085	0.262553
0.1356	0.417567	0.292178
0.1357	0.444352	0.321305
0.1358	0.470579	0.350033
0.1359	0.495969	0.378262
0.136	0.520801	0.405892
0.1361	0.544796	0.433024
0.1362	0.567954	0.459558
0.1363	0.590553	0.485393
0.1364	0.612177	0.510629
0.1365	0.633102	0.535068
0.1366	0.653052	0.558908
0.1367	0.672303	0.58185
0.1368	0.690578	0.603995
0.1369	0.708016	0.625341
0.137	0.724617	0.64579
0.1371	0.740242	0.66544
0.1372	0.75503	0.684094
0.1373	0.768701	0.701849
0.1374	0.781675	0.718607
0.1375	0.793533	0.734367
0.1376	0.804414	0.74913
0.1377	0.814319	0.762796
0.1378	0.823387	0.775564
0.1379	0.831339	0.787135
0.138	0.838314	0.797708
0.1381	0.844313	0.807085
0.1382	0.849195	0.815463
0.1383	0.853241	0.822646
0.1384	0.856171	0.82873
0.1385	0.857984	0.833718
0.1386	0.858961	0.837508
0.1387	0.858682	0.840102
0.1388	0.857566	0.841598
0.1389	0.855334	0.841897
0.139	0.852125	0.841099
0.1391	0.8478	0.839104
0.1392	0.842499	0.836012
0.1393	0.836082	0.831723
0.1394	0.828688	0.826236
0.1395	0.820318	0.819653
0.1396	0.810831	0.811972
0.1397	0.800369	0.803194
0.1398	0.788929	0.793219
0.1399	0.776513	0.782247
0.14	0.762981	0.770177
0.1401	0.748612	0.75701
0.1402	0.733267	0.742746
0.1403	0.716945	0.727584
0.1404	0.699646	0.711325
0.1405	0.681511	0.694068
0.1406	0.662398	0.675914
0.1407	0.642449	0.656762
0.1408	0.621663	0.636812
0.1409	0.60004	0.615865
0.141	0.577719	0.59412
0.1411	0.554561	0.571576
0.1412	0.530566	0.548135
0.1413	0.505874	0.523996
0.1414	0.480624	0.499158
0.1415	0.454536	0.473622
0.1416	0.427891	0.447388
0.1417	0.400687	0.420556
0.1418	0.372926	0.393224
0.1419	0.344606	0.365195
0.142	0.315868	0.336766
0.1421	0.286712	0.307839
0.1422	0.256997	0.278512
0.1423	0.227004	0.248687
0.1424	0.196731	0.218663
0.1425	0.16618	0.188239
0.1426	0.135349	0.157616
0.1427	0.10424	0.126694
0.1428	0.07313	0.0956718
0.1429	0.0418809	0.0644502
0.143	0.0104924	0.0332286
0.1431	-0.0208962	0.00190732
0.1432	-0.0521453	-0.029414
0.1433	-0.0835339	-0.0606356
0.1434	-0.114643	-0.0918571
0.1435	-0.145614	-0.122879
0.1436	-0.176444	-0.153801
0.1437	-0.206996	-0.184425
0.1438	-0.237268	-0.214848
0.1439	-0.267262	-0.244972
0.144	-0.296837	-0.274698
0.1441	-0.325993	-0.304124
0.1442	-0.354592	-0.333051
0.1443	-0.382772	-0.36148
0.1444	-0.410394	-0.389509
0.1445	-0.437458	-0.416841
0.1446	-0.463824	-0.443673
0.1447	-0.489493	-0.469907
0.1448	-0.514464	-0.495443
0.1449	-0.538738	-0.520381
0.145	-0.562314	-0.54442
0.1451	-0.584914	-0.567861
0.1452	-0.606677	-0.590405
0.1453	-0.627603	-0.61215
0.1454	-0.647691	-0.632998
0.1455	-0.666664	-0.653047
0.1456	-0.6848	-0.672099
0.1457	-0.701819	-0.690254
0.1458	-0.717862	-0.707411
0.1459	-0.732789	-0.72367
0.146	-0.74674	-0.738832
0.1461	-0.759435	-0.752996
0.1462	-0.771153	-0.766063
0.1463	-0.781616	-0.778033
0.1464	-0.791102	-0.789006
0.1465	-0.799194	-0.798881
0.1466	-0.806169	-0.807559
0.1467	-0.812028	-0.81514
0.1468	-0.816632	-0.821524
0.1469	-0.820119	-0.826811
0.147	-0.822351	-0.831
0.1471	-0.823328	-0.833993
0.1472	-0.823049	-0.835788
0.1473	-0.821654	-0.836387
0.1474	-0.819003	-0.835888
0.1475	-0.815237	-0.834092
0.1476	-0.810214	-0.8313
0.1477	-0.803937	-0.82721
0.1478	-0.796682	-0.822023
0.1479	-0.788173	-0.815639
0.148	-0.778407	-0.808158
0.1481	-0.767665	-0.799479
0.1482	-0.755808	-0.789704
0.1483	-0.742973	-0.778831
0.1484	-0.729023	-0.766861
0.1485	-0.713956	-0.753794
0.1486	-0.698053	-0.73973
0.1487	-0.681033	-0.724568
0.1488	-0.663176	-0.708408
0.1489	-0.644343	-0.691152
0.149	-0.624673	-0.673097
0.1491	-0.604166	-0.653945
0.1492	-0.582961	-0.633995
0.1493	-0.56078	-0.613048
0.1494	-0.538041	-0.591302
0.1495	-0.514464	-0.568659
0.1496	-0.49019	-0.545318
0.1497	-0.465359	-0.521179
0.1498	-0.439969	-0.496241
0.1499	-0.413881	-0.470705
0.15	-0.387375	-0.444471
0.1501	-0.360311	-0.417539
0.1502	-0.332829	-0.390108
0.1503	-0.304928	-0.362078
0.1504	-0.276748	-0.33365
0.1505	-0.24815	-0.304623
0.1506	-0.219272	-0.275296
0.1507	-0.190116	-0.245471
0.1508	-0.16068	-0.215447
0.1509	-0.131105	-0.185023
0.151	-0.101391	-0.1544
0.1511	-0.071676	-0.123478
0.1512	-0.0416824	-0.0924556
0.1513	-0.0118284	-0.0613338
0.1514	0.0181651	-0.0301122
0.1515	0.0480192	0.00110933
0.1516	0.0778732	0.0323309
0.1517	0.107588	0.0634527
0.1518	0.137163	0.0945745
0.1519	0.166598	0.125497
0.152	0.195894	0.15622
0.1521	0.224911	0.186643
0.1522	0.253649	0.216867
0.1523	0.281969	0.246792
0.1524	0.310009	0.276318
0.1525	0.337631	0.305445
0.1526	0.364835	0.334173
0.1527	0.39162	0.362302
0.1528	0.417846	0.390032
0.1529	0.443655	0.417164
0.153	0.468766	0.443697
0.1531	0.493319	0.469533
0.1532	0.517313	0.494769
0.1533	0.540471	0.519208
0.1534	0.563071	0.543048
0.1535	0.584973	0.56599
0.1536	0.605899	0.588135
0.1537	0.626267	0.609481
0.1538	0.645658	0.630029
0.1539	0.664212	0.64958
0.154	0.681929	0.668233
0.1541	0.69867	0.685889
0.1542	0.714434	0.702647
0.1543	0.729221	0.718407
0.1544	0.743032	0.73307
0.1545	0.755727	0.746736
0.1546	0.767445	0.759404
0.1547	0.778048	0.770876
0.1548	0.787534	0.781349
0.1549	0.795904	0.790726
0.155	0.803159	0.798905
0.1551	0.809297	0.805987
0.1552	0.81418	0.811873
0.1553	0.817807	0.816661
0.1554	0.820318	0.820351
0.1555	0.821573	0.822745
0.1556	0.821713	0.824042
0.1557	0.820457	0.824142
0.1558	0.818086	0.823144
0.1559	0.814598	0.82085
0.156	0.809715	0.817459
0.1561	0.803717	0.81297
0.1562	0.796462	0.807184
0.1563	0.787953	0.800401
0.1564	0.778327	0.792322
0.1565	0.767445	0.783245
0.1566	0.755448	0.77297
0.1567	0.742195	0.761599
0.1568	0.727826	0.74923
0.1569	0.712341	0.735664
0.157	0.69588	0.721101
0.1571	0.678162	0.70554
0.1572	0.659469	0.688981
0.1573	0.639799	0.671326
0.1574	0.619152	0.652872
0.1575	0.597529	0.633421
0.1576	0.574929	0.612972
0.1577	0.551492	0.591726
0.1578	0.527218	0.569681
0.1579	0.502107	0.546739
0.158	0.476159	0.523098
0.1581	0.449654	0.498659
0.1582	0.422311	0.473523
0.1583	0.39441	0.447688
0.1584	0.365811	0.421254
0.1585	0.336794	0.394222
0.1586	0.30708	0.366591
0.1587	0.277086	0.338462
0.1588	0.246535	0.309934
0.1589	0.215704	0.280807
0.159	0.184594	0.251381
0.1591	0.153206	0.221655
0.1592	0.121538	0.191531
0.1593	0.0897311	0.161107
0.1594	0.057924	0.130484
0.1595	0.0259774	0.0996617
0.1596	-0.00596921	0.0687394
0.1597	-0.0379158	0.0377174
0.1598	-0.0697229	0.00669529
0.1599	-0.101251	-0.0244265
0.16	-0.132779	-0.0554486
0.1601	-0.163889	-0.0863709
0.1602	-0.194859	-0.117293
0.1603	-0.22541	-0.147916
0.1604	-0.255543	-0.17834
0.1605	-0.285258	-0.208564
0.1606	-0.314554	-0.238489
0.1607	-0.343292	-0.268015
0.1608	-0.371472	-0.297141
0.1609	-0.398954	-0.325869
0.161	-0.425879	-0.354198
0.1611	-0.452106	-0.381928
0.1612	-0.477495	-0.40916
0.1613	-0.502188	-0.435793
0.1614	-0.526043	-0.461828
0.1615	-0.549201	-0.487164
0.1616	-0.571382	-0.511802
0.1617	-0.592587	-0.535742
0.1618	-0.612955	-0.558884
0.1619	-0.632485	-0.581228
0.162	-0.6509	-0.602774
0.1621	-0.668338	-0.623422
0.1622	-0.6848	-0.643072
0.1623	-0.700145	-0.661925
0.1624	-0.714514	-0.67978
0.1625	-0.727767	-0.696738
0.1626	-0.739904	-0.712598
0.1627	-0.751064	-0.72746
0.1628	-0.761109	-0.741226
0.1629	-0.769898	-0.753994
0.163	-0.77771	-0.765664
0.1631	-0.784267	-0.776238
0.1632	-0.789707	-0.785614
0.1633	-0.794032	-0.793894
0.1634	-0.797241	-0.801075
0.1635	-0.799194	-0.80706
0.1636	-0.800031	-0.811848
0.1637	-0.799752	-0.815439
0.1638	-0.798357	-0.817933
0.1639	-0.795845	-0.81913
0.164	-0.792218	-0.81923
0.1641	-0.787336	-0.818133
0.1642	-0.781476	-0.815739
0.1643	-0.774501	-0.812247
0.1644	-0.76627	-0.807559
0.1645	-0.757203	-0.801674
0.1646	-0.746879	-0.794592
0.1647	-0.735579	-0.786412
0.1648	-0.723163	-0.777036
0.1649	-0.709911	-0.766562
0.165	-0.695542	-0.754991
0.1651	-0.680056	-0.742323
0.1652	-0.663734	-0.728458
0.1653	-0.646436	-0.713595
0.1654	-0.628161	-0.697735
0.1655	-0.609049	-0.680877
0.1656	-0.589099	-0.662922
0.1657	-0.568174	-0.64407
0.1658	-0.546411	-0.62422
0.1659	-0.523811	-0.603472
0.166	-0.500514	-0.581926
0.1661	-0.476519	-0.559482
0.1662	-0.451687	-0.536241
0.1663	-0.426297	-0.512201
0.1664	-0.40021	-0.487363
0.1665	-0.373425	-0.461927
0.1666	-0.346221	-0.435693
0.1667	-0.31832	-0.408961
0.1668	-0.290001	-0.381529
0.1669	-0.261124	-0.3536
0.167	-0.231828	-0.325171
0.1671	-0.202113	-0.296343
0.1672	-0.172119	-0.267017
0.1673	-0.141707	-0.237292
0.1674	-0.111156	-0.207267
0.1675	-0.0801858	-0.176943
0.1676	-0.0492157	-0.14632
0.1677	-0.0179666	-0.115597
0.1678	0.0132825	-0.0846752
0.1679	0.044671	-0.0535533
0.168	0.0760596	-0.0225313
0.1681	0.107309	0.00869028
0.1682	0.138558	0.0397123
0.1683	0.169667	0.0707344
0.1684	0.200637	0.101657
0.1685	0.231328	0.132479
0.1686	0.261741	0.163003
0.1687	0.291874	0.193326
0.1688	0.321588	0.223251
0.1689	0.350884	0.252977
0.169	0.379762	0.282203
0.1691	0.408221	0.31113
0.1692	0.435982	0.339459
0.1693	0.463325	0.367389
0.1694	0.489831	0.39472
0.1695	0.515779	0.421453
0.1696	0.541029	0.447588
0.1697	0.565582	0.473024
0.1698	0.589298	0.497762
0.1699	0.612037	0.521801
0.17	0.634079	0.545043
0.1701	0.655144	0.567486
0.1702	0.675233	0.589132
0.1703	0.694345	0.60988
0.1704	0.712481	0.62963
0.1705	0.7295	0.648583
0.1706	0.745404	0.666538
0.1707	0.760331	0.683495
0.1708	0.774002	0.699455
0.1709	0.786558	0.714417
0.171	0.797997	0.728283
0.1711	0.808181	0.74105
0.1712	0.817109	0.752721
0.1713	0.824782	0.763394
0.1714	0.831339	0.772771
0.1715	0.8365	0.78115
0.1716	0.840406	0.788332
0.1717	0.843057	0.794317
0.1718	0.844452	0.799204
0.1719	0.844592	0.802795
0.172	0.843336	0.805289
0.1721	0.840825	0.806586
0.1722	0.836919	0.806686
0.1723	0.831757	0.805588
0.1724	0.82534	0.803294
0.1725	0.817667	0.799803
0.1726	0.808739	0.795115
0.1727	0.798416	0.789329
0.1728	0.786976	0.782347
0.1729	0.774281	0.774167
0.173	0.760331	0.764891
0.1731	0.745264	0.754417
0.1732	0.729082	0.742946
0.1733	0.711783	0.730278
0.1734	0.693368	0.716512
0.1735	0.673838	0.701749
0.1736	0.653331	0.685989
0.1737	0.631707	0.669131
0.1738	0.609247	0.651376
0.1739	0.58595	0.632523
0.174	0.561536	0.612872
0.1741	0.536426	0.592224
0.1742	0.510478	0.570778
0.1743	0.483832	0.548434
0.1744	0.45635	0.525392
0.1745	0.428309	0.501452
0.1746	0.399571	0.476814
0.1747	0.370275	0.451478
0.1748	0.340421	0.425543
0.1749	0.310149	0.39891
0.175	0.279318	0.371778
0.1751	0.248209	0.344048
0.1752	0.21668	0.315719
0.1753	0.184873	0.287091
0.1754	0.152927	0.257964
0.1755	0.120701	0.228438
0.1756	0.088336	0.198613
0.1757	0.0559709	0.168589
0.1758	0.0236058	0.138165
0.1759	-0.00889881	0.107642
0.176	-0.0412639	0.0769189
0.1761	-0.0734895	0.0461961
0.1762	-0.105576	0.0152737
0.1763	-0.137522	-0.0155488
0.1764	-0.16919	-0.0464711
0.1765	-0.200578	-0.077194
0.1766	-0.231548	-0.107917
0.1767	-0.2621	-0.13834
0.1768	-0.292373	-0.168664
0.1769	-0.322087	-0.198689
0.177	-0.351244	-0.228414
0.1771	-0.379842	-0.25784
0.1772	-0.407883	-0.286767
0.1773	-0.435365	-0.315396
0.1774	-0.46201	-0.343525
0.1775	-0.487958	-0.371156
0.1776	-0.513209	-0.398188
0.1777	-0.537762	-0.424621
0.1778	-0.561338	-0.450456
0.1779	-0.584077	-0.475593
0.178	-0.605979	-0.500131
0.1781	-0.626905	-0.523772
0.1782	-0.646854	-0.546714
0.1783	-0.665966	-0.568859
0.1784	-0.683963	-0.590205
0.1785	-0.700982	-0.610554
0.1786	-0.716886	-0.630105
0.1787	-0.731813	-0.648658
0.1788	-0.745624	-0.666214
0.1789	-0.758319	-0.682872
0.179	-0.769898	-0.698433
0.1791	-0.780221	-0.712997
0.1792	-0.789568	-0.726563
0.1793	-0.797659	-0.738932
0.1794	-0.804495	-0.750303
0.1795	-0.810354	-0.760478
0.1796	-0.814818	-0.769555
0.1797	-0.818166	-0.777435
0.1798	-0.820259	-0.784218
0.1799	-0.821235	-0.789804
0.18	-0.820956	-0.794193
0.1801	-0.819561	-0.797385
0.1802	-0.816911	-0.79938
0.1803	-0.813005	-0.800277
0.1804	-0.807982	-0.799879
0.1805	-0.801844	-0.798283
[truncated: 8,002 more rows]
