# Supplementary material for: Integrated microcavity electric field sensors using Pound-Drever-Hall detection
Source: Nat Commun. 2024 Feb 15;15:1386. doi: 10.1038/s41467-024-45699-w (PMC10869830; doi:10.1038/s41467-024-45699-w)
Supplement: Supplementary file 3 — Source Data [file 41467_2024_45699_MOESM3_ESM.zip › Source Data/Fig2.c.xlsx]

## Sheet: Data
Relative freq. (GHz)	Transmission (a.u.)	Lorentzian fit (a.u.)	Interferogram (a.u.）
-1.60371	0.88697	0.888052	0.660633
-1.60369	0.886874	0.888051	0.670204
-1.60367	0.886778	0.888049	0.656655
-1.60365	0.886681	0.888048	0.654355
-1.60364	0.886585	0.888046	0.666662
-1.60362	0.886488	0.888045	0.647269
-1.6036	0.886392	0.888043	0.664859
-1.60358	0.886296	0.888042	0.67064
-1.60356	0.886199	0.88804	0.671572
-1.60355	0.886103	0.888039	0.672069
-1.60353	0.886006	0.888037	0.673188
-1.60351	0.88591	0.888036	0.656468
-1.60349	0.885814	0.888034	0.657587
-1.60347	0.885717	0.888033	0.659265
-1.60346	0.885621	0.888031	0.680087
-1.60344	0.885524	0.88803	0.671758
-1.60342	0.885428	0.888028	0.664983
-1.6034	0.885332	0.888027	0.671883
-1.60339	0.885235	0.888025	0.679963
-1.60337	0.885139	0.888024	0.666351
-1.60335	0.885043	0.888022	0.676544
-1.60333	0.884946	0.888021	0.672069
-1.60331	0.88485	0.888019	0.676358
-1.6033	0.884753	0.888018	0.673623
-1.60328	0.884657	0.888016	0.686676
-1.60326	0.884561	0.888015	0.665481
-1.60324	0.884464	0.888013	0.678098
-1.60323	0.884368	0.888012	0.673747
-1.60321	0.884271	0.88801	0.678844
-1.60319	0.884175	0.888009	0.672504
-1.60317	0.884079	0.888007	0.671572
-1.60315	0.883982	0.888006	0.672069
-1.60314	0.883886	0.888004	0.683941
-1.60312	0.883789	0.888003	0.692705
-1.6031	0.883719	0.888001	0.677477
-1.60308	0.88367	0.888	0.680398
-1.60306	0.88362	0.887998	0.684873
-1.60305	0.883571	0.887997	0.681579
-1.60303	0.883522	0.887995	0.684065
-1.60301	0.883472	0.887994	0.695502
-1.60299	0.883423	0.887992	0.67959
-1.60298	0.883373	0.887991	0.699355
-1.60296	0.883324	0.887989	0.68133
-1.60294	0.883275	0.887988	0.674866
-1.60292	0.883225	0.887986	0.688975
-1.6029	0.883176	0.887985	0.697677
-1.60289	0.883127	0.887983	0.702463
-1.60287	0.883077	0.887982	0.685619
-1.60285	0.883028	0.88798	0.703085
-1.60283	0.882979	0.887979	0.692207
-1.60282	0.882929	0.887977	0.704763
-1.6028	0.88288	0.887976	0.70383
-1.60278	0.882831	0.887974	0.691586
-1.60276	0.882781	0.887973	0.689473
-1.60274	0.882732	0.887971	0.693637
-1.60273	0.882682	0.88797	0.70383
-1.60271	0.882633	0.887968	0.700598
-1.60269	0.882584	0.887967	0.703209
-1.60267	0.882534	0.887965	0.688229
-1.60266	0.882485	0.887964	0.692394
-1.60264	0.882436	0.887962	0.695502
-1.60262	0.882386	0.887961	0.695377
-1.6026	0.882337	0.887959	0.709362
-1.60258	0.882288	0.887958	0.703333
-1.60257	0.882238	0.887956	0.696061
-1.60255	0.882189	0.887955	0.712097
-1.60253	0.88214	0.887953	0.713837
-1.60251	0.88209	0.887952	0.712284
-1.60249	0.882041	0.88795	0.714397
-1.60248	0.881991	0.887949	0.703333
-1.60246	0.881942	0.887947	0.694445
-1.60244	0.881893	0.887946	0.704266
-1.60242	0.881843	0.887944	0.706006
-1.60241	0.881794	0.887943	0.710916
-1.60239	0.881745	0.887941	0.72142
-1.60237	0.881695	0.88794	0.700101
-1.60235	0.881646	0.887938	0.700225
-1.60233	0.881597	0.887937	0.710605
-1.60232	0.881547	0.887935	0.711973
-1.6023	0.881498	0.887934	0.713713
-1.60228	0.881448	0.887932	0.718623
-1.60226	0.881399	0.887931	0.718437
-1.60225	0.88135	0.887929	0.719369
-1.60223	0.8813	0.887928	0.720923
-1.60221	0.881251	0.887926	0.721358
-1.60219	0.881202	0.887925	0.71968
-1.60217	0.881152	0.887923	0.707995
-1.60216	0.881103	0.887922	0.711973
-1.60214	0.881054	0.88792	0.712905
-1.60212	0.881004	0.887919	0.71477
-1.6021	0.880955	0.887917	0.725709
-1.60208	0.880906	0.887916	0.727449
-1.60207	0.880856	0.887914	0.718623
-1.60205	0.880807	0.887913	0.720302
-1.60203	0.880757	0.887911	0.723969
-1.60201	0.880708	0.88791	0.71794
-1.602	0.880659	0.887908	0.717567
-1.60198	0.880609	0.887907	0.72863
-1.60196	0.88056	0.887905	0.733416
-1.60194	0.880511	0.887904	0.714148
-1.60192	0.880461	0.887902	0.719183
-1.60191	0.880516	0.887901	0.724466
-1.60189	0.880648	0.887899	0.742802
-1.60187	0.88078	0.887898	0.732795
-1.60185	0.880911	0.887896	0.724777
-1.60184	0.881043	0.887895	0.731054
-1.60182	0.881175	0.887893	0.739383
-1.6018	0.881307	0.887892	0.721545
-1.60178	0.881439	0.88789	0.751255
-1.60176	0.88157	0.887889	0.734473
-1.60175	0.881702	0.887887	0.732298
-1.60173	0.881834	0.887886	0.727698
-1.60171	0.881966	0.887884	0.725709
-1.60169	0.882098	0.887883	0.740502
-1.60167	0.88223	0.887881	0.737581
-1.60166	0.882361	0.88788	0.730184
-1.60164	0.882493	0.887878	0.729811
-1.60162	0.882625	0.887877	0.738513
-1.6016	0.882757	0.887875	0.733727
-1.60159	0.882889	0.887874	0.736275
-1.60157	0.88302	0.887872	0.723223
-1.60155	0.883152	0.887871	0.744356
-1.60153	0.883284	0.887869	0.728755
-1.60151	0.883416	0.887868	0.735094
-1.6015	0.883548	0.887866	0.739694
-1.60148	0.88368	0.887865	0.748209
-1.60146	0.883811	0.887863	0.744791
-1.60144	0.883943	0.887862	0.742802
-1.60143	0.884075	0.88786	0.748023
-1.60141	0.884207	0.887859	0.752125
-1.60139	0.884339	0.887857	0.743113
-1.60137	0.88447	0.887856	0.748209
-1.60135	0.884602	0.887854	0.74218
-1.60134	0.884734	0.887853	0.73988
-1.60132	0.884866	0.887851	0.758278
-1.6013	0.884998	0.88785	0.756911
-1.60128	0.88513	0.887848	0.757097
-1.60127	0.885261	0.887847	0.748023
-1.60125	0.885393	0.887845	0.753555
-1.60123	0.885525	0.887844	0.739445
-1.60121	0.885657	0.887842	0.751255
-1.60119	0.885789	0.887841	0.7612
-1.60118	0.88592	0.887839	0.763872
-1.60116	0.886052	0.887838	0.748769
-1.60114	0.886184	0.887836	0.758589
-1.60112	0.886316	0.887835	0.764307
-1.6011	0.886448	0.887833	0.754052
-1.60109	0.88658	0.887832	0.753865
-1.60107	0.886711	0.88783	0.750944
-1.60105	0.886843	0.887829	0.744915
-1.60103	0.886975	0.887827	0.766048
-1.60102	0.887107	0.887826	0.770523
-1.601	0.887239	0.887824	0.757843
-1.60098	0.88737	0.887823	0.776303
-1.60096	0.887502	0.887821	0.757719
-1.60094	0.887634	0.88782	0.7566
-1.60093	0.887766	0.887818	0.766296
-1.60091	0.887898	0.887817	0.767104
-1.60089	0.88803	0.887815	0.767415
-1.60087	0.888161	0.887814	0.768161
-1.60086	0.888293	0.887812	0.765675
-1.60084	0.888425	0.887811	0.759708
-1.60082	0.888557	0.887809	0.778355
-1.6008	0.888689	0.887808	0.758465
-1.60078	0.88882	0.887806	0.765426
-1.60077	0.888952	0.887805	0.75573
-1.60075	0.889084	0.887803	0.766483
-1.60073	0.889216	0.887802	0.78861
-1.60071	0.889265	0.8878	0.774625
-1.60069	0.889258	0.887799	0.773382
-1.60068	0.889251	0.887797	0.786497
-1.60066	0.889244	0.887796	0.764059
-1.60064	0.889237	0.887794	0.775682
-1.60062	0.88923	0.887793	0.775371
-1.60061	0.889223	0.887791	0.775122
-1.60059	0.889216	0.88779	0.766669
-1.60057	0.889209	0.887788	0.787118
-1.60055	0.889202	0.887787	0.774314
-1.60053	0.889195	0.887785	0.775122
-1.60052	0.889188	0.887784	0.761386
-1.6005	0.889181	0.887782	0.778044
-1.60048	0.889174	0.887781	0.775247
-1.60046	0.889167	0.887779	0.779411
-1.60045	0.889161	0.887778	0.781711
-1.60043	0.889154	0.887776	0.780033
-1.60041	0.889147	0.887775	0.793272
-1.60039	0.88914	0.887773	0.784757
-1.60037	0.889133	0.887772	0.763562
-1.60036	0.889126	0.88777	0.803341
-1.60034	0.889119	0.887769	0.772947
-1.60032	0.889112	0.887767	0.775558
-1.6003	0.889105	0.887766	0.771517
-1.60029	0.889098	0.887764	0.784197
-1.60027	0.889091	0.887763	0.777857
-1.60025	0.889084	0.887761	0.799612
-1.60023	0.889077	0.887759	0.794826
-1.60021	0.88907	0.887758	0.782643
-1.6002	0.889063	0.887756	0.779846
-1.60018	0.889056	0.887755	0.765986
-1.60016	0.889049	0.887753	0.79265
-1.60014	0.889042	0.887752	0.789418
-1.60012	0.889035	0.88775	0.787553
-1.60011	0.889028	0.887749	0.794701
-1.60009	0.889021	0.887747	0.787118
-1.60007	0.889014	0.887746	0.792215
-1.60005	0.889007	0.887744	0.790723
-1.60004	0.889	0.887743	0.795944
-1.60002	0.888993	0.887741	0.788486
-1.6	0.888986	0.88774	0.7814
-1.59998	0.888979	0.887738	0.792837
-1.59996	0.888972	0.887737	0.789605
-1.59995	0.888965	0.887735	0.79899
-1.59993	0.888958	0.887734	0.800979
-1.59991	0.888951	0.887732	0.788486
-1.59989	0.888944	0.887731	0.795882
-1.59988	0.888938	0.887729	0.798493
-1.59986	0.888931	0.887728	0.802533
-1.59984	0.888924	0.887726	0.7837
-1.59982	0.888917	0.887725	0.808251
-1.5998	0.88891	0.887723	0.7814
-1.59979	0.888903	0.887722	0.804398
-1.59977	0.888896	0.88772	0.800979
-1.59975	0.888889	0.887719	0.794639
-1.59973	0.888882	0.887717	0.796255
-1.59971	0.888875	0.887716	0.803652
-1.5997	0.888868	0.887714	0.809308
-1.59968	0.888861	0.887713	0.799425
-1.59966	0.888854	0.887711	0.79725
-1.59964	0.888847	0.88771	0.808748
-1.59963	0.88884	0.887708	0.808686
-1.59961	0.888833	0.887707	0.811048
-1.59959	0.888826	0.887705	0.808065
-1.59957	0.888819	0.887704	0.802533
-1.59955	0.888812	0.887702	0.802844
-1.59954	0.888805	0.887701	0.810986
-1.59952	0.88865	0.887699	0.819004
-1.5995	0.888403	0.887698	0.815834
-1.59948	0.888157	0.887696	0.806573
-1.59947	0.88791	0.887695	0.808127
-1.59945	0.887663	0.887693	0.815213
-1.59943	0.887416	0.887692	0.809929
-1.59941	0.887169	0.88769	0.808065
-1.59939	0.886923	0.887689	0.808873
-1.59938	0.886676	0.887687	0.795944
-1.59936	0.886429	0.887686	0.795944
-1.59934	0.886182	0.887684	0.819066
-1.59932	0.885935	0.887683	0.798866
-1.59931	0.885689	0.887681	0.813969
-1.59929	0.885442	0.88768	0.798493
-1.59927	0.885195	0.887678	0.823231
-1.59925	0.884948	0.887677	0.817202
-1.59923	0.884701	0.887675	0.810116
-1.59922	0.884455	0.887674	0.820869
-1.5992	0.884208	0.887672	0.820682
-1.59918	0.883961	0.887671	0.825655
-1.59916	0.883714	0.887669	0.815026
-1.59914	0.883467	0.887668	0.830254
-1.59913	0.883221	0.887666	0.814715
-1.59911	0.882974	0.887665	0.809992
-1.59909	0.882727	0.887663	0.823355
-1.59907	0.88248	0.887662	0.806573
-1.59906	0.882234	0.88766	0.818445
-1.59904	0.881987	0.887659	0.818569
-1.59902	0.88174	0.887657	0.814715
-1.599	0.881493	0.887656	0.804833
-1.59898	0.881246	0.887654	0.813286
-1.59897	0.881	0.887653	0.822547
-1.59895	0.880753	0.887651	0.824722
-1.59893	0.880506	0.88765	0.831684
-1.59891	0.880259	0.887648	0.826276
-1.5989	0.880012	0.887647	0.83243
-1.59888	0.879766	0.887645	0.815958
-1.59886	0.879519	0.887644	0.818445
-1.59884	0.879272	0.887642	0.829508
-1.59882	0.879025	0.887641	0.833486
-1.59881	0.878778	0.887639	0.829011
-1.59879	0.878532	0.887638	0.828452
-1.59877	0.878285	0.887636	0.830005
-1.59875	0.878038	0.887634	0.829819
-1.59873	0.877791	0.887633	0.835662
-1.59872	0.877544	0.887631	0.831684
-1.5987	0.877298	0.88763	0.825965
-1.59868	0.877051	0.887628	0.830751
-1.59866	0.876804	0.887627	0.826152
-1.59865	0.876557	0.887625	0.83243
-1.59863	0.87631	0.887624	0.838707
-1.59861	0.876064	0.887622	0.829322
-1.59859	0.875817	0.887621	0.836283
-1.59857	0.87557	0.887619	0.830068
-1.59856	0.875323	0.887618	0.843058
-1.59854	0.875076	0.887616	0.829073
-1.59852	0.87483	0.887615	0.832119
-1.5985	0.874583	0.887613	0.847595
-1.59849	0.874336	0.887612	0.83013
-1.59847	0.874089	0.88761	0.849522
-1.59845	0.873843	0.887609	0.839702
-1.59843	0.873596	0.887607	0.822733
-1.59841	0.873349	0.887606	0.85493
-1.5984	0.873102	0.887604	0.843555
-1.59838	0.872855	0.887603	0.831311
-1.59836	0.872609	0.887601	0.851387
-1.59834	0.872362	0.8876	0.841193
-1.59833	0.872446	0.887598	0.856173
-1.59831	0.872718	0.887597	0.840758
-1.59829	0.87299	0.887595	0.836594
-1.59827	0.873261	0.887594	0.86158
-1.59825	0.873533	0.887592	0.84368
-1.59824	0.873805	0.887591	0.849709
-1.59822	0.874077	0.887589	0.838272
-1.5982	0.874348	0.887588	0.849522
-1.59818	0.87462	0.887586	0.830751
-1.59816	0.874892	0.887585	0.839888
-1.59815	0.875164	0.887583	0.858783
-1.59813	0.875436	0.887582	0.84772
-1.59811	0.875707	0.88758	0.834605
-1.59809	0.875979	0.887579	0.853562
-1.59808	0.876251	0.887577	0.857416
-1.59806	0.876523	0.887576	0.846352
-1.59804	0.876794	0.887574	0.846166
-1.59802	0.877066	0.887573	0.863134
-1.598	0.877338	0.887571	0.850455
-1.59799	0.87761	0.88757	0.844736
-1.59797	0.877881	0.887568	0.860462
-1.59795	0.878153	0.887567	0.856919
-1.59793	0.878425	0.887565	0.857851
-1.59792	0.878697	0.887564	0.859094
-1.5979	0.878968	0.887562	0.845234
-1.59788	0.87924	0.887561	0.845669
-1.59786	0.879512	0.887559	0.849025
-1.59784	0.879784	0.887558	0.83821
-1.59783	0.880056	0.887556	0.865123
-1.59781	0.880327	0.887555	0.850641
-1.59779	0.880599	0.887553	0.851573
-1.59777	0.880871	0.887551	0.865745
-1.59775	0.881143	0.88755	0.858037
-1.59774	0.881414	0.887548	0.86388
-1.59772	0.881686	0.887547	0.859405
-1.5977	0.881958	0.887545	0.864999
-1.59768	0.88223	0.887544	0.853127
-1.59767	0.882501	0.887542	0.851449
-1.59765	0.882773	0.887541	0.860772
-1.59763	0.883045	0.887539	0.854805
-1.59761	0.883317	0.887538	0.846725
-1.59759	0.883588	0.887536	0.873763
-1.59758	0.88386	0.887535	0.853252
-1.59756	0.884132	0.887533	0.848776
-1.59754	0.884404	0.887532	0.854619
-1.59752	0.884675	0.88753	0.862326
-1.59751	0.884947	0.887529	0.857851
-1.59749	0.885219	0.887527	0.869288
-1.59747	0.885491	0.887526	0.866366
-1.59745	0.885763	0.887524	0.863569
-1.59743	0.886034	0.887523	0.857975
-1.59742	0.886306	0.887521	0.870469
-1.5974	0.886578	0.88752	0.874198
-1.59738	0.88685	0.887518	0.865869
-1.59736	0.887121	0.887517	0.86127
-1.59734	0.887393	0.887515	0.861394
-1.59733	0.887665	0.887514	0.859716
-1.59731	0.887937	0.887512	0.863072
-1.59729	0.888208	0.887511	0.864502
-1.59727	0.88848	0.887509	0.870469
-1.59726	0.888752	0.887508	0.86848
-1.59724	0.889024	0.887506	0.872022
-1.59722	0.889295	0.887505	0.880165
-1.5972	0.889567	0.887503	0.864812
-1.59718	0.889839	0.887502	0.87513
-1.59717	0.890111	0.8875	0.879419
-1.59715	0.890383	0.887499	0.87109
-1.59713	0.890456	0.887497	0.883583
-1.59711	0.890429	0.887496	0.866491
-1.5971	0.890401	0.887494	0.870966
-1.59708	0.890373	0.887493	0.86388
-1.59706	0.890345	0.887491	0.870469
-1.59704	0.890317	0.88749	0.867734
-1.59702	0.890289	0.887488	0.869785
-1.59701	0.890261	0.887487	0.876498
-1.59699	0.890234	0.887485	0.86848
-1.59697	0.890206	0.887483	0.85984
-1.59695	0.890178	0.887482	0.873701
-1.59694	0.89015	0.88748	0.86618
-1.59692	0.890122	0.887479	0.880786
-1.5969	0.890094	0.887477	0.875379
-1.59688	0.890066	0.887476	0.869847
-1.59686	0.890038	0.887474	0.87339
-1.59685	0.890011	0.887473	0.882962
-1.59683	0.889983	0.887471	0.880786
-1.59681	0.889955	0.88747	0.863694
-1.59679	0.889927	0.887468	0.872644
-1.59677	0.889899	0.887467	0.876622
-1.59676	0.889871	0.887465	0.870033
-1.59674	0.889843	0.887464	0.886318
-1.59672	0.889815	0.887462	0.873825
-1.5967	0.889788	0.887461	0.870033
-1.59669	0.88976	0.887459	0.881097
-1.59667	0.889732	0.887458	0.879232
-1.59665	0.889704	0.887456	0.889737
-1.59663	0.889676	0.887455	0.867609
-1.59661	0.889648	0.887453	0.883956
-1.5966	0.88962	0.887452	0.855551
-1.59658	0.889592	0.88745	0.890918
-1.59656	0.889565	0.887449	0.881532
-1.59654	0.889537	0.887447	0.882962
-1.59653	0.889509	0.887446	0.876622
-1.59651	0.889481	0.887444	0.872955
-1.59649	0.889453	0.887443	0.877306
-1.59647	0.889425	0.887441	0.88694
-1.59645	0.889397	0.88744	0.883832
-1.59644	0.889369	0.887438	0.876498
-1.59642	0.889342	0.887437	0.906829
-1.5964	0.889314	0.887435	0.88234
-1.59638	0.889286	0.887434	0.867858
-1.59636	0.889258	0.887432	0.888618
-1.59635	0.88923	0.887431	0.873266
-1.59633	0.889202	0.887429	0.891974
-1.59631	0.889174	0.887428	0.896014
-1.59629	0.889146	0.887426	0.889115
-1.59628	0.889119	0.887424	0.881408
-1.59626	0.889091	0.887423	0.88321
-1.59624	0.889063	0.887421	0.888929
-1.59622	0.889035	0.88742	0.891104
-1.5962	0.889007	0.887418	0.90049
-1.59619	0.888979	0.887417	0.89359
-1.59617	0.888951	0.887415	0.893093
-1.59615	0.888923	0.887414	0.90944
-1.59613	0.888896	0.887412	0.890483
-1.59612	0.888868	0.887411	0.88464
-1.5961	0.88884	0.887409	0.903846
-1.59608	0.888812	0.887408	0.892347
-1.59606	0.888784	0.887406	0.898376
-1.59604	0.888756	0.887405	0.878797
-1.59603	0.888728	0.887403	0.878362
-1.59601	0.8887	0.887402	0.887437
-1.59599	0.888673	0.8874	0.89446
-1.59597	0.888645	0.887399	0.895393
-1.59596	0.888617	0.887397	0.902976
-1.59594	0.888644	0.887396	0.88781
-1.59592	0.888697	0.887394	0.887748
-1.5959	0.88875	0.887393	0.882962
-1.59588	0.888803	0.887391	0.899619
-1.59587	0.888855	0.88739	0.890793
-1.59585	0.888908	0.887388	0.889985
-1.59583	0.888961	0.887387	0.900365
-1.59581	0.889014	0.887385	0.901546
-1.59579	0.889067	0.887384	0.905897
-1.59578	0.88912	0.887382	0.890172
-1.59576	0.889172	0.887381	0.898811
-1.59574	0.889225	0.887379	0.900987
-1.59572	0.889278	0.887378	0.895704
-1.59571	0.889331	0.887376	0.901422
-1.59569	0.889384	0.887374	0.919633
-1.59567	0.889437	0.887373	0.903597
-1.59565	0.889489	0.887371	0.903722
-1.59563	0.889542	0.88737	0.892782
-1.59562	0.889595	0.887368	0.902789
-1.5956	0.889648	0.887367	0.901484
-1.59558	0.889701	0.887365	0.896449
-1.59556	0.889754	0.887364	0.887872
-1.59555	0.889807	0.887362	0.909937
-1.59553	0.889859	0.887361	0.888618
-1.59551	0.889912	0.887359	0.889115
-1.59549	0.889965	0.887358	0.890607
-1.59547	0.890018	0.887356	0.898936
-1.59546	0.890071	0.887355	0.9008
-1.59544	0.890124	0.887353	0.88955
-1.59542	0.890176	0.887352	0.895704
-1.5954	0.890229	0.88735	0.906767
-1.59538	0.890282	0.887349	0.901546
-1.59537	0.890335	0.887347	0.910372
-1.59535	0.890388	0.887346	0.909875
-1.59533	0.890441	0.887344	0.895704
-1.59531	0.890494	0.887343	0.91205
-1.5953	0.890546	0.887341	0.892907
-1.59528	0.890599	0.88734	0.917458
-1.59526	0.890652	0.887338	0.90049
-1.59524	0.890705	0.887337	0.912548
-1.59522	0.890758	0.887335	0.907575
-1.59521	0.890811	0.887334	0.923736
-1.59519	0.890863	0.887332	0.91205
-1.59517	0.890916	0.887331	0.917458
-1.59515	0.890969	0.887329	0.916526
-1.59514	0.891022	0.887327	0.910994
-1.59512	0.891075	0.887326	0.910496
-1.5951	0.891128	0.887324	0.927776
-1.59508	0.89118	0.887323	0.9233
-1.59506	0.891233	0.887321	0.908818
-1.59505	0.891286	0.88732	0.913356
-1.59503	0.891339	0.887318	0.906332
-1.59501	0.891392	0.887317	0.902292
-1.59499	0.891445	0.887315	0.916028
-1.59498	0.891498	0.887314	0.92299
-1.59496	0.89155	0.887312	0.907575
-1.59494	0.891603	0.887311	0.916215
-1.59492	0.891656	0.887309	0.916028
-1.5949	0.891709	0.887308	0.915282
-1.59489	0.891762	0.887306	0.916836
-1.59487	0.891815	0.887305	0.909626
-1.59485	0.891867	0.887303	0.919447
-1.59483	0.89192	0.887302	0.906519
-1.59481	0.891973	0.8873	0.919571
-1.5948	0.892026	0.887299	0.911429
-1.59478	0.892079	0.887297	0.910683
-1.59476	0.892132	0.887296	0.920068
-1.59474	0.892107	0.887294	0.925911
-1.59473	0.892049	0.887293	0.910994
-1.59471	0.891992	0.887291	0.930448
-1.59469	0.891934	0.88729	0.904032
-1.59467	0.891877	0.887288	0.914537
-1.59465	0.891819	0.887287	0.90944
-1.59464	0.891762	0.887285	0.902789
-1.59462	0.891704	0.887283	0.924046
-1.5946	0.891647	0.887282	0.916215
-1.59458	0.89159	0.88728	0.9256
-1.59457	0.891532	0.887279	0.919944
-1.59455	0.891475	0.887277	0.91609
-1.59453	0.891417	0.887276	0.917147
-1.59451	0.89136	0.887274	0.913418
-1.59449	0.891302	0.887273	0.919882
-1.59448	0.891245	0.887271	0.898811
-1.59446	0.891187	0.88727	0.924233
-1.59444	0.89113	0.887268	0.912796
-1.59442	0.891072	0.887267	0.916712
-1.5944	0.891015	0.887265	0.917893
-1.59439	0.890957	0.887264	0.921809
-1.59437	0.8909	0.887262	0.9077
-1.59435	0.890842	0.887261	0.922679
-1.59433	0.890785	0.887259	0.912548
-1.59432	0.890727	0.887258	0.926533
-1.5943	0.89067	0.887256	0.917582
-1.59428	0.890612	0.887255	0.926719
-1.59426	0.890555	0.887253	0.897755
-1.59424	0.890497	0.887252	0.923736
-1.59423	0.89044	0.88725	0.924171
-1.59421	0.890382	0.887249	0.934737
-1.59419	0.890325	0.887247	0.923922
-1.59417	0.890267	0.887246	0.922492
-1.59416	0.89021	0.887244	0.915593
-1.59414	0.890152	0.887242	0.927589
-1.59412	0.890095	0.887241	0.939026
-1.5941	0.890037	0.887239	0.920566
-1.59408	0.88998	0.887238	0.917458
-1.59407	0.889922	0.887236	0.920379
-1.59405	0.889865	0.887235	0.933307
-1.59403	0.889807	0.887233	0.915904
-1.59401	0.88975	0.887232	0.914661
-1.594	0.889692	0.88723	0.929205
-1.59398	0.889635	0.887229	0.9233
-1.59396	0.889577	0.887227	0.930883
-1.59394	0.88952	0.887226	0.92299
-1.59392	0.889462	0.887224	0.928708
-1.59391	0.889405	0.887223	0.927589
-1.59389	0.889347	0.887221	0.928397
-1.59387	0.88929	0.88722	0.940393
-1.59385	0.889232	0.887218	0.937285
-1.59383	0.889175	0.887217	0.933307
-1.59382	0.889118	0.887215	0.920876
-1.5938	0.88906	0.887214	0.937907
-1.59378	0.889003	0.887212	0.940393
-1.59376	0.888945	0.887211	0.93654
-1.59375	0.888888	0.887209	0.918887
-1.59373	0.88883	0.887208	0.927341
-1.59371	0.888773	0.887206	0.932686
-1.59369	0.888715	0.887205	0.934426
-1.59367	0.888658	0.887203	0.933929
-1.59366	0.8886	0.887201	0.928086
-1.59364	0.888543	0.8872	0.924233
-1.59362	0.888485	0.887198	0.943314
-1.5936	0.888428	0.887197	0.937161
-1.59359	0.88837	0.887195	0.94375
-1.59357	0.888313	0.887194	0.935234
-1.59355	0.888337	0.887192	0.937161
-1.59353	0.888393	0.887191	0.933618
-1.59351	0.888449	0.887189	0.946733
-1.5935	0.888504	0.887188	0.930573
-1.59348	0.88856	0.887186	0.930573
-1.59346	0.888616	0.887185	0.927154
-1.59344	0.888672	0.887183	0.928708
-1.59342	0.888727	0.887182	0.935918
-1.59341	0.888783	0.88718	0.925911
-1.59339	0.888839	0.887179	0.926533
-1.59337	0.888895	0.887177	0.930386
-1.59335	0.88895	0.887176	0.944433
-1.59334	0.889006	0.887174	0.942879
-1.59332	0.889062	0.887173	0.935607
-1.5933	0.889118	0.887171	0.95183
-1.59328	0.889173	0.88717	0.948038
-1.59326	0.889229	0.887168	0.926346
-1.59325	0.889285	0.887166	0.944433
-1.59323	0.889341	0.887165	0.942133
-1.59321	0.889396	0.887163	0.941512
-1.59319	0.889452	0.887162	0.947479
-1.59318	0.889508	0.88716	0.935483
-1.59316	0.889564	0.887159	0.929765
-1.59314	0.889619	0.887157	0.945366
-1.59312	0.889675	0.887156	0.937472
-1.5931	0.889731	0.887154	0.940082
-1.59309	0.889787	0.887153	0.948535
-1.59307	0.889842	0.887151	0.946236
-1.59305	0.889898	0.88715	0.944868
-1.59303	0.889954	0.887148	0.938839
-1.59301	0.89001	0.887147	0.932997
-1.593	0.890065	0.887145	0.937348
-1.59298	0.890121	0.887144	0.934364
-1.59296	0.890177	0.887142	0.942755
-1.59294	0.890233	0.887141	0.933494
-1.59293	0.890288	0.887139	0.942071
-1.59291	0.890344	0.887138	0.931443
-1.59289	0.8904	0.887136	0.947541
-1.59287	0.890456	0.887135	0.937969
-1.59285	0.890511	0.887133	0.932872
-1.59284	0.890567	0.887131	0.94549
-1.59282	0.890623	0.88713	0.945366
-1.5928	0.890679	0.887128	0.964323
-1.59278	0.890734	0.887127	0.942258
-1.59277	0.89079	0.887125	0.956926
-1.59275	0.890846	0.887124	0.928086
-1.59273	0.890902	0.887122	0.955994
-1.59271	0.890957	0.887121	0.956864
-1.59269	0.891013	0.887119	0.949841
-1.59268	0.891069	0.887118	0.953943
-1.59266	0.891125	0.887116	0.962458
-1.59264	0.89118	0.887115	0.949219
-1.59262	0.891236	0.887113	0.951954
-1.59261	0.891292	0.887112	0.955062
-1.59259	0.891348	0.88711	0.955373
-1.59257	0.891403	0.887109	0.937907
-1.59255	0.891459	0.887107	0.943501
-1.59253	0.891515	0.887106	0.94319
-1.59252	0.891571	0.887104	0.952762
-1.5925	0.891626	0.887103	0.936042
-1.59248	0.891682	0.887101	0.946919
-1.59246	0.891738	0.8871	0.939523
-1.59244	0.891794	0.887098	0.935669
-1.59243	0.891849	0.887096	0.949468
-1.59241	0.891905	0.887095	0.945987
-1.59239	0.891961	0.887093	0.946919
-1.59237	0.892016	0.887092	0.94549
-1.59236	0.891914	0.88709	0.949841
-1.59234	0.891757	0.887089	0.951332
-1.59232	0.8916	0.887087	0.959723
-1.5923	0.891443	0.887086	0.961526
-1.59228	0.891287	0.887084	0.9481
-1.59227	0.89113	0.887083	0.961091
-1.59225	0.890973	0.887081	0.943066
-1.59223	0.890816	0.88708	0.94493
-1.59221	0.890659	0.887078	0.96308
-1.5922	0.890503	0.887077	0.950711
-1.59218	0.890346	0.887075	0.95674
-1.59216	0.890189	0.887074	0.979737
-1.59214	0.890032	0.887072	0.95674
-1.59212	0.889875	0.887071	0.955994
-1.59211	0.889719	0.887069	0.949841
-1.59209	0.889562	0.887067	0.967741
-1.59207	0.889405	0.887066	0.951208
-1.59205	0.889248	0.887064	0.971098
-1.59203	0.889091	0.887063	0.966125
-1.59202	0.888935	0.887061	0.944682
-1.592	0.888778	0.88706	0.958294
-1.59198	0.888621	0.887058	0.955373
-1.59196	0.888464	0.887057	0.9481
-1.59195	0.888308	0.887055	0.95935
-1.59193	0.888151	0.887054	0.961961
-1.59191	0.887994	0.887052	0.95183
-1.59189	0.887837	0.887051	0.956864
-1.59187	0.88768	0.887049	0.953819
-1.59186	0.887524	0.887048	0.9504
-1.59184	0.887367	0.887046	0.958729
-1.59182	0.88721	0.887045	0.964447
-1.5918	0.887053	0.887043	0.955497
-1.59179	0.886896	0.887042	0.95183
-1.59177	0.88674	0.88704	0.955808
-1.59175	0.886583	0.887039	0.958791
-1.59173	0.886426	0.887037	0.962893
-1.59171	0.886269	0.887035	0.955373
-1.5917	0.886113	0.887034	0.955808
-1.59168	0.885956	0.887032	0.943439
-1.59166	0.885799	0.887031	0.967679
-1.59164	0.885642	0.887029	0.95674
-1.59163	0.885485	0.887028	0.95674
-1.59161	0.885329	0.887026	0.956243
-1.59159	0.885172	0.887025	0.967369
-1.59157	0.885015	0.887023	0.962272
-1.59155	0.884858	0.887022	0.963701
-1.59154	0.884701	0.88702	0.955808
-1.59152	0.884545	0.887019	0.959226
-1.5915	0.884388	0.887017	0.960469
-1.59148	0.884231	0.887016	0.95904
-1.59146	0.884074	0.887014	0.968612
-1.59145	0.883918	0.887013	0.961029
-1.59143	0.883761	0.887011	0.953632
-1.59141	0.883604	0.88701	0.959226
-1.59139	0.883447	0.887008	0.943004
-1.59138	0.88329	0.887006	0.959226
-1.59136	0.883134	0.887005	0.956118
-1.59134	0.882977	0.887003	0.95444
-1.59132	0.88282	0.887002	0.962272
-1.5913	0.882663	0.887	0.95674
-1.59129	0.882506	0.886999	0.969357
-1.59127	0.88235	0.886997	0.967679
-1.59125	0.882193	0.886996	0.947355
-1.59123	0.882036	0.886994	0.954875
-1.59122	0.881879	0.886993	0.959848
-1.5912	0.881723	0.886991	0.96308
-1.59118	0.881566	0.88699	0.960594
-1.59116	0.88158	0.886988	0.954129
-1.59114	0.881645	0.886987	0.962334
-1.59113	0.881711	0.886985	0.974765
-1.59111	0.881777	0.886984	0.98067
-1.59109	0.881842	0.886982	0.961961
-1.59107	0.881908	0.886981	0.967058
-1.59105	0.881973	0.886979	0.966312
-1.59104	0.882039	0.886977	0.954565
-1.59102	0.882105	0.886976	0.952265
-1.591	0.88217	0.886974	0.986388
-1.59098	0.882236	0.886973	0.95904
-1.59097	0.882301	0.886971	0.973584
-1.59095	0.882367	0.88697	0.96538
-1.59093	0.882433	0.886968	0.966312
-1.59091	0.882498	0.886967	0.970787
-1.59089	0.882564	0.886965	0.957237
-1.59088	0.88263	0.886964	0.964323
-1.59086	0.882695	0.886962	0.955559
-1.59084	0.882761	0.886961	0.958418
-1.59082	0.882826	0.886959	0.962583
-1.59081	0.882892	0.886958	0.971533
-1.59079	0.882958	0.886956	0.9729
-1.59077	0.883023	0.886955	0.954565
-1.59075	0.883089	0.886953	0.962458
-1.59073	0.883155	0.886952	0.960469
-1.59072	0.88322	0.88695	0.961712
-1.5907	0.883286	0.886948	0.963826
-1.59068	0.883351	0.886947	0.967555
-1.59066	0.883417	0.886945	0.979862
-1.59065	0.883483	0.886944	0.980172
-1.59063	0.883548	0.886942	0.975262
-1.59061	0.883614	0.886941	0.972776
-1.59059	0.883679	0.886939	0.96569
-1.59057	0.883745	0.886938	0.956616
-1.59056	0.883811	0.886936	0.964758
-1.59054	0.883876	0.886935	0.966312
-1.59052	0.883942	0.886933	0.96165
-1.5905	0.884008	0.886932	0.974019
-1.59048	0.884073	0.88693	0.964882
-1.59047	0.884139	0.886929	0.966933
-1.59045	0.884204	0.886927	0.971533
-1.59043	0.88427	0.886926	0.980172
-1.59041	0.884336	0.886924	0.972776
-1.5904	0.884401	0.886922	0.975262
-1.59038	0.884467	0.886921	0.972465
-1.59036	0.884532	0.886919	0.969047
-1.59034	0.884598	0.886918	0.977376
-1.59032	0.884664	0.886916	0.954875
-1.59031	0.884729	0.886915	0.989434
-1.59029	0.884795	0.886913	0.957983
-1.59027	0.884861	0.886912	0.958605
-1.59025	0.884926	0.88691	0.973087
-1.59024	0.884992	0.886909	0.964199
-1.59022	0.885057	0.886907	0.973211
-1.5902	0.885123	0.886906	0.982659
-1.59018	0.885189	0.886904	0.981105
-1.59016	0.885254	0.886903	0.98328
-1.59015	0.88532	0.886901	0.962147
-1.59013	0.885386	0.8869	0.980483
-1.59011	0.885451	0.886898	0.982348
-1.59009	0.885517	0.886897	0.968798
-1.59007	0.885582	0.886895	0.968177
-1.59006	0.885648	0.886893	0.961837
-1.59004	0.885714	0.886892	0.974019
-1.59002	0.885779	0.88689	0.984648
-1.59	0.885845	0.886889	0.976195
-1.58999	0.88591	0.886887	0.978929
-1.58997	0.885824	0.886886	0.986761
-1.58995	0.885698	0.886884	0.974019
-1.58993	0.885571	0.886883	0.962272
-1.58991	0.885445	0.886881	0.96538
-1.5899	0.885318	0.88688	0.97663
-1.58988	0.885191	0.886878	0.976816
-1.58986	0.885065	0.886877	0.974951
-1.58984	0.884938	0.886875	0.968177
-1.58983	0.884812	0.886874	0.970601
-1.58981	0.884685	0.886872	0.970476
-1.58979	0.884558	0.886871	0.970601
-1.58977	0.884432	0.886869	0.963391
-1.58975	0.884305	0.886867	0.988004
-1.58974	0.884179	0.886866	0.95674
-1.58972	0.884052	0.886864	0.969233
-1.5897	0.883926	0.886863	0.973087
-1.58968	0.883799	0.886861	0.971719
-1.58967	0.883672	0.88686	0.984772
-1.58965	0.883546	0.886858	0.981105
-1.58963	0.883419	0.886857	0.980918
-1.58961	0.883293	0.886855	0.978619
-1.58959	0.883166	0.886854	0.991733
-1.58958	0.883039	0.886852	0.967555
-1.58956	0.882913	0.886851	0.9752
-1.58954	0.882786	0.886849	0.974641
-1.58952	0.88266	0.886848	0.979551
-1.5895	0.882533	0.886846	0.97433
-1.58949	0.882406	0.886844	0.967058
-1.58947	0.88228	0.886843	0.985145
-1.58945	0.882153	0.886841	0.966933
-1.58943	0.882027	0.88684	0.969233
-1.58942	0.8819	0.886838	0.975511
-1.5894	0.881773	0.886837	0.97837
-1.58938	0.881647	0.886835	0.984213
-1.58936	0.88152	0.886834	0.973398
-1.58934	0.881394	0.886832	0.954937
-1.58933	0.881267	0.886831	0.968301
-1.58931	0.881141	0.886829	0.973895
-1.58929	0.881014	0.886828	0.984026
-1.58927	0.880887	0.886826	0.969047
-1.58926	0.880761	0.886825	0.990987
-1.58924	0.880634	0.886823	0.971409
-1.58922	0.880508	0.886822	0.988066
-1.5892	0.880381	0.88682	0.984461
-1.58918	0.880254	0.886818	0.977127
-1.58917	0.880128	0.886817	0.978929
-1.58915	0.880001	0.886815	0.980981
-1.58913	0.879875	0.886814	0.968612
-1.58911	0.879748	0.886812	0.977251
-1.58909	0.879621	0.886811	0.962147
-1.58908	0.879495	0.886809	0.978805
-1.58906	0.879368	0.886808	0.979551
-1.58904	0.879242	0.886806	0.975697
-1.58902	0.879115	0.886805	0.968114
-1.58901	0.878989	0.886803	0.967679
-1.58899	0.878862	0.886802	0.983405
-1.58897	0.878735	0.8868	0.961961
-1.58895	0.878609	0.886799	0.967555
-1.58893	0.878482	0.886797	0.966001
-1.58892	0.878356	0.886795	0.975076
-1.5889	0.878229	0.886794	0.97203
-1.58888	0.878102	0.886792	0.975697
-1.58886	0.877976	0.886791	0.962458
-1.58885	0.877849	0.886789	0.980794
-1.58883	0.877723	0.886788	0.988812
-1.58881	0.877596	0.886786	0.955683
-1.58879	0.877469	0.886785	0.960407
-1.58877	0.877712	0.886783	0.979116
-1.58876	0.878041	0.886782	0.980608
-1.58874	0.878369	0.88678	0.986015
-1.58872	0.878698	0.886779	0.990055
-1.5887	0.879027	0.886777	0.981105
-1.58868	0.879355	0.886776	0.962272
-1.58867	0.879684	0.886774	0.978494
-1.58865	0.880013	0.886773	0.97029
-1.58863	0.880341	0.886771	0.977562
-1.58861	0.88067	0.886769	0.972154
-1.5886	0.880999	0.886768	0.961029
-1.58858	0.881327	0.886766	0.957486
-1.58856	0.881656	0.886765	0.985891
-1.58854	0.881985	0.886763	0.959848
-1.58852	0.882313	0.886762	0.979551
-1.58851	0.882642	0.88676	0.973522
-1.58849	0.882971	0.886759	0.969544
-1.58847	0.883299	0.886757	0.967058
-1.58845	0.883628	0.886756	0.973211
-1.58844	0.883957	0.886754	0.968922
-1.58842	0.884285	0.886753	0.971595
-1.5884	0.884614	0.886751	0.974454
-1.58838	0.884943	0.886749	0.97663
-1.58836	0.885271	0.886748	0.96569
-1.58835	0.8856	0.886746	0.977562
-1.58833	0.885929	0.886745	0.973708
-1.58831	0.886257	0.886743	0.975884
-1.58829	0.886586	0.886742	0.970165
-1.58828	0.886915	0.88674	0.971098
-1.58826	0.887243	0.886739	0.966623
-1.58824	0.887572	0.886737	0.969233
-1.58822	0.887901	0.886736	0.969855
-1.5882	0.888229	0.886734	0.971409
-1.58819	0.888558	0.886733	0.963826
-1.58817	0.888887	0.886731	0.971844
-1.58815	0.889215	0.88673	0.974268
-1.58813	0.889544	0.886728	0.982161
-1.58811	0.889873	0.886726	0.96973
-1.5881	0.890201	0.886725	0.973522
-1.58808	0.89053	0.886723	0.988688
-1.58806	0.890859	0.886722	0.966871
-1.58804	0.891187	0.88672	0.974951
-1.58803	0.891516	0.886719	0.985518
-1.58801	0.891845	0.886717	0.961526
-1.58799	0.892173	0.886716	0.967804
-1.58797	0.892502	0.886714	0.982037
-1.58795	0.892831	0.886713	0.978308
-1.58794	0.893159	0.886711	0.978184
-1.58792	0.893488	0.88671	0.967244
-1.5879	0.893817	0.886708	0.980048
-1.58788	0.894145	0.886707	0.969979
-1.58787	0.894474	0.886705	0.978743
-1.58785	0.894803	0.886703	0.966498
-1.58783	0.895132	0.886702	0.963391
-1.58781	0.89546	0.8867	0.973398
-1.58779	0.895789	0.886699	0.973895
-1.58778	0.896118	0.886697	0.995152
-1.58776	0.896446	0.886696	0.972776
-1.58774	0.896775	0.886694	0.977873
-1.58772	0.897104	0.886693	0.976754
-1.5877	0.897432	0.886691	0.973522
-1.58769	0.897761	0.88669	0.975884
-1.58767	0.89809	0.886688	0.97924
-1.58765	0.898418	0.886687	0.986326
-1.58763	0.898747	0.886685	0.973335
-1.58762	0.899076	0.886684	0.974454
-1.5876	0.899404	0.886682	0.970974
-1.58758	0.899357	0.88668	0.968177
-1.58756	0.899235	0.886679	0.966933
-1.58754	0.899112	0.886677	0.979427
-1.58753	0.89899	0.886676	0.97259
-1.58751	0.898867	0.886674	0.950897
-1.58749	0.898745	0.886673	0.957548
-1.58747	0.898622	0.886671	0.981726
-1.58746	0.8985	0.88667	0.972154
-1.58744	0.898377	0.886668	0.967369
-1.58742	0.898255	0.886667	0.954627
-1.5874	0.898132	0.886665	0.971533
-1.58738	0.89801	0.886664	0.98067
-1.58737	0.897887	0.886662	0.961961
-1.58735	0.897765	0.88666	0.978308
-1.58733	0.897642	0.886659	0.981416
-1.58731	0.89752	0.886657	0.967058
-1.5873	0.897397	0.886656	0.966001
-1.58728	0.897274	0.886654	0.96538
-1.58726	0.897152	0.886653	0.960904
-1.58724	0.897029	0.886651	0.967679
-1.58722	0.896907	0.88665	0.966188
-1.58721	0.896784	0.886648	0.965815
-1.58719	0.896662	0.886647	0.970165
-1.58717	0.896539	0.886645	0.97203
-1.58715	0.896417	0.886644	0.968612
-1.58713	0.896294	0.886642	0.961961
-1.58712	0.896172	0.886641	0.974641
-1.5871	0.896049	0.886639	0.968612
-1.58708	0.895927	0.886637	0.964634
-1.58706	0.895804	0.886636	0.971906
-1.58705	0.895682	0.886634	0.968114
-1.58703	0.895559	0.886633	0.955497
-1.58701	0.895437	0.886631	0.976443
-1.58699	0.895314	0.88663	0.959723
-1.58697	0.895192	0.886628	0.957051
-1.58696	0.895069	0.886627	0.955808
-1.58694	0.894946	0.886625	0.970165
-1.58692	0.894824	0.886624	0.969544
-1.5869	0.894701	0.886622	0.960159
-1.58689	0.894579	0.886621	0.966436
-1.58687	0.894456	0.886619	0.960904
-1.58685	0.894334	0.886617	0.962147
-1.58683	0.894211	0.886616	0.960283
-1.58681	0.894089	0.886614	0.962458
-1.5868	0.893966	0.886613	0.984648
-1.58678	0.893844	0.886611	0.981229
-1.58676	0.893721	0.88661	0.98558
-1.58674	0.893599	0.886608	0.966312
-1.58672	0.893476	0.886607	0.963515
-1.58671	0.893354	0.886605	0.976319
-1.58669	0.893231	0.886604	0.972341
-1.58667	0.893109	0.886602	0.95935
-1.58665	0.892986	0.886601	0.973584
-1.58664	0.892864	0.886599	0.95587
-1.58662	0.892741	0.886597	0.94089
-1.5866	0.892618	0.886596	0.947044
-1.58658	0.892496	0.886594	0.966623
-1.58656	0.892373	0.886593	0.972154
-1.58655	0.892251	0.886591	0.956429
-1.58653	0.892128	0.88659	0.96569
-1.58651	0.892006	0.886588	0.94953
-1.58649	0.891883	0.886587	0.949841
-1.58648	0.891761	0.886585	0.970911
-1.58646	0.891638	0.886584	0.954254
-1.58644	0.891516	0.886582	0.965815
-1.58642	0.891393	0.886581	0.960159
-1.5864	0.891271	0.886579	0.971844
-1.58639	0.891261	0.886577	0.946111
-1.58637	0.891271	0.886576	0.948535
-1.58635	0.891281	0.886574	0.959848
-1.58633	0.891291	0.886573	0.967058
-1.58632	0.891301	0.886571	0.945925
-1.5863	0.891311	0.88657	0.949654
-1.58628	0.89132	0.886568	0.960904
-1.58626	0.89133	0.886567	0.953197
-1.58624	0.89134	0.886565	0.948908
-1.58623	0.89135	0.886564	0.9481
-1.58621	0.89136	0.886562	0.947355
-1.58619	0.89137	0.886561	0.952886
-1.58617	0.89138	0.886559	0.958107
-1.58615	0.89139	0.886557	0.960904
-1.58614	0.891399	0.886556	0.949344
-1.58612	0.891409	0.886554	0.943501
-1.5861	0.891419	0.886553	0.953943
-1.58608	0.891429	0.886551	0.95848
-1.58607	0.891439	0.88655	0.95817
-1.58605	0.891449	0.886548	0.955062
-1.58603	0.891459	0.886547	0.954751
-1.58601	0.891469	0.886545	0.95357
-1.58599	0.891478	0.886544	0.954875
-1.58598	0.891488	0.886542	0.949965
-1.58596	0.891498	0.886541	0.951705
-1.58594	0.891508	0.886539	0.950897
-1.58592	0.891518	0.886537	0.95674
-1.58591	0.891528	0.886536	0.948722
-1.58589	0.891538	0.886534	0.949219
-1.58587	0.891547	0.886533	0.950711
-1.58585	0.891557	0.886531	0.963391
-1.58583	0.891567	0.88653	0.943936
-1.58582	0.891577	0.886528	0.939337
-1.5858	0.891587	0.886527	0.955994
-1.58578	0.891597	0.886525	0.933183
-1.58576	0.891607	0.886524	0.949654
-1.58574	0.891617	0.886522	0.940269
-1.58573	0.891626	0.886521	0.957797
-1.58571	0.891636	0.886519	0.935483
-1.58569	0.891646	0.886517	0.94462
-1.58567	0.891656	0.886516	0.938093
-1.58566	0.891666	0.886514	0.953321
-1.58564	0.891676	0.886513	0.951519
-1.58562	0.891686	0.886511	0.951332
-1.5856	0.891696	0.88651	0.955683
-1.58558	0.891705	0.886508	0.953073
-1.58557	0.891715	0.886507	0.943501
-1.58555	0.891725	0.886505	0.932997
-1.58553	0.891735	0.886504	0.951084
-1.58551	0.891745	0.886502	0.944433
-1.5855	0.891755	0.886501	0.938715
-1.58548	0.891765	0.886499	0.941947
-1.58546	0.891775	0.886497	0.94779
-1.58544	0.891784	0.886496	0.937658
-1.58542	0.891794	0.886494	0.940393
-1.58541	0.891804	0.886493	0.937472
-1.58539	0.891814	0.886491	0.946298
-1.58537	0.891824	0.88649	0.939337
-1.58535	0.891834	0.886488	0.940082
-1.58533	0.891844	0.886487	0.949468
-1.58532	0.891854	0.886485	0.946422
-1.5853	0.891863	0.886484	0.934675
-1.58528	0.891873	0.886482	0.937658
-1.58526	0.891883	0.88648	0.941015
-1.58525	0.891893	0.886479	0.943501
-1.58523	0.891903	0.886477	0.942879
-1.58521	0.891913	0.886476	0.939958
-1.58519	0.892035	0.886474	0.948908
-1.58517	0.892174	0.886473	0.936726
-1.58516	0.892313	0.886471	0.939834
-1.58514	0.892452	0.88647	0.941201
-1.58512	0.892591	0.886468	0.937596
-1.5851	0.892729	0.886467	0.949841
-1.58509	0.892868	0.886465	0.928397
-1.58507	0.893007	0.886464	0.948287
-1.58505	0.893146	0.886462	0.930075
-1.58503	0.893285	0.88646	0.937783
-1.58501	0.893423	0.886459	0.922492
-1.585	0.893562	0.886457	0.93915
-1.58498	0.893701	0.886456	0.932997
-1.58496	0.89384	0.886454	0.932437
-1.58494	0.893978	0.886453	0.931194
-1.58493	0.894117	0.886451	0.944247
-1.58491	0.894256	0.88645	0.939337
-1.58489	0.894395	0.886448	0.942879
-1.58487	0.894534	0.886447	0.93598
-1.58485	0.894672	0.886445	0.922368
-1.58484	0.894811	0.886443	0.931318
-1.58482	0.89495	0.886442	0.937969
-1.5848	0.895089	0.88644	0.917458
-1.58478	0.895228	0.886439	0.926657
-1.58476	0.895366	0.886437	0.941636
-1.58475	0.895505	0.886436	0.944247
-1.58473	0.895644	0.886434	0.92069
-1.58471	0.895783	0.886433	0.934551
-1.58469	0.895921	0.886431	0.925103
-1.58468	0.89606	0.88643	0.924419
-1.58466	0.896199	0.886428	0.928273
-1.58464	0.896338	0.886426	0.939337
-1.58462	0.896477	0.886425	0.922679
-1.5846	0.896615	0.886423	0.927465
-1.58459	0.896754	0.886422	0.93337
-1.58457	0.896893	0.88642	0.917582
-1.58455	0.897032	0.886419	0.925911
-1.58453	0.897171	0.886417	0.9256
-1.58452	0.897309	0.886416	0.932997
-1.5845	0.897448	0.886414	0.912672
-1.58448	0.897587	0.886413	0.917769
-1.58446	0.897726	0.886411	0.922865
-1.58444	0.897864	0.88641	0.934551
-1.58443	0.898003	0.886408	0.924668
-1.58441	0.898142	0.886406	0.920193
-1.58439	0.898281	0.886405	0.922368
-1.58437	0.89842	0.886403	0.926843
-1.58435	0.898558	0.886402	0.905586
-1.58434	0.898697	0.8864	0.926843
-1.58432	0.898836	0.886399	0.931443
-1.5843	0.898975	0.886397	0.924233
-1.58428	0.899113	0.886396	0.917769
-1.58427	0.899252	0.886394	0.916526
-1.58425	0.899391	0.886393	0.908321
-1.58423	0.89953	0.886391	0.91895
-1.58421	0.899669	0.886389	0.91435
-1.58419	0.899807	0.886388	0.904343
-1.58418	0.899946	0.886386	0.923922
-1.58416	0.900085	0.886385	0.919571
-1.58414	0.900224	0.886383	0.913604
-1.58412	0.900363	0.886382	0.918639
-1.58411	0.900501	0.88638	0.913729
-1.58409	0.90064	0.886379	0.911864
-1.58407	0.900779	0.886377	0.913418
-1.58405	0.900918	0.886376	0.896449
-1.58403	0.901056	0.886374	0.913604
-1.58402	0.901195	0.886372	0.916215
-1.584	0.901161	0.886371	0.910186
-1.58398	0.901107	0.886369	0.903722
-1.58396	0.901053	0.886368	0.915469
-1.58395	0.900999	0.886366	0.922057
-1.58393	0.900945	0.886365	0.900179
-1.58391	0.900891	0.886363	0.924419
-1.58389	0.900837	0.886362	0.922555
-1.58387	0.900783	0.88636	0.908818
-1.58386	0.900729	0.886359	0.914039
-1.58384	0.900675	0.886357	0.920814
-1.58382	0.900621	0.886355	0.898314
-1.5838	0.900567	0.886354	0.905275
-1.58378	0.900513	0.886352	0.91174
-1.58377	0.900459	0.886351	0.902043
-1.58375	0.900405	0.886349	0.922368
-1.58373	0.900351	0.886348	0.904654
-1.58371	0.900297	0.886346	0.890358
-1.5837	0.900243	0.886345	0.915593
-1.58368	0.900189	0.886343	0.90714
-1.58366	0.900135	0.886342	0.907389
-1.58364	0.900081	0.88634	0.9031
-1.58362	0.900027	0.886338	0.894958
-1.58361	0.899973	0.886337	0.882464
-1.58359	0.899919	0.886335	0.896947
-1.58357	0.899865	0.886334	0.904965
-1.58355	0.899811	0.886332	0.912983
-1.58354	0.899757	0.886331	0.900179
-1.58352	0.899703	0.886329	0.910186
-1.5835	0.899649	0.886328	0.90801
-1.58348	0.899595	0.886326	0.905711
-1.58346	0.899541	0.886325	0.904157
-1.58345	0.899487	0.886323	0.899122
-1.58343	0.899433	0.886321	0.905275
-1.58341	0.899379	0.88632	0.908197
-1.58339	0.899325	0.886318	0.900303
-1.58337	0.899271	0.886317	0.90484
-1.58336	0.899217	0.886315	0.892782
-1.58334	0.899163	0.886314	0.911864
-1.58332	0.899109	0.886312	0.896947
-1.5833	0.899055	0.886311	0.904654
-1.58329	0.899001	0.886309	0.910807
-1.58327	0.898947	0.886308	0.897879
-1.58325	0.898893	0.886306	0.893217
-1.58323	0.898839	0.886304	0.903286
-1.58321	0.898785	0.886303	0.895082
-1.5832	0.898731	0.886301	0.888742
-1.58318	0.898677	0.8863	0.870344
-1.58316	0.898623	0.886298	0.873576
-1.58314	0.898569	0.886297	0.896014
-1.58313	0.898515	0.886295	0.900054
-1.58311	0.898461	0.886294	0.903411
-1.58309	0.898407	0.886292	0.892782
-1.58307	0.898353	0.886291	0.894771
-1.58305	0.898299	0.886289	0.898811
-1.58304	0.898245	0.886287	0.885199
-1.58302	0.898191	0.886286	0.887872
-1.583	0.898137	0.886284	0.905089
-1.58298	0.898083	0.886283	0.902789
-1.58297	0.898029	0.886281	0.89589
-1.58295	0.897975	0.88628	0.882154
-1.58293	0.897921	0.886278	0.876
-1.58291	0.897867	0.886277	0.894336
-1.58289	0.897813	0.886275	0.894647
-1.58288	0.897759	0.886274	0.881532
-1.58286	0.897705	0.886272	0.880476
-1.58284	0.897651	0.88627	0.882464
-1.58282	0.897597	0.886269	0.888307
-1.5828	0.897434	0.886267	0.904654
-1.58279	0.897262	0.886266	0.888929
-1.58277	0.897089	0.886264	0.883708
-1.58275	0.896917	0.886263	0.888742
-1.58273	0.896744	0.886261	0.883086
-1.58272	0.896572	0.88626	0.894523
-1.5827	0.896399	0.886258	0.877989
-1.58268	0.896227	0.886257	0.878922
-1.58266	0.896054	0.886255	0.880165
-1.58264	0.895882	0.886253	0.886442
-1.58263	0.895709	0.886252	0.877865
-1.58261	0.895537	0.88625	0.888183
-1.58259	0.895365	0.886249	0.876311
-1.58257	0.895192	0.886247	0.883086
-1.58256	0.89502	0.886246	0.883583
-1.58254	0.894847	0.886244	0.879108
-1.58252	0.894675	0.886243	0.865558
-1.5825	0.894502	0.886241	0.878176
-1.58248	0.89433	0.886239	0.86214
-1.58247	0.894157	0.886238	0.867299
-1.58245	0.893985	0.886236	0.878673
-1.58243	0.893812	0.886235	0.874509
-1.58241	0.89364	0.886233	0.8783
-1.58239	0.893467	0.886232	0.866801
-1.58238	0.893295	0.88623	0.877865
-1.58236	0.893122	0.886229	0.870469
-1.58234	0.89295	0.886227	0.872147
-1.58232	0.892778	0.886226	0.875254
-1.58231	0.892605	0.886224	0.869101
-1.58229	0.892433	0.886222	0.862078
-1.58227	0.89226	0.886221	0.868169
-1.58225	0.892088	0.886219	0.868977
-1.58223	0.891915	0.886218	0.872955
-1.58222	0.891743	0.886216	0.867858
-1.5822	0.89157	0.886215	0.894212
-1.58218	0.891398	0.886213	0.874011
-1.58216	0.891225	0.886212	0.872085
-1.58215	0.891053	0.88621	0.868542
-1.58213	0.89088	0.886209	0.872333
-1.58211	0.890708	0.886207	0.862078
-1.58209	0.890535	0.886205	0.873452
-1.58207	0.890363	0.886204	0.864191
-1.58206	0.890191	0.886202	0.885261
-1.58204	0.890018	0.886201	0.870344
-1.58202	0.889846	0.886199	0.866926
-1.582	0.889673	0.886198	0.862513
-1.58199	0.889501	0.886196	0.86127
-1.58197	0.889328	0.886195	0.866801
-1.58195	0.889156	0.886193	0.868169
-1.58193	0.888983	0.886191	0.874509
-1.58191	0.888811	0.88619	0.866491
-1.5819	0.888638	0.886188	0.874011
-1.58188	0.888466	0.886187	0.865993
-1.58186	0.888293	0.886185	0.862078
-1.58184	0.888121	0.886184	0.862637
-1.58182	0.887948	0.886182	0.855862
-1.58181	0.887776	0.886181	0.853252
-1.58179	0.887604	0.886179	0.853562
-1.58177	0.887431	0.886178	0.857229
-1.58175	0.887259	0.886176	0.856919
-1.58174	0.887086	0.886174	0.855862
-1.58172	0.886914	0.886173	0.864812
-1.5817	0.886741	0.886171	0.870158
-1.58168	0.886569	0.88617	0.853562
-1.58166	0.886396	0.886168	0.849833
-1.58165	0.886224	0.886167	0.850579
-1.58163	0.886051	0.886165	0.859529
-1.58161	0.886071	0.886164	0.843245
-1.58159	0.886103	0.886162	0.865558
-1.58158	0.886135	0.88616	0.85897
-1.58156	0.886167	0.886159	0.854184
-1.58154	0.886199	0.886157	0.851822
-1.58152	0.886231	0.886156	0.865869
-1.5815	0.886263	0.886154	0.853562
-1.58149	0.886295	0.886153	0.850019
-1.58147	0.886327	0.886151	0.85754
-1.58145	0.886358	0.88615	0.854495
-1.58143	0.88639	0.886148	0.841815
-1.58141	0.886422	0.886147	0.840758
-1.5814	0.886454	0.886145	0.855613
-1.58138	0.886486	0.886143	0.856732
-1.58136	0.886518	0.886142	0.853873
-1.58134	0.88655	0.88614	0.853376
-1.58133	0.886582	0.886139	0.852692
-1.58131	0.886614	0.886137	0.8558
-1.58129	0.886646	0.886136	0.845358
-1.58127	0.886678	0.886134	0.843369
-1.58125	0.88671	0.886133	0.842934
-1.58124	0.886742	0.886131	0.842312
-1.58122	0.886774	0.886129	0.842001
-1.5812	0.886806	0.886128	0.838459
-1.58118	0.886838	0.886126	0.842437
-1.58117	0.886869	0.886125	0.84138
-1.58115	0.886901	0.886123	0.851698
-1.58113	0.886933	0.886122	0.856608
-1.58111	0.886965	0.88612	0.853127
-1.58109	0.886997	0.886119	0.827644
-1.58108	0.887029	0.886117	0.855862
-1.58106	0.887061	0.886115	0.832554
-1.58104	0.887093	0.886114	0.825344
-1.58102	0.887125	0.886112	0.849895
-1.581	0.887157	0.886111	0.831373
-1.58099	0.887189	0.886109	0.838334
-1.58097	0.887221	0.886108	0.839204
-1.58095	0.887253	0.886106	0.839391
-1.58093	0.887285	0.886105	0.829819
-1.58092	0.887317	0.886103	0.820371
-1.5809	0.887349	0.886102	0.835537
-1.58088	0.88738	0.8861	0.850206
-1.58086	0.887412	0.886098	0.840572
-1.58084	0.887444	0.886097	0.850952
-1.58083	0.887476	0.886095	0.834419
-1.58081	0.887508	0.886094	0.837029
-1.58079	0.88754	0.886092	0.842001
-1.58077	0.887572	0.886091	0.839826
-1.58076	0.887604	0.886089	0.833362
-1.58074	0.887636	0.886088	0.825033
-1.58072	0.887668	0.886086	0.844488
-1.5807	0.8877	0.886084	0.833051
-1.58068	0.887732	0.886083	0.836905
-1.58067	0.887764	0.886081	0.826587
-1.58065	0.887796	0.88608	0.832616
-1.58063	0.887828	0.886078	0.827644
-1.58061	0.88786	0.886077	0.83243
-1.5806	0.887891	0.886075	0.836532
-1.58058	0.887923	0.886074	0.827209
-1.58056	0.887955	0.886072	0.83964
-1.58054	0.887987	0.88607	0.810986
-1.58052	0.888019	0.886069	0.819936
-1.58051	0.888051	0.886067	0.824101
-1.58049	0.888083	0.886066	0.821801
-1.58047	0.888115	0.886064	0.825344
-1.58045	0.888147	0.886063	0.833797
-1.58043	0.888179	0.886061	0.826587
-1.58042	0.888043	0.88606	0.824722
-1.5804	0.887901	0.886058	0.825157
-1.58038	0.887759	0.886057	0.825157
-1.58036	0.887617	0.886055	0.819315
-1.58035	0.887474	0.886053	0.829073
-1.58033	0.887332	0.886052	0.808251
-1.58031	0.88719	0.88605	0.830565
-1.58029	0.887048	0.886049	0.817512
-1.58027	0.886905	0.886047	0.806076
-1.58026	0.886763	0.886046	0.820869
-1.58024	0.886621	0.886044	0.816394
-1.58022	0.886478	0.886043	0.827209
-1.5802	0.886336	0.886041	0.816891
-1.58019	0.886194	0.886039	0.815461
-1.58017	0.886052	0.886038	0.822236
-1.58015	0.885909	0.886036	0.803962
-1.58013	0.885767	0.886035	0.811732
-1.58011	0.885625	0.886033	0.810551
-1.5801	0.885483	0.886032	0.799736
-1.58008	0.88534	0.88603	0.79265
-1.58006	0.885198	0.886029	0.815026
-1.58004	0.885056	0.886027	0.802968
-1.58002	0.884913	0.886025	0.815337
-1.58001	0.884771	0.886024	0.809805
-1.57999	0.884629	0.886022	0.80763
-1.57997	0.884487	0.886021	0.816518
-1.57995	0.884344	0.886019	0.807505
-1.57994	0.884202	0.886018	0.812229
-1.57992	0.88406	0.886016	0.813783
-1.5799	0.883918	0.886015	0.812229
-1.57988	0.883775	0.886013	0.810862
-1.57986	0.883633	0.886011	0.809183
-1.57985	0.883491	0.88601	0.799301
-1.57983	0.883348	0.886008	0.811297
-1.57981	0.883206	0.886007	0.795882
-1.57979	0.883064	0.886005	0.803962
-1.57978	0.882922	0.886004	0.813472
-1.57976	0.882779	0.886002	0.790972
-1.57974	0.882637	0.886001	0.795012
-1.57972	0.882495	0.885999	0.823355
-1.5797	0.882353	0.885997	0.80129
-1.57969	0.88221	0.885996	0.800544
-1.57967	0.882068	0.885994	0.798679
-1.57965	0.881926	0.885993	0.810862
-1.57963	0.881784	0.885991	0.802968
-1.57962	0.881641	0.88599	0.789915
-1.5796	0.881499	0.885988	0.799736
-1.57958	0.881357	0.885987	0.802719
-1.57956	0.881214	0.885985	0.800544
-1.57954	0.881072	0.885983	0.809494
-1.57953	0.88093	0.885982	0.805765
-1.57951	0.880788	0.88598	0.802657
-1.57949	0.880645	0.885979	0.796255
-1.57947	0.880503	0.885977	0.788486
-1.57945	0.880361	0.885976	0.798431
-1.57944	0.880219	0.885974	0.785316
-1.57942	0.880076	0.885973	0.795447
-1.5794	0.879934	0.885971	0.797001
-1.57938	0.879792	0.885969	0.794391
-1.57937	0.879649	0.885968	0.790661
-1.57935	0.879507	0.885966	0.795323
-1.57933	0.879365	0.885965	0.785129
-1.57931	0.879223	0.885963	0.787864
-1.57929	0.87908	0.885962	0.797312
-1.57928	0.878938	0.88596	0.785751
-1.57926	0.878796	0.885959	0.812229
-1.57924	0.878654	0.885957	0.790786
-1.57922	0.878984	0.885955	0.790537
-1.57921	0.879322	0.885954	0.796069
-1.57919	0.879661	0.885952	0.789294
-1.57917	0.88	0.885951	0.778852
-1.57915	0.880338	0.885949	0.780219
-1.57913	0.880677	0.885948	0.787616
-1.57912	0.881015	0.885946	0.796255
-1.5791	0.881354	0.885945	0.782022
-1.57908	0.881692	0.885943	0.773444
-1.57906	0.882031	0.885941	0.783078
-1.57904	0.882369	0.88594	0.789605
-1.57903	0.882708	0.885938	0.798679
-1.57901	0.883046	0.885937	0.778479
-1.57899	0.883385	0.885935	0.775122
-1.57897	0.883724	0.885934	0.795136
-1.57896	0.884062	0.885932	0.775993
-1.57894	0.884401	0.885931	0.783451
-1.57892	0.884739	0.885929	0.772325
-1.5789	0.885078	0.885927	0.798244
-1.57888	0.885416	0.885926	0.776303
-1.57887	0.885755	0.885924	0.789294
-1.57885	0.886093	0.885923	0.776925
-1.57883	0.886432	0.885921	0.773879
-1.57881	0.88677	0.88592	0.786062
-1.5788	0.887109	0.885918	0.789294
-1.57878	0.887447	0.885916	0.786994
-1.57876	0.887786	0.885915	0.770274
-1.57874	0.888125	0.885913	0.780654
-1.57872	0.888463	0.885912	0.785875
-1.57871	0.888802	0.88591	0.769404
-1.57869	0.88914	0.885909	0.788051
-1.57867	0.889479	0.885907	0.784446
-1.57865	0.889817	0.885906	0.766359
-1.57864	0.890156	0.885904	0.769218
-1.57862	0.890494	0.885902	0.760019
-1.5786	0.890833	0.885901	0.764618
-1.57858	0.891171	0.885899	0.774314
-1.57856	0.89151	0.885898	0.764805
-1.57855	0.891849	0.885896	0.779287
-1.57853	0.892187	0.885895	0.755108
-1.57851	0.892526	0.885893	0.780841
-1.57849	0.892864	0.885892	0.776055
-1.57847	0.893203	0.88589	0.765861
-1.57846	0.893541	0.885888	0.770647
-1.57844	0.89388	0.885887	0.764183
-1.57842	0.894218	0.885885	0.764183
-1.5784	0.894557	0.885884	0.758341
-1.57839	0.894895	0.885882	0.772636
-1.57837	0.895234	0.885881	0.776179
-1.57835	0.895573	0.885879	0.765364
-1.57833	0.895911	0.885878	0.760454
-1.57831	0.89625	0.885876	0.764991
-1.5783	0.896588	0.885874	0.753865
-1.57828	0.896927	0.885873	0.759832
-1.57826	0.897265	0.885871	0.773258
-1.57824	0.897604	0.88587	0.746842
-1.57823	0.897942	0.885868	0.765861
-1.57821	0.898281	0.885867	0.775371
-1.57819	0.898619	0.885865	0.779287
-1.57817	0.898958	0.885864	0.755108
-1.57815	0.899297	0.885862	0.75803
-1.57814	0.899635	0.88586	0.75573
-1.57812	0.899974	0.885859	0.763997
-1.5781	0.900312	0.885857	0.761075
-1.57808	0.900651	0.885856	0.759708
-1.57806	0.900989	0.885854	0.762754
-1.57805	0.901324	0.885853	0.76033
-1.57803	0.900886	0.885851	0.761075
-1.57801	0.900448	0.88585	0.741434
-1.57799	0.900009	0.885848	0.756289
-1.57798	0.899571	0.885846	0.748334
-1.57796	0.899132	0.885845	0.757408
-1.57794	0.898694	0.885843	0.751131
-1.57792	0.898255	0.885842	0.750198
-1.5779	0.897817	0.88584	0.761262
-1.57789	0.897379	0.885839	0.749577
-1.57787	0.89694	0.885837	0.756911
-1.57785	0.896502	0.885835	0.747153
-1.57783	0.896063	0.885834	0.742926
-1.57782	0.895625	0.885832	0.760143
-1.5778	0.895186	0.885831	0.757843
-1.57778	0.894748	0.885829	0.759086
-1.57776	0.89431	0.885828	0.745537
-1.57774	0.893871	0.885826	0.756165
-1.57773	0.893433	0.885825	0.746966
-1.57771	0.892994	0.885823	0.756041
-1.57769	0.892556	0.885821	0.765551
-1.57767	0.892117	0.88582	0.743237
-1.57766	0.891679	0.885818	0.745723
-1.57764	0.891241	0.885817	0.741248
-1.57762	0.890802	0.885815	0.751441
-1.5776	0.890364	0.885814	0.751255
-1.57758	0.889925	0.885812	0.742367
-1.57757	0.889487	0.88581	0.740626
-1.57755	0.889049	0.885809	0.731676
-1.57753	0.88861	0.885807	0.747898
-1.57751	0.888172	0.885806	0.750198
-1.57749	0.887733	0.885804	0.740067
-1.57748	0.887295	0.885803	0.732484
-1.57746	0.886856	0.885801	0.73497
-1.57744	0.886418	0.8858	0.7589
-1.57742	0.88598	0.885798	0.732484
-1.57741	0.885541	0.885796	0.743113
-1.57739	0.885103	0.885795	0.735405
-1.57737	0.884664	0.885793	0.742304
-1.57735	0.884226	0.885792	0.730806
-1.57733	0.883787	0.88579	0.731862
-1.57732	0.883349	0.885789	0.740626
-1.5773	0.882911	0.885787	0.738327
-1.57728	0.882472	0.885786	0.747712
-1.57726	0.882034	0.885784	0.739943
-1.57725	0.881595	0.885782	0.728444
-1.57723	0.881157	0.885781	0.738327
-1.57721	0.880719	0.885779	0.731365
-1.57719	0.88028	0.885778	0.744666
-1.57717	0.879842	0.885776	0.744977
-1.57716	0.879403	0.885775	0.738327
-1.57714	0.878965	0.885773	0.73988
-1.57712	0.878526	0.885771	0.723969
-1.5771	0.878088	0.88577	0.749079
-1.57708	0.87765	0.885768	0.737891
-1.57707	0.877211	0.885767	0.744791
-1.57705	0.876773	0.885765	0.732173
-1.57703	0.876334	0.885764	0.717069
-1.57701	0.875896	0.885762	0.724901
-1.577	0.875457	0.885761	0.740191
-1.57698	0.875019	0.885759	0.721234
-1.57696	0.874581	0.885757	0.732484
-1.57694	0.874142	0.885756	0.730619
-1.57692	0.873704	0.885754	0.711973
-1.57691	0.873265	0.885753	0.740502
-1.57689	0.872827	0.885751	0.723534
-1.57687	0.872388	0.88575	0.735716
-1.57685	0.87197	0.885748	0.725523
-1.57684	0.872313	0.885746	0.722477
-1.57682	0.872657	0.885745	0.731862
-1.5768	0.873	0.885743	0.727947
-1.57678	0.873343	0.885742	0.728195
-1.57676	0.873686	0.88574	0.722477
-1.57675	0.874029	0.885739	0.716261
-1.57673	0.874373	0.885737	0.722601
-1.57671	0.874716	0.885736	0.719556
-1.57669	0.875059	0.885734	0.733416
-1.57667	0.875402	0.885732	0.717691
-1.57666	0.875745	0.885731	0.724155
-1.57664	0.876089	0.885729	0.722601
-1.57662	0.876432	0.885728	0.72142
-1.5766	0.876775	0.885726	0.720302
-1.57659	0.877118	0.885725	0.726766
-1.57657	0.877461	0.885723	0.717007
-1.57655	0.877805	0.885721	0.721545
-1.57653	0.878148	0.88572	0.717567
-1.57651	0.878491	0.885718	0.707062
-1.5765	0.878834	0.885717	0.711786
-1.57648	0.879177	0.885715	0.715951
-1.57646	0.87952	0.885714	0.716324
-1.57644	0.879864	0.885712	0.717567
-1.57643	0.880207	0.885711	0.703022
-1.57641	0.88055	0.885709	0.719494
-1.57639	0.880893	0.885707	0.724901
-1.57637	0.881236	0.885706	0.720737
-1.57635	0.88158	0.885704	0.722042
-1.57634	0.881923	0.885703	0.69979
-1.57632	0.882266	0.885701	0.70352
-1.5763	0.882609	0.8857	0.705198
-1.57628	0.882952	0.885698	0.729252
-1.57627	0.883296	0.885696	0.723534
-1.57625	0.883639	0.885695	0.71247
-1.57623	0.883982	0.885693	0.699169
-1.57621	0.884325	0.885692	0.719804
-1.57619	0.884668	0.88569	0.720799
-1.57618	0.885011	0.885689	0.701655
-1.57616	0.885355	0.885687	0.710605
-1.57614	0.885698	0.885685	0.707373
-1.57612	0.886041	0.885684	0.71073
-1.5761	0.886384	0.885682	0.704017
-1.57609	0.886727	0.885681	0.699542
-1.57607	0.887071	0.885679	0.702277
-1.57605	0.887414	0.885678	0.713837
-1.57603	0.887757	0.885676	0.708306
-1.57602	0.8881	0.885675	0.708741
-1.576	0.888443	0.885673	0.696434
-1.57598	0.888787	0.885671	0.701344
-1.57596	0.88913	0.88567	0.693761
-1.57594	0.889473	0.885668	0.689783
-1.57593	0.889816	0.885667	0.708306
-1.57591	0.890159	0.885665	0.696247
-1.57589	0.890503	0.885664	0.705695
-1.57587	0.890846	0.885662	0.698423
-1.57586	0.891189	0.88566	0.685308
-1.57584	0.891532	0.885659	0.691151
-1.57582	0.891875	0.885657	0.70209
-1.5758	0.892218	0.885656	0.703022
-1.57578	0.892562	0.885654	0.691772
-1.57577	0.892905	0.885653	0.690405
-1.57575	0.893248	0.885651	0.690902
-1.57573	0.893591	0.88565	0.690405
-1.57571	0.893934	0.885648	0.70352
-1.57569	0.894278	0.885646	0.700101
-1.57568	0.894621	0.885645	0.706441
-1.57566	0.894943	0.885643	0.682387
-1.57564	0.894837	0.885642	0.687484
-1.57562	0.894731	0.88564	0.677477
-1.57561	0.894626	0.885639	0.690281
-1.57559	0.89452	0.885637	0.701033
-1.57557	0.894414	0.885635	0.707498
-1.57555	0.894309	0.885634	0.691026
-1.57553	0.894203	0.885632	0.665605
-1.57552	0.894097	0.885631	0.698236
-1.5755	0.893992	0.885629	0.686862
-1.57548	0.893886	0.885628	0.691648
-1.57546	0.89378	0.885626	0.683444
-1.57545	0.893674	0.885624	0.699355
-1.57543	0.893569	0.885623	0.684997
-1.57541	0.893463	0.885621	0.70122
-1.57539	0.893357	0.88562	0.684997
-1.57537	0.893252	0.885618	0.683568
-1.57536	0.893146	0.885617	0.699169
-1.57534	0.89304	0.885615	0.693015
-1.57532	0.892935	0.885613	0.677601
-1.5753	0.892829	0.885612	0.677601
-1.57529	0.892723	0.88561	0.676669
-1.57527	0.892618	0.885609	0.689908
-1.57525	0.892512	0.885607	0.683444
-1.57523	0.892406	0.885606	0.684749
-1.57521	0.892301	0.885604	0.681144
-1.5752	0.892195	0.885603	0.673312
-1.57518	0.892089	0.885601	0.678347
-1.57516	0.891983	0.885599	0.675736
-1.57514	0.891878	0.885598	0.674493
-1.57512	0.891772	0.885596	0.66834
-1.57511	0.891666	0.885595	0.671448
-1.57509	0.891561	0.885593	0.683941
-1.57507	0.891455	0.885592	0.671137
-1.57505	0.891349	0.88559	0.670391
-1.57504	0.891244	0.885588	0.665916
-1.57502	0.891138	0.885587	0.673623
-1.575	0.891032	0.885585	0.672193
-1.57498	0.890927	0.885584	0.677787
-1.57496	0.890821	0.885582	0.658954
-1.57495	0.890715	0.885581	0.668961
-1.57493	0.89061	0.885579	0.670702
-1.57491	0.890504	0.885577	0.654044
-1.57489	0.890398	0.885576	0.683444
-1.57488	0.890292	0.885574	0.696745
-1.57486	0.890187	0.885573	0.659576
-1.57484	0.890081	0.885571	0.682698
-1.57482	0.889975	0.88557	0.675425
-1.5748	0.88987	0.885568	0.671634
-1.57479	0.889764	0.885566	0.670826
-1.57477	0.889658	0.885565	0.670018
-1.57475	0.889553	0.885563	0.672877
-1.57473	0.889447	0.885562	0.67499
-1.57471	0.889341	0.88556	0.660011
-1.5747	0.889236	0.885559	0.660322
-1.57468	0.88913	0.885557	0.653236
-1.57466	0.889024	0.885556	0.664051
-1.57464	0.888919	0.885554	0.656344
-1.57463	0.888813	0.885552	0.650626
-1.57461	0.888707	0.885551	0.665729
-1.57459	0.888602	0.885549	0.657525
-1.57457	0.888496	0.885548	0.656655
-1.57455	0.88839	0.885546	0.65479
-1.57454	0.888284	0.885545	0.652615
-1.57452	0.888179	0.885543	0.665294
-1.5745	0.888073	0.885541	0.664051
-1.57448	0.887967	0.88554	0.67325
-1.57447	0.887867	0.885538	0.669396
-1.57445	0.887839	0.885537	0.649693
-1.57443	0.887811	0.885535	0.644161
-1.57441	0.887783	0.885534	0.653423
-1.57439	0.887756	0.885532	0.648015
-1.57438	0.887728	0.88553	0.666786
-1.57436	0.8877	0.885529	0.653112
-1.57434	0.887672	0.885527	0.654168
-1.57432	0.887644	0.885526	0.672691
-1.57431	0.887616	0.885524	0.642794
-1.57429	0.887588	0.885523	0.658022
-1.57427	0.88756	0.885521	0.656965
-1.57425	0.887533	0.885519	0.644659
-1.57423	0.887505	0.885518	0.654044
-1.57422	0.887477	0.885516	0.641427
-1.5742	0.887449	0.885515	0.650936
-1.57418	0.887421	0.885513	0.635708
-1.57416	0.887393	0.885512	0.64988
-1.57414	0.887365	0.88551	0.644286
-1.57413	0.887337	0.885508	0.646523
-1.57411	0.88731	0.885507	0.652179
-1.57409	0.887282	0.885505	0.636454
-1.57407	0.887254	0.885504	0.637884
-1.57406	0.887226	0.885502	0.639251
-1.57404	0.887198	0.885501	0.639251
-1.57402	0.88717	0.885499	0.645094
-1.574	0.887142	0.885497	0.64988
-1.57398	0.887115	0.885496	0.647269
-1.57397	0.887087	0.885494	0.659576
-1.57395	0.887059	0.885493	0.646772
-1.57393	0.887031	0.885491	0.622966
-1.57391	0.887003	0.88549	0.647269
-1.5739	0.886975	0.885488	0.639997
-1.57388	0.886947	0.885486	0.633719
-1.57386	0.886919	0.885485	0.636454
-1.57384	0.886892	0.885483	0.644783
-1.57382	0.886864	0.885482	0.636454
-1.57381	0.886836	0.88548	0.641986
-1.57379	0.886808	0.885479	0.647393
-1.57377	0.88678	0.885477	0.616316
-1.57375	0.886752	0.885475	0.649134
-1.57373	0.886724	0.885474	0.63894
-1.57372	0.886696	0.885472	0.647891
-1.5737	0.886669	0.885471	0.641986
-1.57368	0.886641	0.885469	0.646213
-1.57366	0.886613	0.885468	0.623899
-1.57365	0.886585	0.885466	0.640929
-1.57363	0.886557	0.885464	0.630052
-1.57361	0.886529	0.885463	0.6372
-1.57359	0.886501	0.885461	0.631109
-1.57357	0.886473	0.88546	0.650501
-1.57356	0.886446	0.885458	0.62738
-1.57354	0.886418	0.885457	0.632165
-1.57352	0.88639	0.885455	0.623899
-1.5735	0.886362	0.885453	0.638319
-1.57349	0.886334	0.885452	0.641116
-1.57347	0.886306	0.88545	0.628312
-1.57345	0.886278	0.885449	0.635584
-1.57343	0.88625	0.885447	0.630052
-1.57341	0.886223	0.885446	0.618491
-1.5734	0.886195	0.885444	0.629555
-1.57338	0.886167	0.885442	0.630736
-1.57336	0.886139	0.885441	0.626944
-1.57334	0.886111	0.885439	0.636765
-1.57333	0.886083	0.885438	0.638754
-1.57331	0.886055	0.885436	0.626199
-1.57329	0.886027	0.885435	0.638505
-1.57327	0.886004	0.885433	0.617124
-1.57325	0.886024	0.885431	0.631544
-1.57324	0.886045	0.88543	0.630301
-1.57322	0.886065	0.885428	0.620356
-1.5732	0.886085	0.885427	0.633533
-1.57318	0.886106	0.885425	0.626199
-1.57316	0.886126	0.885424	0.62912
-1.57315	0.886146	0.885422	0.615881
-1.57313	0.886167	0.88542	0.612773
-1.57311	0.886187	0.885419	0.623091
-1.57309	0.886207	0.885417	0.620978
-1.57308	0.886228	0.885416	0.610163
-1.57306	0.886248	0.885414	0.613768
-1.57304	0.886268	0.885413	0.626944
-1.57302	0.886288	0.885411	0.610163
-1.573	0.886309	0.885409	0.624023
-1.57299	0.886329	0.885408	0.613084
-1.57297	0.886349	0.885406	0.600777
-1.57295	0.88637	0.885405	0.611095
-1.57293	0.88639	0.885403	0.623712
-1.57292	0.88641	0.885402	0.61153
-1.5729	0.886431	0.8854	0.609727
-1.57288	0.886451	0.885398	0.613581
-1.57286	0.886471	0.885397	0.604631
-1.57284	0.886492	0.885395	0.610971
-1.57283	0.886512	0.885394	0.607863
-1.57281	0.886532	0.885392	0.609541
-1.57279	0.886553	0.885391	0.609417
-1.57277	0.886573	0.885389	0.601834
-1.57275	0.886593	0.885387	0.608174
-1.57274	0.886614	0.885386	0.606495
-1.57272	0.886634	0.885384	0.614016
-1.5727	0.886654	0.885383	0.593505
-1.57268	0.886675	0.885381	0.618491
-1.57267	0.886695	0.88538	0.598477
-1.57265	0.886715	0.885378	0.595245
-1.57263	0.886736	0.885376	0.607241
-1.57261	0.886756	0.885375	0.611716
-1.57259	0.886776	0.885373	0.61153
-1.57258	0.886797	0.885372	0.603698
-1.57256	0.886817	0.88537	0.59941
-1.57254	0.886837	0.885369	0.590584
-1.57252	0.886858	0.885367	0.615881
-1.57251	0.886878	0.885365	0.603823
-1.57249	0.886898	0.885364	0.594748
-1.57247	0.886919	0.885362	0.594437
-1.57245	0.886939	0.885361	0.592883
-1.57243	0.886959	0.885359	0.603388
-1.57242	0.88698	0.885358	0.588905
-1.5724	0.887	0.885356	0.600156
-1.57238	0.88702	0.885354	0.582131
-1.57236	0.88704	0.885353	0.591827
-1.57234	0.887061	0.885351	0.592013
-1.57233	0.887081	0.88535	0.585363
-1.57231	0.887101	0.885348	0.605874
-1.57229	0.887122	0.885347	0.584865
-1.57227	0.887142	0.885345	0.596115
-1.57226	0.887162	0.885343	0.590459
-1.57224	0.887183	0.885342	0.598602
-1.57222	0.887203	0.88534	0.590024
-1.5722	0.887223	0.885339	0.595059
-1.57218	0.887244	0.885337	0.590397
-1.57217	0.887264	0.885336	0.58847
-1.57215	0.887284	0.885334	0.588719
-1.57213	0.887305	0.885332	0.584119
-1.57211	0.887325	0.885331	0.587538
-1.5721	0.887345	0.885329	0.582441
-1.57208	0.88737	0.885328	0.587227
-1.57206	0.887427	0.885326	0.589651
-1.57204	0.887485	0.885325	0.567027
-1.57202	0.887542	0.885323	0.581509
-1.57201	0.8876	0.885321	0.575356
-1.57199	0.887657	0.88532	0.581633
-1.57197	0.887715	0.885318	0.589962
-1.57195	0.887772	0.885317	0.576847
-1.57194	0.88783	0.885315	0.569327
-1.57192	0.887887	0.885313	0.586108
-1.5719	0.887945	0.885312	0.59568
-1.57188	0.888002	0.88531	0.565162
-1.57186	0.88806	0.885309	0.587973
-1.57185	0.888117	0.885307	0.578277
-1.57183	0.888175	0.885306	0.57088
-1.57181	0.888232	0.885304	0.565162
-1.57179	0.88829	0.885302	0.580701
-1.57177	0.888347	0.885301	0.579209
-1.57176	0.888405	0.885299	0.575045
-1.57174	0.888462	0.885298	0.579334
-1.57172	0.88852	0.885296	0.567275
-1.5717	0.888577	0.885295	0.569513
-1.57169	0.888635	0.885293	0.572248
-1.57167	0.888692	0.885291	0.583622
-1.57165	0.88875	0.88529	0.575045
-1.57163	0.888807	0.885288	0.56684
-1.57161	0.888865	0.885287	0.562241
-1.5716	0.888922	0.885285	0.577469
-1.57158	0.888979	0.885284	0.587352
-1.57156	0.889037	0.885282	0.567462
-1.57154	0.889094	0.88528	0.56423
-1.57153	0.889152	0.885279	0.561184
-1.57151	0.889209	0.885277	0.567773
-1.57149	0.889267	0.885276	0.574423
-1.57147	0.889324	0.885274	0.565473
-1.57145	0.889382	0.885273	0.577469
-1.57144	0.889439	0.885271	0.561433
-1.57142	0.889497	0.885269	0.57088
-1.5714	0.889554	0.885268	0.567648
-1.57138	0.889612	0.885266	0.57952
-1.57136	0.889669	0.885265	0.563608
-1.57135	0.889727	0.885263	0.555155
-1.57133	0.889784	0.885261	0.564851
-1.57131	0.889842	0.88526	0.569016
-1.57129	0.889899	0.885258	0.565597
-1.57128	0.889957	0.885257	0.573802
-1.57126	0.890014	0.885255	0.567462
-1.57124	0.890072	0.885254	0.55559
-1.57122	0.890129	0.885252	0.547697
-1.5712	0.890187	0.88525	0.547199
-1.57119	0.890244	0.885249	0.565162
-1.57117	0.890302	0.885247	0.552793
-1.57115	0.890359	0.885246	0.558201
-1.57113	0.890417	0.885244	0.547448
-1.57112	0.890474	0.885243	0.556212
-1.5711	0.890532	0.885241	0.543284
-1.57108	0.890589	0.885239	0.560873
-1.57106	0.890647	0.885238	0.576537
-1.57104	0.890704	0.885236	0.554844
-1.57103	0.890762	0.885235	0.547572
-1.57101	0.890819	0.885233	0.546516
-1.57099	0.890877	0.885232	0.557268
-1.57097	0.890934	0.88523	0.554844
-1.57096	0.890992	0.885228	0.55932
-1.57094	0.891049	0.885227	0.543594
-1.57092	0.891107	0.885225	0.542848
-1.5709	0.891164	0.885224	0.543159
-1.57088	0.891197	0.885222	0.566716
-1.57087	0.891071	0.88522	0.549188
-1.57085	0.890945	0.885219	0.561619
-1.57083	0.890819	0.885217	0.552358
-1.57081	0.890693	0.885216	0.53452
-1.57079	0.890567	0.885214	0.551612
-1.57078	0.890441	0.885213	0.538808
-1.57076	0.890315	0.885211	0.547759
-1.57074	0.890189	0.885209	0.557455
-1.57072	0.890063	0.885208	0.545024
-1.57071	0.889937	0.885206	0.530044
-1.57069	0.889811	0.885205	0.536944
-1.57067	0.889685	0.885203	0.550556
-1.57065	0.889559	0.885202	0.536509
-1.57063	0.889433	0.8852	0.541543
-1.57062	0.889307	0.885198	0.534768
-1.5706	0.889181	0.885197	0.534333
-1.57058	0.889055	0.885195	0.539306
-1.57056	0.888929	0.885194	0.556709
-1.57055	0.888803	0.885192	0.542227
-1.57053	0.888677	0.88519	0.53943
-1.57051	0.888551	0.885189	0.546951
-1.57049	0.888425	0.885187	0.530915
-1.57047	0.888299	0.885186	0.538684
-1.57046	0.888173	0.885184	0.538995
-1.57044	0.888047	0.885183	0.529982
-1.57042	0.887921	0.885181	0.539741
-1.5704	0.887795	0.885179	0.536198
-1.57038	0.887669	0.885178	0.531598
-1.57037	0.887543	0.885176	0.539741
-1.57035	0.887417	0.885175	0.527061
-1.57033	0.887291	0.885173	0.524202
-1.57031	0.887165	0.885172	0.517986
-1.5703	0.887039	0.88517	0.539741
-1.57028	0.886913	0.885168	0.539306
-1.57026	0.886787	0.885167	0.538995
-1.57024	0.886661	0.885165	0.536509
-1.57022	0.886535	0.885164	0.529112
-1.57021	0.886409	0.885162	0.544962
-1.57019	0.886283	0.88516	0.53079
-1.57017	0.886157	0.885159	0.541232
-1.57015	0.886031	0.885157	0.531909
-1.57014	0.885905	0.885156	0.526191
-1.57012	0.885779	0.885154	0.540984
-1.5701	0.885653	0.885153	0.525134
-1.57008	0.885527	0.885151	0.518173
-1.57006	0.885401	0.885149	0.541108
-1.57005	0.885275	0.885148	0.523518
-1.57003	0.885149	0.885146	0.519975
-1.57001	0.885023	0.885145	0.522462
-1.56999	0.884897	0.885143	0.53079
-1.56998	0.884771	0.885142	0.519416
-1.56996	0.884645	0.88514	0.51724
-1.56994	0.884519	0.885138	0.537565
-1.56992	0.884393	0.885137	0.537565
-1.5699	0.884267	0.885135	0.513387
-1.56989	0.88414	0.885134	0.512019
-1.56987	0.884014	0.885132	0.532468
-1.56985	0.883888	0.88513	0.519851
-1.56983	0.883762	0.885129	0.514941
-1.56981	0.883636	0.885127	0.497413
-1.5698	0.88351	0.885126	0.523705
-1.56978	0.883384	0.885124	0.514008
-1.56976	0.883258	0.885123	0.522213
-1.56974	0.883132	0.885121	0.507544
-1.56973	0.883006	0.885119	0.510963
-1.56971	0.88288	0.885118	0.531225
-1.56969	0.882771	0.885116	0.523705
-1.56967	0.88275	0.885115	0.513698
-1.56965	0.88273	0.885113	0.513263
-1.56964	0.88271	0.885111	0.50742
-1.56962	0.882689	0.88511	0.503131
-1.5696	0.882669	0.885108	0.51233
-1.56958	0.882649	0.885107	0.50742
-1.56957	0.882628	0.885105	0.50599
-1.56955	0.882608	0.885104	0.508352
-1.56953	0.882588	0.885102	0.516805
-1.56951	0.882568	0.8851	0.504747
-1.56949	0.882547	0.885099	0.508477
-1.56948	0.882527	0.885097	0.510155
-1.56946	0.882507	0.885096	0.510776
-1.56944	0.882486	0.885094	0.507047
-1.56942	0.882466	0.885093	0.513076
-1.5694	0.882446	0.885091	0.49617
-1.56939	0.882425	0.885089	0.500148
-1.56937	0.882405	0.885088	0.514941
-1.56935	0.882385	0.885086	0.497537
-1.56933	0.882364	0.885085	0.498594
-1.56932	0.882344	0.885083	0.514319
-1.5693	0.882324	0.885081	0.502758
-1.56928	0.882303	0.88508	0.506177
-1.56926	0.882283	0.885078	0.501702
-1.56924	0.882263	0.885077	0.506363
-1.56923	0.882242	0.885075	0.507855
-1.56921	0.882222	0.885074	0.484298
-1.56919	0.882202	0.885072	0.491881
-1.56917	0.882181	0.88507	0.502075
-1.56916	0.882161	0.885069	0.485728
-1.56914	0.882141	0.885067	0.496916
-1.56912	0.88212	0.885066	0.502945
-1.5691	0.8821	0.885064	0.510155
-1.56908	0.88208	0.885062	0.495983
-1.56907	0.882059	0.885061	0.501577
-1.56905	0.882039	0.885059	0.505058
-1.56903	0.882019	0.885058	0.49617
-1.56901	0.881998	0.885056	0.501888
-1.569	0.881978	0.885055	0.498159
-1.56898	0.881958	0.885053	0.491073
-1.56896	0.881937	0.885051	0.500521
-1.56894	0.881917	0.88505	0.497724
-1.56892	0.881897	0.885048	0.494057
-1.56891	0.881876	0.885047	0.49791
-1.56889	0.881856	0.885045	0.488152
-1.56887	0.881836	0.885043	0.500956
-1.56885	0.881816	0.885042	0.48983
-1.56883	0.881795	0.88504	0.491819
-1.56882	0.881775	0.885039	0.482931
-1.5688	0.881755	0.885037	0.49157
-1.56878	0.881734	0.885036	0.490949
-1.56876	0.881714	0.885034	0.49126
-1.56875	0.881694	0.885032	0.495548
-1.56873	0.881673	0.885031	0.477213
-1.56871	0.881653	0.885029	0.485231
-1.56869	0.881633	0.885028	0.494616
-1.56867	0.881612	0.885026	0.490638
-1.56866	0.881592	0.885024	0.488773
-1.56864	0.881572	0.885023	0.487406
-1.56862	0.881551	0.885021	0.481253
-1.5686	0.881531	0.88502	0.48722
-1.56859	0.881511	0.885018	0.481377
-1.56857	0.88149	0.885017	0.482744
-1.56855	0.88147	0.885015	0.487717
-1.56853	0.88145	0.885013	0.484609
-1.56851	0.881429	0.885012	0.486784
-1.5685	0.8814	0.88501	0.475037
-1.56848	0.881327	0.885009	0.478456
-1.56846	0.881255	0.885007	0.495548
-1.56844	0.881182	0.885005	0.495673
-1.56842	0.881109	0.885004	0.462917
-1.56841	0.881037	0.885002	0.481998
-1.56839	0.880964	0.885001	0.47137
-1.56837	0.880892	0.884999	0.47137
-1.56835	0.880819	0.884998	0.479885
-1.56834	0.880747	0.884996	0.478269
-1.56832	0.880674	0.884994	0.481688
-1.5683	0.880601	0.884993	0.483366
-1.56828	0.880529	0.884991	0.471059
-1.56826	0.880456	0.88499	0.473172
-1.56825	0.880384	0.884988	0.467081
-1.56823	0.880311	0.884986	0.475348
-1.56821	0.880238	0.884985	0.482931
-1.56819	0.880166	0.884983	0.476467
-1.56818	0.880093	0.884982	0.468449
-1.56816	0.880021	0.88498	0.459001
-1.56814	0.879948	0.884979	0.475224
-1.56812	0.879875	0.884977	0.459187
-1.5681	0.879803	0.884975	0.480258
[truncated: 178,002 more rows]
