# Supplementary material for: Integrated microcavity electric field sensors using Pound-Drever-Hall detection
Source: Nat Commun. 2024 Feb 15;15:1386. doi: 10.1038/s41467-024-45699-w (PMC10869830; doi:10.1038/s41467-024-45699-w)
Supplement: Supplementary file 3 — Source Data [file 41467_2024_45699_MOESM3_ESM.zip › Source Data/Fig2.d.xlsx]

## Sheet: Data
Device1, freq. (GHz)	Device1, signal (mV)	Device2, freq. (GHz)	Device2, signal (mV)
-5.24439	-8.8432	-5.21273	-10.5116
-5.24424	-9.0602	-5.21259	-10.3582
-5.2441	-8.8432	-5.21244	-10.0513
-5.24395	-9.16875	-5.21229	-10.3582
-5.2438	-9.16875	-5.21214	-9.59098
-5.24365	-8.9517	-5.21199	-9.43747
-5.2435	-8.9517	-5.21184	-10.3582
-5.24335	-8.9517	-5.21169	-10.0513
-5.2432	-9.16875	-5.21154	-10.0513
-5.24305	-8.9517	-5.21139	-10.6652
-5.2429	-8.7347	-5.21125	-9.89787
-5.24275	-8.9517	-5.2111	-9.89787
-5.2426	-9.16875	-5.21095	-9.28403
-5.24245	-8.8432	-5.2108	-10.0513
-5.2423	-9.27725	-5.21065	-9.74443
-5.24215	-8.5177	-5.2105	-9.28403
-5.242	-8.7347	-5.21035	-9.59098
-5.24185	-8.6262	-5.2102	-8.8237
-5.2417	-8.5177	-5.21005	-9.43747
-5.24155	-8.8432	-5.2099	-9.43747
-5.2414	-8.6262	-5.20976	-9.89787
-5.24125	-8.8432	-5.20961	-10.0513
-5.2411	-8.4092	-5.20946	-9.13059
-5.24095	-8.7347	-5.20931	-9.28403
-5.2408	-8.7347	-5.20916	-9.74443
-5.24065	-8.5177	-5.20901	-9.59098
-5.2405	-8.5177	-5.20886	-9.13059
-5.24035	-8.8432	-5.20871	-9.59098
-5.2402	-9.38575	-5.20856	-9.43747
-5.24005	-9.16875	-5.20842	-9.59098
-5.2399	-8.08365	-5.20827	-9.74443
-5.23975	-8.7347	-5.20812	-9.28403
-5.2396	-8.5177	-5.20797	-8.67026
-5.23945	-8.7347	-5.20782	-9.28403
-5.2393	-8.9517	-5.20767	-8.8237
-5.23915	-8.7347	-5.20752	-8.97714
-5.239	-8.8432	-5.20737	-9.59098
-5.23885	-8.7347	-5.20722	-9.28403
-5.2387	-8.4092	-5.20708	-9.59098
-5.23855	-8.7347	-5.20693	-8.97714
-5.2384	-9.16875	-5.20678	-8.67026
-5.23825	-8.9517	-5.20663	-8.36331
-5.2381	-8.4092	-5.20648	-9.74443
-5.23795	-9.0602	-5.20633	-8.8237
-5.2378	-9.0602	-5.20618	-9.59098
-5.23765	-8.4092	-5.20603	-9.74443
-5.2375	-8.9517	-5.20588	-9.13059
-5.23735	-8.8432	-5.20573	-8.20986
-5.2372	-8.4092	-5.20559	-8.67026
-5.23705	-8.8432	-5.20544	-8.67026
-5.2369	-9.16875	-5.20529	-8.8237
-5.23675	-9.16875	-5.20514	-8.8237
-5.2366	-9.16875	-5.20499	-8.97714
-5.23645	-8.9517	-5.20484	-9.43747
-5.2363	-9.27725	-5.20469	-8.97714
-5.23615	-9.0602	-5.20454	-8.67026
-5.236	-8.8432	-5.20439	-9.43747
-5.23585	-8.9517	-5.20425	-8.97714
-5.2357	-9.16875	-5.2041	-9.13059
-5.23555	-8.7347	-5.20395	-8.8237
-5.2354	-8.9517	-5.2038	-8.67026
-5.23525	-9.0602	-5.20365	-9.28403
-5.23511	-9.27725	-5.2035	-8.36331
-5.23496	-8.9517	-5.20335	-8.8237
-5.23481	-9.27725	-5.2032	-8.51682
-5.23466	-8.4092	-5.20305	-7.90298
-5.23451	-8.7347	-5.20291	-8.67026
-5.23436	-9.16875	-5.20276	-8.36331
-5.23421	-8.8432	-5.20261	-8.51682
-5.23406	-8.5177	-5.20246	-8.51682
-5.23391	-8.7347	-5.20231	-9.13059
-5.23376	-8.9517	-5.20216	-8.97714
-5.23361	-8.6262	-5.20201	-8.8237
-5.23346	-8.6262	-5.20186	-8.51682
-5.23331	-8.8432	-5.20171	-8.51682
-5.23316	-8.7347	-5.20156	-9.28403
-5.23301	-9.0602	-5.20142	-8.67026
-5.23286	-8.7347	-5.20127	-8.36331
-5.23271	-8.8432	-5.20112	-8.36331
-5.23256	-8.7347	-5.20097	-8.97714
-5.23241	-8.9517	-5.20082	-8.20986
-5.23226	-8.6262	-5.20067	-8.05642
-5.23211	-8.08365	-5.20052	-8.8237
-5.23196	-9.0602	-5.20037	-8.51682
-5.23181	-8.7347	-5.20022	-8.20986
-5.23166	-8.4092	-5.20008	-8.51682
-5.23151	-8.6262	-5.19993	-8.67026
-5.23136	-8.5177	-5.19978	-8.67026
-5.23121	-9.0602	-5.19963	-8.67026
-5.23106	-8.8432	-5.19948	-9.28403
-5.23091	-8.8432	-5.19933	-8.8237
-5.23076	-8.9517	-5.19918	-8.51682
-5.23061	-8.4092	-5.19903	-8.36331
-5.23046	-8.5177	-5.19888	-8.97714
-5.23031	-8.4092	-5.19874	-9.59098
-5.23016	-8.5177	-5.19859	-8.67026
-5.23001	-8.5177	-5.19844	-8.36331
-5.22986	-8.7347	-5.19829	-8.97714
-5.22971	-8.4092	-5.19814	-9.59098
-5.22956	-8.6262	-5.19799	-8.97714
-5.22941	-8.6262	-5.19784	-9.28403
-5.22926	-8.08365	-5.19769	-8.51682
-5.22911	-8.5177	-5.19754	-8.97714
-5.22896	-8.4092	-5.19739	-8.97714
-5.22881	-8.4092	-5.19725	-8.97714
-5.22866	-8.5177	-5.1971	-9.59098
-5.22851	-8.7347	-5.19695	-8.51682
-5.22836	-8.8432	-5.1968	-9.59098
-5.22821	-8.6262	-5.19665	-9.74443
-5.22806	-8.9517	-5.1965	-9.43747
-5.22791	-8.4092	-5.19635	-8.8237
-5.22776	-8.6262	-5.1962	-8.97714
-5.22761	-8.5177	-5.19605	-9.13059
-5.22746	-8.30065	-5.19591	-9.43747
-5.22731	-8.9517	-5.19576	-9.13059
-5.22716	-9.16875	-5.19561	-9.13059
-5.22701	-8.4092	-5.19546	-8.67026
-5.22686	-8.9517	-5.19531	-9.74443
-5.22671	-8.4092	-5.19516	-9.43747
-5.22656	-8.5177	-5.19501	-8.67026
-5.22641	-8.30065	-5.19486	-9.43747
-5.22626	-8.4092	-5.19471	-9.89787
-5.22611	-8.4092	-5.19457	-8.97714
-5.22597	-8.08365	-5.19442	-9.89787
-5.22582	-8.4092	-5.19427	-9.43747
-5.22567	-8.30065	-5.19412	-9.74443
-5.22552	-8.30065	-5.19397	-9.13059
-5.22537	-8.5177	-5.19382	-9.43747
-5.22522	-7.97515	-5.19367	-9.43747
-5.22507	-8.5177	-5.19352	-9.28403
-5.22492	-7.97515	-5.19337	-8.67026
-5.22477	-7.86665	-5.19322	-9.28403
-5.22462	-8.5177	-5.19308	-9.59098
-5.22447	-7.86665	-5.19293	-9.89787
-5.22432	-8.08365	-5.19278	-9.43747
-5.22417	-8.30065	-5.19263	-9.43747
-5.22402	-7.75815	-5.19248	-9.74443
-5.22387	-7.86665	-5.19233	-9.74443
-5.22372	-8.08365	-5.19218	-9.59098
-5.22357	-7.97515	-5.19203	-9.59098
-5.22342	-8.08365	-5.19188	-10.2048
-5.22327	-8.08365	-5.19174	-9.59098
-5.22312	-7.97515	-5.19159	-9.28403
-5.22297	-7.97515	-5.19144	-9.13059
-5.22282	-8.08365	-5.19129	-9.74443
-5.22267	-8.08365	-5.19114	-9.13059
-5.22252	-7.3241	-5.19099	-9.43747
-5.22237	-7.75815	-5.19084	-9.74443
-5.22222	-8.6262	-5.19069	-9.28403
-5.22207	-8.5177	-5.19054	-9.59098
-5.22192	-8.30065	-5.19039	-9.59098
-5.22177	-7.64965	-5.19025	-9.13059
-5.22162	-8.19215	-5.1901	-9.59098
-5.22147	-8.30065	-5.18995	-9.28403
-5.22132	-7.64965	-5.1898	-9.13059
-5.22117	-8.5177	-5.18965	-9.43747
-5.22102	-8.30065	-5.1895	-9.59098
-5.22087	-8.30065	-5.18935	-9.13059
-5.22072	-8.4092	-5.1892	-9.74443
-5.22057	-8.19215	-5.18905	-9.59098
-5.22042	-7.97515	-5.18891	-8.97714
-5.22027	-8.30065	-5.18876	-9.28403
-5.22012	-8.4092	-5.18861	-9.28403
-5.21997	-7.97515	-5.18846	-9.59098
-5.21982	-8.5177	-5.18831	-8.97714
-5.21967	-8.30065	-5.18816	-9.43747
-5.21952	-8.30065	-5.18801	-9.43747
-5.21937	-8.30065	-5.18786	-8.8237
-5.21922	-7.97515	-5.18771	-9.13059
-5.21907	-8.4092	-5.18757	-8.67026
-5.21892	-7.86665	-5.18742	-8.97714
-5.21877	-7.54115	-5.18727	-8.36331
-5.21862	-7.75815	-5.18712	-8.67026
-5.21847	-8.08365	-5.18697	-8.8237
-5.21832	-7.75815	-5.18682	-8.51682
-5.21817	-7.97515	-5.18667	-8.8237
-5.21802	-7.64965	-5.18652	-9.28403
-5.21787	-7.97515	-5.18637	-8.97714
-5.21772	-7.64965	-5.18622	-8.67026
-5.21757	-7.4326	-5.18608	-8.67026
-5.21742	-7.4326	-5.18593	-8.36331
-5.21727	-7.75815	-5.18578	-8.8237
-5.21712	-7.97515	-5.18563	-7.90298
-5.21697	-7.97515	-5.18548	-9.28403
-5.21683	-7.97515	-5.18533	-9.28403
-5.21668	-7.54115	-5.18518	-8.8237
-5.21653	-7.4326	-5.18503	-8.67026
-5.21638	-7.4326	-5.18488	-8.51682
-5.21623	-7.3241	-5.18474	-8.20986
-5.21608	-7.86665	-5.18459	-9.13059
-5.21593	-7.3241	-5.18444	-8.97714
-5.21578	-7.3241	-5.18429	-8.97714
-5.21563	-7.4326	-5.18414	-7.74954
-5.21548	-7.2156	-5.18399	-8.97714
-5.21533	-7.3241	-5.18384	-8.8237
-5.21518	-7.64965	-5.18369	-8.20986
-5.21503	-7.2156	-5.18354	-8.20986
-5.21488	-7.4326	-5.1834	-8.8237
-5.21473	-7.3241	-5.18325	-8.20986
-5.21458	-7.2156	-5.1831	-8.36331
-5.21443	-7.75815	-5.18295	-7.74954
-5.21428	-7.1071	-5.1828	-8.8237
-5.21413	-7.3241	-5.18265	-8.51682
-5.21398	-7.54115	-5.1825	-8.36331
-5.21383	-7.2156	-5.18235	-8.36331
-5.21368	-7.4326	-5.1822	-7.59609
-5.21353	-8.30065	-5.18205	-8.51682
-5.21338	-7.3241	-5.18191	-7.59609
-5.21323	-7.4326	-5.18176	-8.20986
-5.21308	-7.75815	-5.18161	-7.90298
-5.21293	-7.3241	-5.18146	-8.36331
-5.21278	-7.86665	-5.18131	-8.05642
-5.21263	-7.86665	-5.18116	-7.90298
-5.21248	-7.75815	-5.18101	-7.74954
-5.21233	-7.2156	-5.18086	-8.05642
-5.21218	-7.3241	-5.18071	-7.74954
-5.21203	-7.54115	-5.18057	-8.20986
-5.21188	-7.75815	-5.18042	-7.44265
-5.21173	-7.86665	-5.18027	-8.05642
-5.21158	-7.75815	-5.18012	-7.90298
-5.21143	-7.97515	-5.17997	-7.90298
-5.21128	-7.3241	-5.17982	-8.51682
-5.21113	-7.54115	-5.17967	-8.36331
-5.21098	-7.54115	-5.17952	-8.20986
-5.21083	-7.4326	-5.17937	-8.36331
-5.21068	-7.64965	-5.17923	-8.05642
-5.21053	-7.2156	-5.17908	-7.90298
-5.21038	-7.54115	-5.17893	-8.05642
-5.21023	-7.2156	-5.17878	-8.8237
-5.21008	-6.8901	-5.17863	-8.05642
-5.20993	-7.2156	-5.17848	-8.51682
-5.20978	-7.3241	-5.17833	-8.20986
-5.20963	-7.2156	-5.17818	-8.05642
-5.20948	-6.9986	-5.17803	-7.90298
-5.20933	-6.7816	-5.17788	-8.97714
-5.20918	-6.8901	-5.17774	-8.05642
-5.20903	-6.9986	-5.17759	-8.05642
-5.20888	-6.7816	-5.17744	-7.90298
-5.20873	-7.54115	-5.17729	-7.90298
-5.20858	-6.56455	-5.17714	-7.59609
-5.20843	-6.9986	-5.17699	-8.36331
-5.20828	-6.34755	-5.17684	-8.20986
-5.20813	-6.7816	-5.17669	-7.44265
-5.20798	-6.9986	-5.17654	-8.36331
-5.20783	-6.56455	-5.1764	-8.20986
-5.20769	-6.9986	-5.17625	-8.8237
-5.20754	-7.2156	-5.1761	-8.05642
-5.20739	-6.9986	-5.17595	-8.36331
-5.20724	-6.56455	-5.1758	-8.36331
-5.20709	-6.7816	-5.17565	-8.51682
-5.20694	-6.67305	-5.1755	-8.36331
-5.20679	-6.67305	-5.17535	-8.20986
-5.20664	-6.8901	-5.1752	-8.05642
-5.20649	-7.1071	-5.17506	-8.8237
-5.20634	-6.7816	-5.17491	-8.8237
-5.20619	-6.8901	-5.17476	-8.36331
-5.20604	-6.7816	-5.17461	-8.97714
-5.20589	-6.8901	-5.17446	-8.8237
-5.20574	-6.45605	-5.17431	-8.36331
-5.20559	-7.54115	-5.17416	-8.51682
-5.20544	-7.1071	-5.17401	-8.51682
-5.20529	-7.1071	-5.17386	-8.97714
-5.20514	-6.67305	-5.17371	-8.97714
-5.20499	-7.1071	-5.17357	-9.13059
-5.20484	-6.8901	-5.17342	-8.51682
-5.20469	-7.4326	-5.17327	-8.05642
-5.20454	-7.1071	-5.17312	-7.74954
-5.20439	-7.2156	-5.17297	-8.8237
-5.20424	-6.67305	-5.17282	-8.97714
-5.20409	-7.54115	-5.17267	-8.8237
-5.20394	-7.1071	-5.17252	-8.36331
-5.20379	-7.2156	-5.17237	-8.36331
-5.20364	-6.8901	-5.17223	-8.67026
-5.20349	-6.67305	-5.17208	-8.05642
-5.20334	-6.56455	-5.17193	-8.51682
-5.20319	-6.9986	-5.17178	-7.90298
-5.20304	-6.9986	-5.17163	-8.51682
-5.20289	-6.67305	-5.17148	-8.36331
-5.20274	-7.1071	-5.17133	-8.05642
-5.20259	-6.67305	-5.17118	-8.67026
-5.20244	-6.8901	-5.17103	-8.8237
-5.20229	-6.67305	-5.17088	-8.97714
-5.20214	-5.805	-5.17074	-8.51682
-5.20199	-6.8901	-5.17059	-8.20986
-5.20184	-6.67305	-5.17044	-8.36331
-5.20169	-6.7816	-5.17029	-8.67026
-5.20154	-6.13055	-5.17014	-8.05642
-5.20139	-6.56455	-5.16999	-8.67026
-5.20124	-6.56455	-5.16984	-8.97714
-5.20109	-6.23905	-5.16969	-9.43747
-5.20094	-6.56455	-5.16954	-8.36331
-5.20079	-6.45605	-5.1694	-8.20986
-5.20064	-6.23905	-5.16925	-8.51682
-5.20049	-6.34755	-5.1691	-8.36331
-5.20034	-6.45605	-5.16895	-8.05642
-5.20019	-6.13055	-5.1688	-8.05642
-5.20004	-6.02205	-5.16865	-8.8237
-5.19989	-6.13055	-5.1685	-7.74954
-5.19974	-6.23905	-5.16835	-7.90298
-5.19959	-6.13055	-5.1682	-8.20986
-5.19944	-6.23905	-5.16806	-7.90298
-5.19929	-6.34755	-5.16791	-7.90298
-5.19914	-5.805	-5.16776	-7.90298
-5.19899	-6.34755	-5.16761	-7.74954
-5.19884	-6.45605	-5.16746	-8.51682
-5.19869	-6.34755	-5.16731	-7.74954
-5.19855	-6.02205	-5.16716	-7.44265
-5.1984	-6.13055	-5.16701	-7.28914
-5.19825	-6.23905	-5.16686	-8.05642
-5.1981	-6.56455	-5.16671	-7.44265
-5.19795	-6.7816	-5.16657	-8.51682
-5.1978	-6.23905	-5.16642	-7.90298
-5.19765	-7.1071	-5.16627	-8.05642
-5.1975	-6.67305	-5.16612	-7.44265
-5.19735	-6.45605	-5.16597	-7.90298
-5.1972	-6.9986	-5.16582	-7.44265
-5.19705	-6.45605	-5.16567	-8.67026
-5.1969	-6.67305	-5.16552	-7.59609
-5.19675	-6.56455	-5.16537	-8.05642
-5.1966	-6.56455	-5.16523	-7.74954
-5.19645	-6.56455	-5.16508	-7.59609
-5.1963	-6.7816	-5.16493	-7.44265
-5.19615	-6.67305	-5.16478	-7.90298
-5.196	-6.67305	-5.16463	-7.28914
-5.19585	-6.34755	-5.16448	-7.90298
-5.1957	-6.34755	-5.16433	-7.44265
-5.19555	-6.8901	-5.16418	-7.28914
-5.1954	-6.56455	-5.16403	-7.59609
-5.19525	-6.34755	-5.16389	-7.44265
-5.1951	-6.67305	-5.16374	-6.98226
-5.19495	-6.56455	-5.16359	-7.59609
-5.1948	-6.56455	-5.16344	-7.74954
-5.19465	-5.9135	-5.16329	-7.44265
-5.1945	-6.13055	-5.16314	-6.67537
-5.19435	-6.23905	-5.16299	-7.1357
-5.1942	-5.6965	-5.16284	-7.44265
-5.19405	-6.13055	-5.16269	-7.28914
-5.1939	-5.9135	-5.16254	-7.44265
-5.19375	-6.02205	-5.1624	-7.74954
-5.1936	-6.34755	-5.16225	-6.36849
-5.19345	-5.6965	-5.1621	-7.44265
-5.1933	-6.23905	-5.16195	-7.28914
-5.19315	-5.9135	-5.1618	-6.82881
-5.193	-6.45605	-5.16165	-7.74954
-5.19285	-5.805	-5.1615	-7.28914
-5.1927	-5.6965	-5.16135	-7.90298
-5.19255	-6.02205	-5.1612	-6.82881
-5.1924	-5.371	-5.16106	-6.82881
-5.19225	-5.805	-5.16091	-6.98226
-5.1921	-5.371	-5.16076	-7.59609
-5.19195	-6.02205	-5.16061	-7.90298
-5.1918	-5.371	-5.16046	-7.1357
-5.19165	-5.9135	-5.16031	-7.59609
-5.1915	-5.6965	-5.16016	-7.28914
-5.19135	-5.6965	-5.16001	-7.90298
-5.1912	-6.13055	-5.15986	-7.44265
-5.19105	-6.13055	-5.15972	-7.44265
-5.1909	-6.34755	-5.15957	-7.44265
-5.19075	-5.805	-5.15942	-6.98226
-5.1906	-5.588	-5.15927	-7.44265
-5.19045	-6.02205	-5.15912	-7.44265
-5.1903	-5.9135	-5.15897	-7.90298
-5.19015	-6.56455	-5.15882	-7.1357
-5.19	-5.805	-5.15867	-7.59609
-5.18985	-5.4795	-5.15852	-7.28914
-5.1897	-6.13055	-5.15837	-6.52193
-5.18955	-6.02205	-5.15823	-7.74954
-5.18941	-6.34755	-5.15808	-7.44265
-5.18926	-6.02205	-5.15793	-7.1357
-5.18911	-6.23905	-5.15778	-7.1357
-5.18896	-6.23905	-5.15763	-7.44265
-5.18881	-6.13055	-5.15748	-7.1357
-5.18866	-6.45605	-5.15733	-7.74954
-5.18851	-6.23905	-5.15718	-7.90298
-5.18836	-6.23905	-5.15703	-7.1357
-5.18821	-6.7816	-5.15689	-7.28914
-5.18806	-6.23905	-5.15674	-7.28914
-5.18791	-6.13055	-5.15659	-8.20986
-5.18776	-6.23905	-5.15644	-7.74954
-5.18761	-5.805	-5.15629	-8.05642
-5.18746	-6.23905	-5.15614	-7.59609
-5.18731	-5.4795	-5.15599	-7.74954
-5.18716	-5.9135	-5.15584	-7.59609
-5.18701	-6.13055	-5.15569	-7.90298
-5.18686	-6.23905	-5.15555	-7.44265
-5.18671	-5.6965	-5.1554	-7.59609
-5.18656	-5.6965	-5.15525	-7.59609
-5.18641	-6.13055	-5.1551	-7.90298
-5.18626	-6.02205	-5.15495	-7.74954
-5.18611	-5.805	-5.1548	-7.59609
-5.18596	-5.6965	-5.15465	-7.74954
-5.18581	-5.4795	-5.1545	-7.74954
-5.18566	-5.805	-5.15435	-7.74954
-5.18551	-5.6965	-5.1542	-7.44265
-5.18536	-5.371	-5.15406	-7.74954
-5.18521	-5.588	-5.15391	-7.28914
-5.18506	-5.6965	-5.15376	-8.20986
-5.18491	-5.371	-5.15361	-7.28914
-5.18476	-5.805	-5.15346	-7.90298
-5.18461	-5.805	-5.15331	-6.98226
-5.18446	-5.6965	-5.15316	-7.44265
-5.18431	-5.2625	-5.15301	-7.90298
-5.18416	-5.371	-5.15286	-7.28914
-5.18401	-5.9135	-5.15272	-8.36331
-5.18386	-6.13055	-5.15257	-7.74954
-5.18371	-5.588	-5.15242	-7.74954
-5.18356	-5.805	-5.15227	-7.90298
-5.18341	-6.23905	-5.15212	-6.98226
-5.18326	-5.6965	-5.15197	-7.74954
-5.18311	-5.4795	-5.15182	-8.51682
-5.18296	-5.805	-5.15167	-7.74954
-5.18281	-5.371	-5.15152	-7.74954
-5.18266	-5.4795	-5.15137	-6.98226
-5.18251	-5.588	-5.15123	-8.05642
-5.18236	-5.805	-5.15108	-7.74954
-5.18221	-5.4795	-5.15093	-7.44265
-5.18206	-5.9135	-5.15078	-7.44265
-5.18191	-6.13055	-5.15063	-6.82881
-5.18176	-6.02205	-5.15048	-7.44265
-5.18161	-5.9135	-5.15033	-7.74954
-5.18146	-6.13055	-5.15018	-6.98226
-5.18131	-5.805	-5.15003	-8.05642
-5.18116	-5.9135	-5.14989	-6.82881
-5.18101	-6.34755	-5.14974	-7.28914
-5.18086	-6.13055	-5.14959	-6.98226
-5.18071	-6.23905	-5.14944	-6.67537
-5.18056	-5.9135	-5.14929	-7.1357
-5.18041	-6.34755	-5.14914	-6.67537
-5.18027	-6.13055	-5.14899	-7.74954
-5.18012	-6.23905	-5.14884	-6.98226
-5.17997	-6.23905	-5.14869	-7.1357
-5.17982	-6.34755	-5.14855	-6.82881
-5.17967	-6.02205	-5.1484	-6.82881
-5.17952	-6.02205	-5.14825	-7.1357
-5.17937	-6.13055	-5.1481	-6.82881
-5.17922	-6.02205	-5.14795	-6.82881
-5.17907	-5.588	-5.1478	-6.98226
-5.17892	-5.9135	-5.14765	-6.82881
-5.17877	-5.4795	-5.1475	-6.67537
-5.17862	-5.371	-5.14735	-6.98226
-5.17847	-5.9135	-5.1472	-6.67537
-5.17832	-5.4795	-5.14706	-7.1357
-5.17817	-5.805	-5.14691	-6.98226
-5.17802	-5.4795	-5.14676	-6.82881
-5.17787	-5.588	-5.14661	-6.82881
-5.17772	-5.4795	-5.14646	-7.1357
-5.17757	-5.2625	-5.14631	-6.98226
-5.17742	-5.588	-5.14616	-6.52193
-5.17727	-5.9135	-5.14601	-6.82881
-5.17712	-5.4795	-5.14586	-6.21497
-5.17697	-5.588	-5.14572	-6.52193
-5.17682	-5.6965	-5.14557	-6.82881
-5.17667	-6.23905	-5.14542	-6.36849
-5.17652	-5.588	-5.14527	-6.98226
-5.17637	-5.4795	-5.14512	-6.52193
-5.17622	-5.371	-5.14497	-6.21497
-5.17607	-6.02205	-5.14482	-6.52193
-5.17592	-5.9135	-5.14467	-6.21497
-5.17577	-5.371	-5.14452	-6.98226
-5.17562	-5.6965	-5.14438	-6.36849
-5.17547	-5.588	-5.14423	-6.67537
-5.17532	-5.805	-5.14408	-6.21497
-5.17517	-6.23905	-5.14393	-6.21497
-5.17502	-5.805	-5.14378	-6.52193
-5.17487	-5.588	-5.14363	-6.67537
-5.17472	-5.9135	-5.14348	-6.67537
-5.17457	-6.56455	-5.14333	-6.82881
-5.17442	-6.23905	-5.14318	-5.90809
-5.17427	-5.805	-5.14303	-6.67537
-5.17412	-5.9135	-5.14289	-6.67537
-5.17397	-6.13055	-5.14274	-6.82881
-5.17382	-6.23905	-5.14259	-6.36849
-5.17367	-6.45605	-5.14244	-7.44265
-5.17352	-6.23905	-5.14229	-6.67537
-5.17337	-6.7816	-5.14214	-6.52193
-5.17322	-6.23905	-5.14199	-6.82881
-5.17307	-6.9986	-5.14184	-7.28914
-5.17292	-6.56455	-5.14169	-7.44265
-5.17277	-6.13055	-5.14155	-6.82881
-5.17262	-6.34755	-5.1414	-6.67537
-5.17247	-6.02205	-5.14125	-6.82881
-5.17232	-6.7816	-5.1411	-6.67537
-5.17217	-6.34755	-5.14095	-6.36849
-5.17202	-6.56455	-5.1408	-6.67537
-5.17187	-6.7816	-5.14065	-6.82881
-5.17172	-6.23905	-5.1405	-7.44265
-5.17157	-6.13055	-5.14035	-6.98226
-5.17142	-6.23905	-5.14021	-6.36849
-5.17127	-6.34755	-5.14006	-6.36849
-5.17113	-6.13055	-5.13991	-6.98226
-5.17098	-6.45605	-5.13976	-6.21497
-5.17083	-6.34755	-5.13961	-6.98226
-5.17068	-6.02205	-5.13946	-6.82881
-5.17053	-5.9135	-5.13931	-7.59609
-5.17038	-6.56455	-5.13916	-6.98226
-5.17023	-6.23905	-5.13901	-6.82881
-5.17008	-5.588	-5.13886	-6.82881
-5.16993	-5.588	-5.13872	-6.98226
-5.16978	-6.45605	-5.13857	-6.52193
-5.16963	-5.805	-5.13842	-6.06153
-5.16948	-6.23905	-5.13827	-6.67537
-5.16933	-6.13055	-5.13812	-6.82881
-5.16918	-5.9135	-5.13797	-6.98226
-5.16903	-5.805	-5.13782	-6.67537
-5.16888	-5.588	-5.13767	-7.44265
-5.16873	-5.9135	-5.13752	-6.82881
-5.16858	-6.13055	-5.13738	-6.21497
-5.16843	-5.6965	-5.13723	-7.1357
-5.16828	-6.02205	-5.13708	-6.21497
-5.16813	-6.67305	-5.13693	-6.98226
-5.16798	-5.9135	-5.13678	-6.36849
-5.16783	-6.34755	-5.13663	-7.59609
-5.16768	-6.13055	-5.13648	-6.82881
-5.16753	-6.02205	-5.13633	-6.52193
-5.16738	-6.56455	-5.13618	-6.06153
-5.16723	-6.34755	-5.13603	-6.52193
-5.16708	-6.45605	-5.13589	-6.98226
-5.16693	-6.45605	-5.13574	-6.67537
-5.16678	-6.9986	-5.13559	-6.21497
-5.16663	-6.56455	-5.13544	-6.21497
-5.16648	-6.9986	-5.13529	-6.82881
-5.16633	-6.67305	-5.13514	-6.36849
-5.16618	-6.56455	-5.13499	-6.82881
-5.16603	-6.45605	-5.13484	-6.82881
-5.16588	-7.1071	-5.13469	-6.36849
-5.16573	-6.34755	-5.13455	-6.98226
-5.16558	-6.56455	-5.1344	-6.36849
-5.16543	-6.67305	-5.13425	-6.67537
-5.16528	-7.2156	-5.1341	-5.90809
-5.16513	-6.7816	-5.13395	-6.52193
-5.16498	-6.67305	-5.1338	-6.67537
-5.16483	-6.7816	-5.13365	-6.21497
-5.16468	-7.1071	-5.1335	-6.21497
-5.16453	-6.67305	-5.13335	-6.36849
-5.16438	-6.56455	-5.13321	-6.82881
-5.16423	-7.2156	-5.13306	-6.36849
-5.16408	-6.56455	-5.13291	-6.36849
-5.16393	-6.7816	-5.13276	-6.67537
-5.16378	-6.8901	-5.13261	-6.21497
-5.16363	-6.45605	-5.13246	-6.36849
-5.16348	-6.13055	-5.13231	-6.36849
-5.16333	-6.7816	-5.13216	-5.90809
-5.16318	-6.7816	-5.13201	-6.36849
-5.16303	-6.9986	-5.13186	-6.21497
-5.16288	-6.9986	-5.13172	-6.36849
-5.16273	-6.9986	-5.13157	-6.67537
-5.16258	-6.45605	-5.13142	-6.06153
-5.16243	-6.56455	-5.13127	-6.06153
-5.16228	-6.56455	-5.13112	-5.75465
-5.16213	-6.23905	-5.13097	-6.52193
-5.16199	-6.8901	-5.13082	-6.06153
-5.16184	-6.7816	-5.13067	-5.44776
-5.16169	-6.45605	-5.13052	-6.06153
-5.16154	-6.45605	-5.13038	-4.83392
-5.16139	-6.34755	-5.13023	-5.44776
-5.16124	-6.23905	-5.13008	-5.90809
-5.16109	-6.56455	-5.12993	-6.67537
-5.16094	-6.45605	-5.12978	-6.06153
-5.16079	-6.67305	-5.12963	-6.52193
-5.16064	-6.67305	-5.12948	-6.21497
-5.16049	-6.8901	-5.12933	-5.75465
-5.16034	-6.67305	-5.12918	-6.06153
-5.16019	-6.7816	-5.12904	-6.21497
-5.16004	-6.67305	-5.12889	-6.06153
-5.15989	-6.23905	-5.12874	-6.36849
-5.15974	-6.8901	-5.12859	-5.90809
-5.15959	-6.8901	-5.12844	-6.67537
-5.15944	-6.9986	-5.12829	-6.21497
-5.15929	-6.9986	-5.12814	-6.06153
-5.15914	-6.7816	-5.12799	-5.90809
-5.15899	-6.9986	-5.12784	-5.90809
-5.15884	-6.7816	-5.12769	-6.06153
-5.15869	-6.9986	-5.12755	-6.36849
-5.15854	-7.54115	-5.1274	-6.82881
-5.15839	-7.4326	-5.12725	-5.6012
-5.15824	-7.4326	-5.1271	-5.90809
-5.15809	-7.75815	-5.12695	-5.75465
-5.15794	-7.1071	-5.1268	-6.21497
-5.15779	-7.3241	-5.12665	-6.52193
-5.15764	-7.2156	-5.1265	-6.52193
-5.15749	-7.3241	-5.12635	-6.06153
-5.15734	-7.54115	-5.12621	-6.36849
-5.15719	-7.4326	-5.12606	-5.44776
-5.15704	-7.1071	-5.12591	-6.52193
-5.15689	-7.2156	-5.12576	-6.21497
-5.15674	-7.54115	-5.12561	-5.29432
-5.15659	-7.3241	-5.12546	-6.36849
-5.15644	-7.3241	-5.12531	-6.06153
-5.15629	-6.45605	-5.12516	-6.21497
-5.15614	-7.54115	-5.12501	-5.44776
-5.15599	-7.3241	-5.12487	-6.36849
-5.15584	-7.64965	-5.12472	-6.67537
-5.15569	-7.64965	-5.12457	-6.36849
-5.15554	-7.3241	-5.12442	-6.36849
-5.15539	-7.3241	-5.12427	-7.1357
-5.15524	-7.1071	-5.12412	-6.21497
-5.15509	-7.75815	-5.12397	-6.06153
-5.15494	-6.8901	-5.12382	-7.1357
-5.15479	-7.2156	-5.12367	-6.98226
-5.15464	-7.2156	-5.12352	-6.21497
-5.15449	-7.1071	-5.12338	-6.21497
-5.15434	-7.2156	-5.12323	-6.67537
-5.15419	-7.3241	-5.12308	-6.06153
-5.15404	-7.4326	-5.12293	-5.90809
-5.15389	-7.4326	-5.12278	-6.52193
-5.15374	-7.2156	-5.12263	-6.21497
-5.15359	-6.8901	-5.12248	-7.1357
-5.15344	-7.1071	-5.12233	-5.90809
-5.15329	-6.8901	-5.12218	-6.21497
-5.15314	-6.8901	-5.12204	-5.75465
-5.15299	-6.8901	-5.12189	-6.36849
-5.15285	-7.4326	-5.12174	-6.36849
-5.1527	-7.54115	-5.12159	-6.82881
-5.15255	-7.1071	-5.12144	-6.52193
-5.1524	-6.8901	-5.12129	-6.36849
-5.15225	-7.3241	-5.12114	-5.6012
-5.1521	-7.75815	-5.12099	-6.82881
-5.15195	-7.54115	-5.12084	-6.36849
-5.1518	-7.86665	-5.1207	-6.36849
-5.15165	-7.2156	-5.12055	-6.36849
-5.1515	-7.86665	-5.1204	-6.52193
-5.15135	-7.75815	-5.12025	-5.6012
-5.1512	-7.86665	-5.1201	-6.06153
-5.15105	-8.08365	-5.11995	-5.75465
-5.1509	-7.75815	-5.1198	-6.52193
-5.15075	-8.5177	-5.11965	-6.21497
-5.1506	-8.30065	-5.1195	-5.75465
-5.15045	-8.08365	-5.11935	-6.06153
-5.1503	-8.30065	-5.11921	-5.75465
-5.15015	-8.19215	-5.11906	-5.75465
-5.15	-8.4092	-5.11891	-6.06153
-5.14985	-8.9517	-5.11876	-5.44776
-5.1497	-8.6262	-5.11861	-6.67537
-5.14955	-8.30065	-5.11846	-5.90809
-5.1494	-7.97515	-5.11831	-5.44776
-5.14925	-8.6262	-5.11816	-5.75465
-5.1491	-8.19215	-5.11801	-5.44776
-5.14895	-8.19215	-5.11787	-6.06153
-5.1488	-8.8432	-5.11772	-6.21497
-5.14865	-8.8432	-5.11757	-6.06153
-5.1485	-7.75815	-5.11742	-5.14088
-5.14835	-8.08365	-5.11727	-5.6012
-5.1482	-8.30065	-5.11712	-5.44776
-5.14805	-8.19215	-5.11697	-5.6012
-5.1479	-8.30065	-5.11682	-5.44776
-5.14775	-7.64965	-5.11667	-5.6012
-5.1476	-8.30065	-5.11652	-4.83392
-5.14745	-8.4092	-5.11638	-5.44776
-5.1473	-7.97515	-5.11623	-6.21497
-5.14715	-8.19215	-5.11608	-5.29432
-5.147	-7.97515	-5.11593	-5.29432
-5.14685	-8.30065	-5.11578	-5.90809
-5.1467	-8.4092	-5.11563	-5.6012
-5.14655	-7.97515	-5.11548	-5.44776
-5.1464	-7.97515	-5.11533	-5.90809
-5.14625	-8.19215	-5.11518	-4.83392
-5.1461	-7.97515	-5.11504	-4.98737
-5.14595	-8.08365	-5.11489	-6.06153
-5.1458	-8.08365	-5.11474	-5.29432
-5.14565	-7.86665	-5.11459	-5.6012
-5.1455	-8.30065	-5.11444	-5.29432
-5.14535	-8.30065	-5.11429	-6.52193
-5.1452	-7.75815	-5.11414	-6.06153
-5.14505	-7.97515	-5.11399	-5.75465
-5.1449	-8.30065	-5.11384	-5.90809
-5.14475	-8.08365	-5.1137	-6.36849
-5.1446	-8.4092	-5.11355	-5.75465
-5.14445	-8.19215	-5.1134	-5.29432
-5.1443	-8.19215	-5.11325	-5.29432
-5.14415	-8.5177	-5.1131	-6.21497
-5.144	-8.19215	-5.11295	-5.44776
-5.14385	-8.4092	-5.1128	-5.14088
-5.14371	-8.08365	-5.11265	-5.90809
-5.14356	-8.9517	-5.1125	-5.6012
-5.14341	-8.9517	-5.11235	-5.29432
-5.14326	-8.6262	-5.11221	-6.06153
-5.14311	-8.6262	-5.11206	-5.75465
-5.14296	-8.8432	-5.11191	-6.06153
-5.14281	-8.7347	-5.11176	-5.6012
-5.14266	-8.7347	-5.11161	-6.52193
-5.14251	-8.5177	-5.11146	-5.75465
-5.14236	-8.4092	-5.11131	-6.36849
-5.14221	-9.0602	-5.11116	-6.67537
-5.14206	-9.0602	-5.11101	-6.06153
-5.14191	-9.16875	-5.11087	-6.98226
-5.14176	-9.16875	-5.11072	-5.14088
-5.14161	-9.16875	-5.11057	-6.21497
-5.14146	-9.16875	-5.11042	-5.6012
-5.14131	-8.6262	-5.11027	-5.44776
-5.14116	-8.7347	-5.11012	-6.21497
-5.14101	-8.8432	-5.10997	-6.52193
-5.14086	-8.7347	-5.10982	-6.21497
-5.14071	-9.49425	-5.10967	-5.75465
-5.14056	-9.0602	-5.10953	-6.36849
-5.14041	-8.9517	-5.10938	-5.75465
-5.14026	-8.8432	-5.10923	-5.29432
-5.14011	-9.0602	-5.10908	-6.98226
-5.13996	-9.0602	-5.10893	-5.75465
-5.13981	-8.6262	-5.10878	-6.21497
-5.13966	-8.8432	-5.10863	-6.36849
-5.13951	-9.49425	-5.10848	-6.06153
-5.13936	-9.16875	-5.10833	-6.21497
-5.13921	-8.5177	-5.10818	-5.29432
-5.13906	-8.9517	-5.10804	-5.75465
-5.13891	-8.6262	-5.10789	-6.21497
-5.13876	-9.27725	-5.10774	-5.6012
-5.13861	-8.7347	-5.10759	-5.75465
-5.13846	-8.6262	-5.10744	-6.52193
-5.13831	-8.9517	-5.10729	-6.36849
-5.13816	-9.27725	-5.10714	-5.90809
-5.13801	-8.8432	-5.10699	-5.90809
-5.13786	-8.9517	-5.10684	-6.36849
-5.13771	-8.5177	-5.1067	-6.06153
-5.13756	-8.8432	-5.10655	-6.06153
-5.13741	-8.9517	-5.1064	-5.90809
-5.13726	-9.16875	-5.10625	-6.21497
-5.13711	-8.8432	-5.1061	-6.21497
-5.13696	-8.7347	-5.10595	-6.67537
-5.13681	-9.38575	-5.1058	-5.75465
-5.13666	-9.16875	-5.10565	-5.75465
-5.13651	-9.0602	-5.1055	-6.21497
-5.13636	-9.16875	-5.10536	-5.75465
-5.13621	-9.0602	-5.10521	-6.21497
-5.13606	-9.16875	-5.10506	-5.75465
-5.13591	-9.27725	-5.10491	-6.21497
-5.13576	-9.16875	-5.10476	-5.44776
-5.13561	-8.9517	-5.10461	-5.75465
-5.13546	-9.0602	-5.10446	-5.44776
-5.13531	-9.38575	-5.10431	-5.29432
-5.13516	-9.16875	-5.10416	-6.21497
-5.13501	-9.60275	-5.10401	-5.90809
-5.13486	-9.81975	-5.10387	-5.90809
-5.13471	-9.27725	-5.10372	-5.75465
-5.13457	-9.49425	-5.10357	-5.75465
-5.13442	-9.27725	-5.10342	-6.06153
-5.13427	-9.81975	-5.10327	-4.83392
-5.13412	-9.71125	-5.10312	-5.29432
-5.13397	-9.71125	-5.10297	-4.98737
-5.13382	-10.0368	-5.10282	-5.75465
-5.13367	-9.49425	-5.10267	-4.83392
-5.13352	-9.81975	-5.10253	-5.90809
-5.13337	-9.81975	-5.10238	-5.44776
-5.13322	-9.49425	-5.10223	-5.44776
-5.13307	-9.71125	-5.10208	-5.6012
-5.13292	-9.38575	-5.10193	-5.44776
-5.13277	-9.16875	-5.10178	-5.44776
-5.13262	-9.38575	-5.10163	-5.29432
-5.13247	-9.60275	-5.10148	-5.14088
-5.13232	-9.49425	-5.10133	-5.75465
-5.13217	-9.0602	-5.10119	-4.98737
-5.13202	-9.38575	-5.10104	-5.44776
-5.13187	-9.38575	-5.10089	-5.29432
-5.13172	-9.71125	-5.10074	-5.6012
-5.13157	-9.27725	-5.10059	-5.75465
-5.13142	-8.8432	-5.10044	-5.29432
-5.13127	-9.16875	-5.10029	-6.06153
-5.13112	-9.60275	-5.10014	-5.75465
-5.13097	-8.9517	-5.09999	-5.44776
-5.13082	-9.27725	-5.09984	-6.21497
-5.13067	-9.16875	-5.0997	-5.75465
-5.13052	-9.16875	-5.09955	-5.75465
-5.13037	-9.0602	-5.0994	-5.90809
-5.13022	-8.7347	-5.09925	-6.36849
-5.13007	-9.16875	-5.0991	-6.06153
-5.12992	-9.60275	-5.09895	-6.06153
-5.12977	-9.16875	-5.0988	-6.67537
-5.12962	-9.27725	-5.09865	-5.90809
-5.12947	-9.0602	-5.0985	-5.6012
-5.12932	-9.27725	-5.09836	-6.21497
-5.12917	-9.16875	-5.09821	-6.06153
-5.12902	-9.49425	-5.09806	-5.75465
-5.12887	-9.60275	-5.09791	-6.52193
-5.12872	-9.16875	-5.09776	-7.1357
-5.12857	-9.27725	-5.09761	-6.21497
-5.12842	-9.71125	-5.09746	-6.06153
-5.12827	-10.1453	-5.09731	-6.82881
-5.12812	-9.38575	-5.09716	-6.52193
-5.12797	-9.49425	-5.09701	-5.90809
-5.12782	-9.27725	-5.09687	-5.44776
-5.12767	-10.0368	-5.09672	-6.82881
-5.12752	-9.71125	-5.09657	-6.36849
-5.12737	-9.60275	-5.09642	-7.59609
-5.12722	-9.60275	-5.09627	-6.52193
-5.12707	-9.16875	-5.09612	-6.52193
-5.12692	-9.81975	-5.09597	-6.36849
-5.12677	-9.9283	-5.09582	-6.67537
-5.12662	-9.71125	-5.09567	-6.06153
-5.12647	-10.0368	-5.09553	-7.1357
-5.12632	-9.81975	-5.09538	-6.52193
-5.12617	-9.9283	-5.09523	-6.36849
-5.12602	-9.81975	-5.09508	-6.82881
-5.12587	-9.9283	-5.09493	-6.21497
-5.12572	-10.0368	-5.09478	-6.67537
-5.12557	-9.60275	-5.09463	-6.21497
-5.12543	-10.0368	-5.09448	-5.90809
-5.12528	-9.60275	-5.09433	-6.36849
-5.12513	-9.60275	-5.09419	-5.90809
-5.12498	-9.81975	-5.09404	-6.82881
-5.12483	-9.71125	-5.09389	-6.82881
-5.12468	-9.38575	-5.09374	-7.1357
-5.12453	-9.27725	-5.09359	-6.52193
-5.12438	-10.1453	-5.09344	-5.90809
-5.12423	-9.60275	-5.09329	-5.75465
-5.12408	-9.49425	-5.09314	-6.06153
-5.12393	-9.60275	-5.09299	-6.21497
-5.12378	-9.81975	-5.09284	-6.06153
-5.12363	-9.38575	-5.0927	-5.6012
-5.12348	-9.81975	-5.09255	-5.29432
-5.12333	-10.0368	-5.0924	-5.90809
-5.12318	-9.71125	-5.09225	-6.06153
-5.12303	-9.49425	-5.0921	-5.90809
-5.12288	-9.60275	-5.09195	-6.06153
-5.12273	-9.0602	-5.0918	-6.36849
-5.12258	-9.49425	-5.09165	-6.06153
-5.12243	-9.49425	-5.0915	-5.6012
-5.12228	-9.71125	-5.09136	-5.75465
-5.12213	-9.81975	-5.09121	-6.06153
-5.12198	-10.0368	-5.09106	-6.06153
-5.12183	-10.0368	-5.09091	-5.44776
-5.12168	-9.49425	-5.09076	-5.75465
-5.12153	-9.27725	-5.09061	-5.44776
-5.12138	-9.71125	-5.09046	-5.90809
-5.12123	-9.9283	-5.09031	-6.06153
-5.12108	-10.0368	-5.09016	-5.75465
-5.12093	-9.60275	-5.09002	-5.75465
-5.12078	-10.0368	-5.08987	-5.14088
-5.12063	-9.49425	-5.08972	-5.44776
-5.12048	-9.60275	-5.08957	-5.75465
-5.12033	-9.49425	-5.08942	-5.75465
-5.12018	-9.9283	-5.08927	-5.6012
-5.12003	-9.71125	-5.08912	-5.90809
-5.11988	-9.81975	-5.08897	-6.52193
-5.11973	-9.71125	-5.08882	-5.90809
-5.11958	-10.0368	-5.08867	-5.75465
-5.11943	-9.27725	-5.08853	-5.75465
-5.11928	-9.81975	-5.08838	-5.90809
-5.11913	-9.71125	-5.08823	-6.06153
-5.11898	-9.60275	-5.08808	-5.75465
-5.11883	-9.60275	-5.08793	-6.52193
-5.11868	-9.9283	-5.08778	-5.6012
-5.11853	-10.2538	-5.08763	-5.75465
-5.11838	-10.0368	-5.08748	-5.75465
-5.11823	-9.60275	-5.08733	-6.21497
-5.11808	-10.4708	-5.08719	-5.75465
-5.11793	-9.9283	-5.08704	-6.67537
-5.11778	-9.9283	-5.08689	-6.67537
-5.11763	-9.71125	-5.08674	-6.06153
-5.11748	-9.9283	-5.08659	-6.21497
-5.11733	-9.71125	-5.08644	-6.67537
-5.11718	-9.9283	-5.08629	-7.1357
-5.11703	-9.60275	-5.08614	-6.67537
-5.11688	-9.49425	-5.08599	-6.67537
-5.11673	-9.71125	-5.08585	-6.67537
-5.11658	-9.81975	-5.0857	-6.98226
-5.11643	-9.38575	-5.08555	-5.90809
-5.11629	-9.71125	-5.0854	-6.36849
-5.11614	-9.81975	-5.08525	-6.98226
-5.11599	-9.9283	-5.0851	-6.82881
-5.11584	-9.9283	-5.08495	-6.52193
-5.11569	-9.49425	-5.0848	-6.82881
-5.11554	-10.0368	-5.08465	-7.1357
-5.11539	-10.0368	-5.0845	-7.44265
-5.11524	-9.38575	-5.08436	-7.44265
-5.11509	-9.60275	-5.08421	-6.52193
-5.11494	-9.71125	-5.08406	-7.1357
-5.11479	-9.16875	-5.08391	-7.1357
-5.11464	-9.27725	-5.08376	-7.44265
-5.11449	-9.38575	-5.08361	-6.52193
-5.11434	-9.60275	-5.08346	-6.82881
-5.11419	-9.60275	-5.08331	-7.1357
-5.11404	-10.0368	-5.08316	-7.28914
-5.11389	-9.71125	-5.08302	-7.28914
-5.11374	-9.71125	-5.08287	-6.82881
-5.11359	-9.81975	-5.08272	-7.44265
-5.11344	-9.38575	-5.08257	-7.28914
-5.11329	-9.49425	-5.08242	-7.1357
-5.11314	-9.9283	-5.08227	-7.28914
-5.11299	-9.81975	-5.08212	-6.67537
-5.11284	-9.0602	-5.08197	-7.44265
-5.11269	-9.38575	-5.08182	-7.28914
-5.11254	-9.49425	-5.08168	-6.98226
-5.11239	-9.27725	-5.08153	-7.44265
-5.11224	-9.27725	-5.08138	-6.82881
-5.11209	-9.71125	-5.08123	-7.1357
-5.11194	-9.9283	-5.08108	-6.06153
-5.11179	-9.27725	-5.08093	-6.82881
-5.11164	-9.0602	-5.08078	-6.82881
-5.11149	-9.9283	-5.08063	-6.67537
-5.11134	-9.38575	-5.08048	-5.90809
-5.11119	-9.60275	-5.08033	-6.82881
-5.11104	-9.81975	-5.08019	-6.36849
-5.11089	-9.60275	-5.08004	-6.06153
-5.11074	-9.71125	-5.07989	-6.36849
-5.11059	-9.81975	-5.07974	-7.1357
-5.11044	-9.49425	-5.07959	-6.52193
-5.11029	-9.71125	-5.07944	-6.06153
-5.11014	-9.81975	-5.07929	-6.67537
-5.10999	-9.38575	-5.07914	-6.21497
-5.10984	-9.60275	-5.07899	-5.29432
-5.10969	-9.81975	-5.07885	-6.06153
-5.10954	-9.9283	-5.0787	-6.52193
-5.10939	-9.81975	-5.07855	-6.52193
-5.10924	-9.60275	-5.0784	-6.06153
-5.10909	-10.1453	-5.07825	-5.6012
-5.10894	-9.60275	-5.0781	-6.82881
-5.10879	-9.71125	-5.07795	-6.21497
-5.10864	-8.9517	-5.0778	-6.67537
-5.10849	-9.60275	-5.07765	-6.36849
-5.10834	-9.9283	-5.0775	-6.36849
-5.10819	-9.60275	-5.07736	-5.75465
-5.10804	-9.49425	-5.07721	-6.82881
-5.10789	-9.38575	-5.07706	-5.90809
-5.10774	-9.71125	-5.07691	-6.36849
-5.10759	-9.71125	-5.07676	-5.75465
-5.10744	-9.49425	-5.07661	-6.98226
-5.10729	-9.71125	-5.07646	-6.52193
-5.10715	-10.2538	-5.07631	-6.67537
-5.107	-8.9517	-5.07616	-6.98226
-5.10685	-9.38575	-5.07602	-6.36849
-5.1067	-9.16875	-5.07587	-7.1357
-5.10655	-9.27725	-5.07572	-6.82881
-5.1064	-8.8432	-5.07557	-6.67537
-5.10625	-9.60275	-5.07542	-7.1357
-5.1061	-9.38575	-5.07527	-6.67537
-5.10595	-9.27725	-5.07512	-6.82881
-5.1058	-8.7347	-5.07497	-6.98226
-5.10565	-8.8432	-5.07482	-6.98226
-5.1055	-9.0602	-5.07468	-6.67537
-5.10535	-9.16875	-5.07453	-6.98226
-5.1052	-9.16875	-5.07438	-8.05642
-5.10505	-8.7347	-5.07423	-7.74954
-5.1049	-9.49425	-5.07408	-7.28914
-5.10475	-9.16875	-5.07393	-7.28914
-5.1046	-9.27725	-5.07378	-7.74954
-5.10445	-9.27725	-5.07363	-7.28914
-5.1043	-9.16875	-5.07348	-8.05642
-5.10415	-9.16875	-5.07333	-7.90298
-5.104	-9.16875	-5.07319	-7.74954
-5.10385	-8.7347	-5.07304	-7.90298
-5.1037	-9.27725	-5.07289	-8.05642
-5.10355	-9.27725	-5.07274	-7.90298
-5.1034	-8.6262	-5.07259	-8.36331
-5.10325	-9.16875	-5.07244	-7.90298
-5.1031	-9.27725	-5.07229	-7.44265
-5.10295	-9.71125	-5.07214	-8.05642
-5.1028	-8.8432	-5.07199	-7.59609
-5.10265	-9.0602	-5.07185	-7.44265
-5.1025	-9.38575	-5.0717	-7.59609
-5.10235	-9.71125	-5.07155	-7.44265
-5.1022	-9.27725	-5.0714	-7.28914
-5.10205	-9.49425	-5.07125	-7.74954
-5.1019	-9.49425	-5.0711	-8.05642
-5.10175	-9.16875	-5.07095	-7.44265
-5.1016	-9.71125	-5.0708	-7.28914
-5.10145	-8.9517	-5.07065	-8.05642
-5.1013	-9.16875	-5.07051	-8.05642
-5.10115	-9.16875	-5.07036	-7.74954
-5.101	-9.27725	-5.07021	-7.74954
-5.10085	-9.27725	-5.07006	-7.90298
-5.1007	-8.9517	-5.06991	-6.82881
-5.10055	-9.27725	-5.06976	-7.59609
-5.1004	-9.60275	-5.06961	-7.28914
-5.10025	-9.16875	-5.06946	-7.59609
-5.1001	-9.16875	-5.06931	-6.82881
-5.09995	-8.8432	-5.06916	-7.1357
-5.0998	-8.9517	-5.06902	-6.98226
-5.09965	-9.16875	-5.06887	-7.44265
-5.0995	-9.38575	-5.06872	-8.20986
-5.09935	-9.16875	-5.06857	-7.44265
-5.0992	-8.8432	-5.06842	-7.59609
-5.09905	-9.27725	-5.06827	-7.1357
-5.0989	-8.9517	-5.06812	-7.74954
-5.09875	-8.9517	-5.06797	-7.74954
-5.0986	-9.16875	-5.06782	-6.98226
-5.09845	-8.8432	-5.06768	-7.1357
-5.0983	-8.6262	-5.06753	-7.44265
-5.09815	-9.38575	-5.06738	-7.74954
-5.09801	-8.6262	-5.06723	-7.44265
-5.09786	-8.7347	-5.06708	-7.1357
-5.09771	-8.9517	-5.06693	-6.82881
-5.09756	-8.6262	-5.06678	-7.1357
-5.09741	-8.8432	-5.06663	-7.59609
-5.09726	-9.0602	-5.06648	-7.28914
-5.09711	-8.30065	-5.06634	-7.74954
-5.09696	-9.0602	-5.06619	-7.44265
-5.09681	-8.5177	-5.06604	-7.90298
-5.09666	-8.5177	-5.06589	-7.44265
-5.09651	-8.5177	-5.06574	-6.82881
-5.09636	-8.5177	-5.06559	-7.44265
-5.09621	-9.16875	-5.06544	-7.59609
-5.09606	-8.9517	-5.06529	-7.90298
-5.09591	-8.8432	-5.06514	-7.90298
-5.09576	-8.5177	-5.06499	-7.59609
-5.09561	-8.5177	-5.06485	-7.59609
-5.09546	-9.0602	-5.0647	-8.05642
-5.09531	-8.7347	-5.06455	-8.05642
-5.09516	-8.8432	-5.0644	-7.90298
-5.09501	-8.6262	-5.06425	-7.90298
-5.09486	-9.16875	-5.0641	-8.36331
-5.09471	-8.7347	-5.06395	-8.20986
-5.09456	-8.4092	-5.0638	-8.05642
-5.09441	-8.4092	-5.06365	-7.59609
-5.09426	-8.30065	-5.06351	-8.36331
-5.09411	-9.0602	-5.06336	-8.51682
-5.09396	-8.8432	-5.06321	-7.74954
-5.09381	-8.9517	-5.06306	-8.36331
-5.09366	-8.9517	-5.06291	-8.20986
-5.09351	-8.8432	-5.06276	-8.8237
-5.09336	-8.9517	-5.06261	-8.51682
-5.09321	-8.5177	-5.06246	-8.97714
-5.09306	-9.16875	-5.06231	-8.20986
-5.09291	-8.9517	-5.06217	-8.20986
-5.09276	-9.27725	-5.06202	-8.51682
-5.09261	-8.4092	-5.06187	-8.8237
-5.09246	-8.6262	-5.06172	-8.8237
-5.09231	-8.5177	-5.06157	-8.05642
-5.09216	-9.0602	-5.06142	-8.8237
-5.09201	-8.4092	-5.06127	-8.05642
-5.09186	-8.30065	-5.06112	-8.51682
-5.09171	-8.5177	-5.06097	-8.8237
-5.09156	-7.86665	-5.06082	-8.36331
-5.09141	-8.4092	-5.06068	-8.97714
-5.09126	-8.08365	-5.06053	-8.36331
-5.09111	-7.86665	-5.06038	-8.8237
-5.09096	-8.6262	-5.06023	-8.97714
-5.09081	-8.5177	-5.06008	-8.05642
-5.09066	-7.75815	-5.05993	-8.36331
-5.09051	-8.6262	-5.05978	-8.97714
-5.09036	-8.4092	-5.05963	-8.8237
-5.09021	-8.5177	-5.05948	-8.97714
-5.09006	-8.08365	-5.05934	-8.51682
-5.08991	-7.86665	-5.05919	-8.51682
-5.08976	-8.08365	-5.05904	-8.20986
-5.08961	-7.97515	-5.05889	-8.51682
-5.08946	-7.86665	-5.05874	-7.74954
-5.08931	-7.75815	-5.05859	-8.20986
-5.08916	-8.08365	-5.05844	-8.20986
-5.08901	-8.5177	-5.05829	-7.74954
-5.08887	-7.64965	-5.05814	-7.59609
-5.08872	-7.97515	-5.05799	-9.13059
-5.08857	-7.86665	-5.05785	-8.05642
-5.08842	-8.30065	-5.0577	-8.05642
-5.08827	-7.54115	-5.05755	-7.74954
-5.08812	-7.97515	-5.0574	-8.51682
-5.08797	-8.19215	-5.05725	-8.05642
-5.08782	-8.30065	-5.0571	-7.90298
-5.08767	-7.64965	-5.05695	-7.74954
-5.08752	-7.86665	-5.0568	-8.51682
-5.08737	-8.30065	-5.05665	-7.74954
-5.08722	-8.5177	-5.05651	-7.90298
-5.08707	-8.30065	-5.05636	-8.51682
-5.08692	-7.97515	-5.05621	-8.05642
-5.08677	-8.19215	-5.05606	-7.74954
-5.08662	-8.08365	-5.05591	-8.8237
-5.08647	-7.97515	-5.05576	-8.20986
-5.08632	-8.08365	-5.05561	-7.90298
-5.08617	-7.64965	-5.05546	-7.90298
-5.08602	-8.08365	-5.05531	-8.36331
-5.08587	-8.30065	-5.05517	-7.74954
-5.08572	-8.19215	-5.05502	-8.05642
-5.08557	-8.5177	-5.05487	-8.8237
-5.08542	-8.4092	-5.05472	-8.51682
-5.08527	-8.19215	-5.05457	-8.51682
-5.08512	-8.30065	-5.05442	-8.67026
-5.08497	-8.08365	-5.05427	-8.51682
-5.08482	-7.97515	-5.05412	-8.20986
-5.08467	-8.4092	-5.05397	-8.67026
-5.08452	-7.64965	-5.05382	-8.51682
-5.08437	-7.54115	-5.05368	-9.28403
-5.08422	-8.19215	-5.05353	-8.97714
-5.08407	-7.86665	-5.05338	-8.51682
-5.08392	-8.08365	-5.05323	-8.67026
-5.08377	-7.75815	-5.05308	-9.13059
-5.08362	-7.4326	-5.05293	-8.97714
-5.08347	-7.75815	-5.05278	-9.28403
-5.08332	-7.64965	-5.05263	-9.28403
-5.08317	-7.97515	-5.05248	-9.43747
-5.08302	-7.75815	-5.05234	-9.28403
-5.08287	-8.08365	-5.05219	-8.97714
-5.08272	-7.54115	-5.05204	-9.59098
-5.08257	-7.64965	-5.05189	-9.59098
-5.08242	-7.86665	-5.05174	-9.74443
-5.08227	-7.4326	-5.05159	-9.59098
-5.08212	-7.64965	-5.05144	-9.74443
-5.08197	-7.64965	-5.05129	-10.0513
-5.08182	-6.7816	-5.05114	-9.74443
-5.08167	-7.2156	-5.051	-9.43747
-5.08152	-7.3241	-5.05085	-8.8237
-5.08137	-7.4326	-5.0507	-9.59098
-5.08122	-7.2156	-5.05055	-9.43747
-5.08107	-7.2156	-5.0504	-9.59098
-5.08092	-7.1071	-5.05025	-9.89787
-5.08077	-7.4326	-5.0501	-9.89787
-5.08062	-7.75815	-5.04995	-9.59098
-5.08047	-7.86665	-5.0498	-10.5116
-5.08032	-7.75815	-5.04965	-10.0513
-5.08017	-7.4326	-5.04951	-9.28403
-5.08002	-7.4326	-5.04936	-10.3582
-5.07987	-7.97515	-5.04921	-9.43747
-5.07973	-7.4326	-5.04906	-9.28403
-5.07958	-7.3241	-5.04891	-9.74443
-5.07943	-7.4326	-5.04876	-8.97714
-5.07928	-7.3241	-5.04861	-8.67026
-5.07913	-7.3241	-5.04846	-9.43747
-5.07898	-7.64965	-5.04831	-9.74443
-5.07883	-7.64965	-5.04817	-9.28403
-5.07868	-7.54115	-5.04802	-9.13059
-5.07853	-7.86665	-5.04787	-8.67026
-5.07838	-7.4326	-5.04772	-9.43747
-5.07823	-7.64965	-5.04757	-9.43747
-5.07808	-7.64965	-5.04742	-9.13059
-5.07793	-7.97515	-5.04727	-8.97714
-5.07778	-7.97515	-5.04712	-9.13059
-5.07763	-7.86665	-5.04697	-8.8237
-5.07748	-6.9986	-5.04683	-8.36331
-5.07733	-7.54115	-5.04668	-8.67026
-5.07718	-7.75815	-5.04653	-8.67026
-5.07703	-7.64965	-5.04638	-8.51682
-5.07688	-8.08365	-5.04623	-9.43747
-5.07673	-7.64965	-5.04608	-8.67026
-5.07658	-7.3241	-5.04593	-8.51682
-5.07643	-7.54115	-5.04578	-8.67026
-5.07628	-7.3241	-5.04563	-9.28403
-5.07613	-7.4326	-5.04548	-9.28403
-5.07598	-7.54115	-5.04534	-9.59098
-5.07583	-7.54115	-5.04519	-9.43747
-5.07568	-7.2156	-5.04504	-9.28403
-5.07553	-7.3241	-5.04489	-9.89787
-5.07538	-7.3241	-5.04474	-8.8237
-5.07523	-7.1071	-5.04459	-9.43747
-5.07508	-7.3241	-5.04444	-10.0513
-5.07493	-7.1071	-5.04429	-9.89787
-5.07478	-6.56455	-5.04414	-9.89787
-5.07463	-6.67305	-5.044	-9.28403
-5.07448	-6.9986	-5.04385	-9.43747
-5.07433	-6.8901	-5.0437	-9.59098
-5.07418	-7.2156	-5.04355	-9.89787
-5.07403	-7.2156	-5.0434	-9.74443
-5.07388	-6.7816	-5.04325	-9.74443
-5.07373	-6.9986	-5.0431	-10.2048
-5.07358	-6.7816	-5.04295	-10.3582
-5.07343	-6.56455	-5.0428	-10.6652
-5.07328	-6.45605	-5.04265	-10.5116
-5.07313	-6.9986	-5.04251	-10.8186
-5.07298	-7.2156	-5.04236	-9.59098
-5.07283	-6.9986	-5.04221	-10.5116
-5.07268	-6.67305	-5.04206	-10.3582
-5.07253	-6.7816	-5.04191	-10.8186
-5.07238	-7.4326	-5.04176	-10.3582
-5.07223	-6.67305	-5.04161	-10.2048
-5.07208	-6.8901	-5.04146	-10.8186
-5.07193	-7.4326	-5.04131	-10.6652
-5.07178	-7.1071	-5.04117	-10.3582
-5.07163	-6.9986	-5.04102	-10.3582
-5.07148	-7.54115	-5.04087	-10.2048
-5.07133	-6.9986	-5.04072	-10.2048
-5.07118	-7.54115	-5.04057	-10.6652
-5.07103	-6.9986	-5.04042	-10.3582
-5.07088	-7.1071	-5.04027	-10.5116
-5.07073	-7.3241	-5.04012	-10.2048
-5.07059	-6.9986	-5.03997	-10.6652
-5.07044	-6.9986	-5.03983	-9.89787
-5.07029	-6.9986	-5.03968	-9.74443
-5.07014	-7.1071	-5.03953	-10.0513
-5.06999	-7.3241	-5.03938	-10.2048
-5.06984	-7.64965	-5.03923	-9.89787
-5.06969	-7.54115	-5.03908	-9.89787
-5.06954	-7.4326	-5.03893	-10.3582
-5.06939	-7.4326	-5.03878	-9.89787
-5.06924	-7.1071	-5.03863	-10.3582
-5.06909	-7.4326	-5.03848	-10.2048
-5.06894	-7.4326	-5.03834	-9.59098
-5.06879	-6.7816	-5.03819	-9.28403
-5.06864	-7.2156	-5.03804	-10.3582
-5.06849	-6.8901	-5.03789	-9.43747
-5.06834	-6.9986	-5.03774	-9.74443
-5.06819	-6.9986	-5.03759	-9.74443
-5.06804	-6.7816	-5.03744	-10.2048
-5.06789	-6.8901	-5.03729	-10.0513
-5.06774	-6.9986	-5.03714	-9.43747
-5.06759	-6.23905	-5.037	-9.74443
-5.06744	-6.8901	-5.03685	-9.74443
-5.06729	-6.45605	-5.0367	-9.43747
-5.06714	-6.56455	-5.03655	-9.28403
-5.06699	-6.34755	-5.0364	-9.89787
-5.06684	-6.67305	-5.03625	-9.89787
-5.06669	-6.56455	-5.0361	-9.13059
-5.06654	-6.7816	-5.03595	-9.59098
-5.06639	-6.45605	-5.0358	-9.89787
-5.06624	-6.45605	-5.03566	-9.43747
-5.06609	-6.13055	-5.03551	-9.43747
-5.06594	-6.67305	-5.03536	-10.3582
-5.06579	-6.34755	-5.03521	-9.74443
-5.06564	-6.7816	-5.03506	-10.2048
-5.06549	-6.8901	-5.03491	-9.89787
-5.06534	-6.56455	-5.03476	-9.28403
-5.06519	-6.45605	-5.03461	-10.5116
-5.06504	-6.23905	-5.03446	-10.0513
-5.06489	-6.9986	-5.03431	-9.89787
-5.06474	-6.56455	-5.03417	-10.5116
-5.06459	-6.67305	-5.03402	-9.89787
-5.06444	-7.2156	-5.03387	-10.3582
-5.06429	-6.23905	-5.03372	-10.2048
-5.06414	-6.9986	-5.03357	-10.6652
-5.06399	-6.8901	-5.03342	-10.5116
-5.06384	-6.56455	-5.03327	-11.2789
-5.06369	-6.7816	-5.03312	-10.6652
-5.06354	-6.9986	-5.03297	-10.8186
-5.06339	-6.56455	-5.03283	-10.5116
-5.06324	-6.9986	-5.03268	-10.972
-5.06309	-6.7816	-5.03253	-11.2789
-5.06294	-7.1071	-5.03238	-10.8186
-5.06279	-7.3241	-5.03223	-10.8186
-5.06264	-6.67305	-5.03208	-11.2789
-5.06249	-6.7816	-5.03193	-10.6652
-5.06234	-6.67305	-5.03178	-10.3582
-5.06219	-6.34755	-5.03163	-10.6652
-5.06204	-6.7816	-5.03149	-10.6652
-5.06189	-7.3241	-5.03134	-11.2789
-5.06174	-6.9986	-5.03119	-10.972
-5.06159	-7.3241	-5.03104	-10.972
-5.06145	-7.1071	-5.03089	-11.5858
-5.0613	-6.8901	-5.03074	-10.5116
-5.06115	-7.3241	-5.03059	-11.1255
-5.061	-7.1071	-5.03044	-10.8186
-5.06085	-6.67305	-5.03029	-11.4324
-5.0607	-6.8901	-5.03014	-10.6652
-5.06055	-6.8901	-5.03	-10.972
-5.0604	-6.56455	-5.02985	-11.5858
-5.06025	-6.8901	-5.0297	-11.2789
-5.0601	-6.9986	-5.02955	-10.8186
-5.05995	-6.67305	-5.0294	-10.0513
-5.0598	-6.8901	-5.02925	-10.5116
-5.05965	-6.45605	-5.0291	-10.6652
-5.0595	-6.56455	-5.02895	-10.6652
-5.05935	-6.56455	-5.0288	-10.5116
-5.0592	-6.23905	-5.02866	-10.6652
-5.05905	-6.45605	-5.02851	-10.2048
-5.0589	-6.23905	-5.02836	-10.6652
-5.05875	-6.67305	-5.02821	-10.0513
-5.0586	-6.13055	-5.02806	-9.89787
-5.05845	-6.13055	-5.02791	-10.5116
-5.0583	-5.9135	-5.02776	-10.0513
-5.05815	-6.13055	-5.02761	-10.3582
-5.058	-6.7816	-5.02746	-10.8186
-5.05785	-6.23905	-5.02732	-9.74443
-5.0577	-5.805	-5.02717	-10.3582
-5.05755	-6.7816	-5.02702	-9.89787
-5.0574	-5.9135	-5.02687	-10.8186
-5.05725	-6.7816	-5.02672	-10.5116
-5.0571	-6.7816	-5.02657	-9.59098
-5.05695	-6.45605	-5.02642	-10.3582
-5.0568	-6.56455	-5.02627	-10.0513
-5.05665	-6.7816	-5.02612	-10.3582
-5.0565	-6.56455	-5.02597	-10.972
-5.05635	-6.8901	-5.02583	-10.2048
-5.0562	-6.7816	-5.02568	-10.2048
-5.05605	-6.34755	-5.02553	-9.59098
-5.0559	-7.1071	-5.02538	-10.972
-5.05575	-6.67305	-5.02523	-10.2048
-5.0556	-6.67305	-5.02508	-10.6652
-5.05545	-6.8901	-5.02493	-10.3582
-5.0553	-7.2156	-5.02478	-11.1255
-5.05515	-7.2156	-5.02463	-10.6652
-5.055	-6.8901	-5.02449	-10.0513
-5.05485	-6.7816	-5.02434	-10.5116
-5.0547	-6.8901	-5.02419	-11.1255
-5.05455	-6.9986	-5.02404	-11.2789
-5.0544	-6.56455	-5.02389	-11.2789
-5.05425	-7.1071	-5.02374	-10.8186
-5.0541	-7.54115	-5.02359	-11.1255
-5.05395	-7.54115	-5.02344	-11.2789
-5.0538	-7.4326	-5.02329	-11.4324
-5.05365	-7.4326	-5.02314	-11.4324
-5.0535	-7.3241	-5.023	-11.5858
-5.05335	-6.8901	-5.02285	-10.8186
-5.0532	-7.54115	-5.0227	-11.4324
-5.05305	-7.1071	-5.02255	-11.4324
-5.0529	-6.7816	-5.0224	-11.8928
-5.05275	-6.67305	-5.02225	-11.2789
-5.0526	-7.3241	-5.0221	-11.1255
-5.05245	-6.45605	-5.02195	-12.1996
-5.05231	-6.8901	-5.0218	-10.8186
-5.05216	-6.56455	-5.02166	-11.5858
-5.05201	-6.9986	-5.02151	-11.1255
-5.05186	-6.9986	-5.02136	-12.0462
-5.05171	-6.56455	-5.02121	-11.7392
-5.05156	-6.67305	-5.02106	-10.972
-5.05141	-6.56455	-5.02091	-11.2789
-5.05126	-6.56455	-5.02076	-10.5116
-5.05111	-6.23905	-5.02061	-10.972
-5.05096	-6.67305	-5.02046	-10.972
-5.05081	-6.67305	-5.02032	-11.1255
-5.05066	-6.56455	-5.02017	-11.2789
-5.05051	-6.8901	-5.02002	-10.0513
-5.05036	-7.1071	-5.01987	-10.3582
-5.05021	-6.8901	-5.01972	-10.6652
-5.05006	-6.7816	-5.01957	-10.8186
-5.04991	-6.45605	-5.01942	-10.5116
-5.04976	-6.8901	-5.01927	-10.8186
-5.04961	-6.7816	-5.01912	-10.5116
-5.04946	-6.8901	-5.01897	-10.5116
-5.04931	-6.67305	-5.01883	-10.2048
-5.04916	-7.2156	-5.01868	-10.8186
-5.04901	-6.7816	-5.01853	-10.8186
-5.04886	-7.3241	-5.01838	-10.5116
-5.04871	-7.1071	-5.01823	-10.5116
-5.04856	-6.7816	-5.01808	-11.1255
-5.04841	-7.2156	-5.01793	-10.972
-5.04826	-7.3241	-5.01778	-10.8186
-5.04811	-7.54115	-5.01763	-10.6652
-5.04796	-7.54115	-5.01749	-9.89787
-5.04781	-7.54115	-5.01734	-10.2048
-5.04766	-7.75815	-5.01719	-9.74443
-5.04751	-7.75815	-5.01704	-10.0513
-5.04736	-7.54115	-5.01689	-10.6652
-5.04721	-7.97515	-5.01674	-10.0513
-5.04706	-7.64965	-5.01659	-10.6652
-5.04691	-7.1071	-5.01644	-10.3582
-5.04676	-7.64965	-5.01629	-10.2048
-5.04661	-7.3241	-5.01615	-10.3582
-5.04646	-7.2156	-5.016	-10.2048
-5.04631	-7.97515	-5.01585	-11.2789
-5.04616	-7.3241	-5.0157	-10.972
-5.04601	-6.7816	-5.01555	-11.2789
-5.04586	-7.4326	-5.0154	-11.2789
-5.04571	-6.8901	-5.01525	-10.3582
-5.04556	-7.86665	-5.0151	-10.6652
-5.04541	-6.9986	-5.01495	-10.6652
-5.04526	-7.4326	-5.0148	-10.8186
-5.04511	-7.54115	-5.01466	-10.8186
-5.04496	-7.75815	-5.01451	-11.1255
-5.04481	-7.64965	-5.01436	-11.5858
-5.04466	-7.1071	-5.01421	-11.1255
-5.04451	-7.64965	-5.01406	-10.972
-5.04436	-7.3241	-5.01391	-10.3582
-5.04421	-7.4326	-5.01376	-11.1255
-5.04406	-7.1071	-5.01361	-10.8186
-5.04391	-7.2156	-5.01346	-11.4324
-5.04376	-7.2156	-5.01332	-10.972
-5.04361	-6.9986	-5.01317	-10.972
-5.04346	-6.7816	-5.01302	-11.7392
-5.04331	-6.67305	-5.01287	-11.5858
-5.04317	-7.1071	-5.01272	-11.2789
-5.04302	-7.4326	-5.01257	-10.3582
-5.04287	-6.9986	-5.01242	-11.8928
-5.04272	-6.9986	-5.01227	-10.972
-5.04257	-7.3241	-5.01212	-10.972
-5.04242	-6.9986	-5.01198	-10.8186
-5.04227	-7.1071	-5.01183	-11.1255
-5.04212	-7.4326	-5.01168	-10.6652
-5.04197	-7.4326	-5.01153	-10.8186
-5.04182	-7.3241	-5.01138	-10.8186
-5.04167	-7.2156	-5.01123	-10.8186
-5.04152	-7.4326	-5.01108	-10.8186
-5.04137	-7.75815	-5.01093	-11.1255
-5.04122	-7.4326	-5.01078	-10.2048
-5.04107	-7.64965	-5.01063	-10.6652
-5.04092	-7.75815	-5.01049	-10.5116
-5.04077	-7.3241	-5.01034	-10.5116
-5.04062	-7.75815	-5.01019	-10.3582
-5.04047	-7.4326	-5.01004	-11.1255
-5.04032	-7.86665	-5.00989	-10.0513
-5.04017	-7.97515	-5.00974	-10.2048
-5.04002	-7.64965	-5.00959	-10.6652
-5.03987	-8.19215	-5.00944	-10.3582
-5.03972	-7.86665	-5.00929	-10.2048
-5.03957	-8.08365	-5.00915	-10.3582
-5.03942	-7.97515	-5.009	-10.6652
-5.03927	-7.75815	-5.00885	-10.8186
-5.03912	-8.4092	-5.0087	-10.2048
-5.03897	-8.19215	-5.00855	-10.6652
-5.03882	-8.08365	-5.0084	-10.2048
-5.03867	-7.97515	-5.00825	-10.3582
-5.03852	-7.86665	-5.0081	-10.5116
-5.03837	-8.19215	-5.00795	-9.74443
-5.03822	-7.86665	-5.00781	-10.3582
-5.03807	-8.30065	-5.00766	-10.3582
-5.03792	-7.86665	-5.00751	-10.3582
-5.03777	-7.86665	-5.00736	-10.5116
-5.03762	-8.08365	-5.00721	-10.3582
-5.03747	-7.86665	-5.00706	-10.6652
-5.03732	-8.19215	-5.00691	-10.3582
-5.03717	-8.19215	-5.00676	-10.8186
-5.03702	-7.54115	-5.00661	-10.8186
-5.03687	-7.64965	-5.00646	-10.3582
-5.03672	-7.86665	-5.00632	-10.8186
-5.03657	-7.54115	-5.00617	-10.8186
-5.03642	-7.4326	-5.00602	-10.5116
-5.03627	-7.75815	-5.00587	-11.1255
-5.03612	-8.5177	-5.00572	-10.3582
-5.03597	-7.64965	-5.00557	-10.2048
-5.03582	-7.54115	-5.00542	-10.5116
-5.03567	-7.2156	-5.00527	-10.972
-5.03552	-7.86665	-5.00512	-10.5116
-5.03537	-7.97515	-5.00498	-11.1255
-5.03522	-7.64965	-5.00483	-10.8186
-5.03507	-7.75815	-5.00468	-11.5858
-5.03492	-7.75815	-5.00453	-10.0513
-5.03477	-7.1071	-5.00438	-10.8186
-5.03462	-7.97515	-5.00423	-11.1255
-5.03447	-7.97515	-5.00408	-10.8186
-5.03432	-8.30065	-5.00393	-10.5116
-5.03417	-8.4092	-5.00378	-10.2048
-5.03403	-8.4092	-5.00363	-10.972
-5.03388	-8.30065	-5.00349	-10.972
-5.03373	-7.86665	-5.00334	-10.6652
-5.03358	-8.19215	-5.00319	-10.0513
-5.03343	-8.30065	-5.00304	-10.2048
-5.03328	-7.97515	-5.00289	-10.8186
-5.03313	-8.4092	-5.00274	-10.0513
-5.03298	-8.19215	-5.00259	-10.5116
-5.03283	-8.8432	-5.00244	-10.3582
-5.03268	-8.5177	-5.00229	-10.3582
-5.03253	-8.6262	-5.00215	-11.1255
-5.03238	-9.0602	-5.002	-10.5116
-5.03223	-8.6262	-5.00185	-10.0513
-5.03208	-8.8432	-5.0017	-10.3582
-5.03193	-8.5177	-5.00155	-10.6652
-5.03178	-8.7347	-5.0014	-10.5116
-5.03163	-8.7347	-5.00125	-9.59098
-5.03148	-8.5177	-5.0011	-10.2048
-5.03133	-8.8432	-5.00095	-10.5116
-5.03118	-8.6262	-5.00081	-10.3582
-5.03103	-8.4092	-5.00066	-10.2048
-5.03088	-8.8432	-5.00051	-10.0513
-5.03073	-8.9517	-5.00036	-9.28403
-5.03058	-8.30065	-5.00021	-9.89787
-5.03043	-9.0602	-5.00006	-9.74443
-5.03028	-8.7347	-4.99991	-9.74443
-5.03013	-8.6262	-4.99976	-9.59098
-5.02998	-8.8432	-4.99961	-9.59098
-5.02983	-8.8432	-4.99946	-10.0513
-5.02968	-8.8432	-4.99932	-9.89787
-5.02953	-8.4092	-4.99917	-10.2048
-5.02938	-8.5177	-4.99902	-9.13059
-5.02923	-9.27725	-4.99887	-10.0513
-5.02908	-8.19215	-4.99872	-10.5116
-5.02893	-8.30065	-4.99857	-10.0513
-5.02878	-8.7347	-4.99842	-9.89787
-5.02863	-8.19215	-4.99827	-9.59098
-5.02848	-8.4092	-4.99812	-10.6652
-5.02833	-7.86665	-4.99798	-10.2048
-5.02818	-8.9517	-4.99783	-10.3582
-5.02803	-8.4092	-4.99768	-10.2048
-5.02788	-8.8432	-4.99753	-10.2048
-5.02773	-8.6262	-4.99738	-10.3582
-5.02758	-8.7347	-4.99723	-10.6652
-5.02743	-8.5177	-4.99708	-9.59098
-5.02728	-8.4092	-4.99693	-9.74443
-5.02713	-8.8432	-4.99678	-10.2048
-5.02698	-8.4092	-4.99664	-10.2048
-5.02683	-8.7347	-4.99649	-10.2048
-5.02668	-8.6262	-4.99634	-10.0513
-5.02653	-9.0602	-4.99619	-9.89787
-5.02638	-8.9517	-4.99604	-10.5116
-5.02623	-9.27725	-4.99589	-10.5116
-5.02608	-8.8432	-4.99574	-10.3582
-5.02593	-9.0602	-4.99559	-10.2048
-5.02578	-9.16875	-4.99544	-10.2048
-5.02563	-9.0602	-4.99529	-10.0513
-5.02548	-9.27725	-4.99515	-10.0513
-5.02533	-8.9517	-4.995	-9.89787
-5.02518	-9.0602	-4.99485	-10.3582
-5.02503	-9.9283	-4.9947	-9.13059
-5.02489	-9.27725	-4.99455	-9.89787
-5.02474	-9.16875	-4.9944	-10.2048
-5.02459	-9.27725	-4.99425	-10.0513
-5.02444	-9.38575	-4.9941	-9.59098
-5.02429	-9.9283	-4.99395	-9.43747
-5.02414	-8.9517	-4.99381	-10.0513
-5.02399	-9.27725	-4.99366	-9.89787
-5.02384	-8.8432	-4.99351	-9.74443
-5.02369	-9.81975	-4.99336	-9.43747
-5.02354	-9.38575	-4.99321	-9.89787
-5.02339	-9.81975	-4.99306	-9.28403
-5.02324	-9.0602	-4.99291	-9.43747
-5.02309	-9.81975	-4.99276	-9.28403
-5.02294	-9.60275	-4.99261	-9.13059
-5.02279	-9.9283	-4.99247	-9.59098
-5.02264	-9.49425	-4.99232	-8.97714
-5.02249	-9.49425	-4.99217	-8.8237
-5.02234	-9.49425	-4.99202	-9.28403
-5.02219	-9.49425	-4.99187	-8.8237
-5.02204	-9.71125	-4.99172	-9.43747
-5.02189	-9.81975	-4.99157	-9.28403
-5.02174	-9.16875	-4.99142	-8.8237
-5.02159	-9.60275	-4.99127	-9.43747
-5.02144	-9.81975	-4.99112	-8.8237
-5.02129	-8.9517	-4.99098	-9.59098
-5.02114	-9.16875	-4.99083	-9.74443
-5.02099	-9.27725	-4.99068	-9.13059
-5.02084	-9.38575	-4.99053	-9.28403
-5.02069	-9.49425	-4.99038	-9.13059
-5.02054	-9.49425	-4.99023	-9.13059
-5.02039	-9.60275	-4.99008	-9.43747
-5.02024	-9.0602	-4.98993	-9.59098
-5.02009	-8.9517	-4.98978	-9.74443
-5.01994	-9.16875	-4.98964	-9.59098
-5.01979	-9.0602	-4.98949	-9.28403
-5.01964	-9.38575	-4.98934	-9.59098
-5.01949	-9.60275	-4.98919	-9.89787
-5.01934	-9.38575	-4.98904	-8.67026
-5.01919	-9.71125	-4.98889	-8.97714
-5.01904	-9.0602	-4.98874	-8.8237
-5.01889	-9.27725	-4.98859	-9.59098
-5.01874	-9.71125	-4.98844	-8.97714
-5.01859	-9.71125	-4.98829	-9.74443
-5.01844	-9.71125	-4.98815	-8.97714
-5.01829	-9.71125	-4.988	-10.6652
-5.01814	-9.38575	-4.98785	-9.43747
-5.01799	-9.9283	-4.9877	-9.13059
-5.01784	-9.60275	-4.98755	-9.43747
-5.01769	-9.60275	-4.9874	-8.97714
-5.01754	-9.81975	-4.98725	-9.59098
-5.01739	-9.49425	-4.9871	-9.89787
-5.01724	-9.71125	-4.98695	-9.89787
-5.01709	-9.9283	-4.98681	-9.74443
-5.01694	-10.3623	-4.98666	-9.28403
-5.01679	-9.9283	-4.98651	-9.13059
-5.01664	-10.1453	-4.98636	-8.97714
-5.01649	-9.9283	-4.98621	-8.97714
-5.01634	-10.1453	-4.98606	-8.8237
-5.01619	-10.2538	-4.98591	-9.89787
-5.01604	-10.4708	-4.98576	-9.13059
-5.01589	-9.81975	-4.98561	-9.89787
-5.01575	-10.1453	-4.98547	-8.97714
-5.0156	-9.71125	-4.98532	-8.36331
-5.01545	-10.2538	-4.98517	-9.13059
-5.0153	-10.1453	-4.98502	-9.59098
-5.01515	-10.2538	-4.98487	-8.36331
-5.015	-10.2538	-4.98472	-9.13059
-5.01485	-10.1453	-4.98457	-8.51682
-5.0147	-10.0368	-4.98442	-8.8237
-5.01455	-10.4708	-4.98427	-8.51682
-5.0144	-10.2538	-4.98412	-8.36331
-5.01425	-10.0368	-4.98398	-7.90298
-5.0141	-10.2538	-4.98383	-8.51682
-5.01395	-9.81975	-4.98368	-8.05642
-5.0138	-10.2538	-4.98353	-8.8237
-5.01365	-9.71125	-4.98338	-8.51682
-5.0135	-10.2538	-4.98323	-8.05642
-5.01335	-10.2538	-4.98308	-8.05642
-5.0132	-9.38575	-4.98293	-7.59609
-5.01305	-10.0368	-4.98278	-8.20986
-5.0129	-10.0368	-4.98264	-8.20986
-5.01275	-9.71125	-4.98249	-8.20986
-5.0126	-9.81975	-4.98234	-8.20986
-5.01245	-9.38575	-4.98219	-8.8237
-5.0123	-9.71125	-4.98204	-7.90298
-5.01215	-9.81975	-4.98189	-8.20986
-5.012	-10.0368	-4.98174	-7.74954
-5.01185	-10.0368	-4.98159	-8.51682
-5.0117	-10.1453	-4.98144	-8.36331
-5.01155	-10.0368	-4.9813	-8.67026
-5.0114	-10.1453	-4.98115	-7.44265
-5.01125	-10.4708	-4.981	-8.20986
-5.0111	-9.71125	-4.98085	-9.13059
-5.01095	-10.4708	-4.9807	-8.20986
-5.0108	-10.4708	-4.98055	-7.44265
-5.01065	-10.1453	-4.9804	-8.05642
-5.0105	-10.0368	-4.98025	-9.28403
-5.01035	-10.0368	-4.9801	-8.36331
-5.0102	-10.2538	-4.97995	-8.67026
-5.01005	-10.3623	-4.97981	-8.51682
-5.0099	-10.5793	-4.97966	-8.8237
-5.00975	-10.1453	-4.97951	-8.51682
-5.0096	-10.2538	-4.97936	-8.8237
-5.00945	-10.3623	-4.97921	-9.28403
-5.0093	-10.4708	-4.97906	-8.20986
-5.00915	-10.3623	-4.97891	-8.51682
-5.009	-10.4708	-4.97876	-8.67026
-5.00885	-10.4708	-4.97861	-8.97714
-5.0087	-10.9048	-4.97847	-8.51682
-5.00855	-10.9048	-4.97832	-8.20986
-5.0084	-10.6878	-4.97817	-8.67026
-5.00825	-10.6878	-4.97802	-8.05642
-5.0081	-10.7964	-4.97787	-8.51682
-5.00795	-10.7964	-4.97772	-8.05642
-5.0078	-10.5793	-4.97757	-7.59609
-5.00765	-10.1453	-4.97742	-8.51682
-5.0075	-10.6878	-4.97727	-8.8237
-5.00735	-11.0134	-4.97713	-7.28914
-5.0072	-10.7964	-4.97698	-8.05642
-5.00705	-10.5793	-4.97683	-8.05642
-5.0069	-10.3623	-4.97668	-8.36331
-5.00675	-10.6878	-4.97653	-7.59609
-5.00661	-10.2538	-4.97638	-8.36331
-5.00646	-10.5793	-4.97623	-7.44265
-5.00631	-10.2538	-4.97608	-8.05642
-5.00616	-10.3623	-4.97593	-7.44265
-5.00601	-10.6878	-4.97578	-7.74954
-5.00586	-10.3623	-4.97564	-8.05642
-5.00571	-10.6878	-4.97549	-7.90298
-5.00556	-10.2538	-4.97534	-7.74954
-5.00541	-10.2538	-4.97519	-7.44265
-5.00526	-10.4708	-4.97504	-8.05642
-5.00511	-10.5793	-4.97489	-7.90298
-5.00496	-10.0368	-4.97474	-8.05642
-5.00481	-10.0368	-4.97459	-7.59609
-5.00466	-10.0368	-4.97444	-7.28914
-5.00451	-10.2538	-4.9743	-7.90298
-5.00436	-9.81975	-4.97415	-7.44265
-5.00421	-10.1453	-4.974	-7.90298
-5.00406	-10.0368	-4.97385	-7.59609
-5.00391	-10.2538	-4.9737	-7.1357
-5.00376	-10.2538	-4.97355	-7.1357
-5.00361	-10.6878	-4.9734	-7.59609
-5.00346	-10.6878	-4.97325	-7.44265
-5.00331	-10.3623	-4.9731	-7.44265
-5.00316	-10.1453	-4.97296	-7.1357
-5.00301	-10.2538	-4.97281	-8.05642
-5.00286	-10.1453	-4.97266	-7.44265
-5.00271	-11.1219	-4.97251	-7.90298
-5.00256	-10.5793	-4.97236	-7.59609
-5.00241	-10.5793	-4.97221	-7.59609
-5.00226	-10.7964	-4.97206	-7.74954
-5.00211	-10.6878	-4.97191	-7.74954
-5.00196	-10.6878	-4.97176	-7.74954
-5.00181	-10.7964	-4.97161	-7.74954
-5.00166	-10.6878	-4.97147	-7.59609
-5.00151	-10.7964	-4.97132	-7.74954
-5.00136	-10.7964	-4.97117	-7.28914
-5.00121	-10.4708	-4.97102	-8.51682
-5.00106	-10.9048	-4.97087	-7.59609
-5.00091	-10.7964	-4.97072	-8.05642
-5.00076	-10.9048	-4.97057	-7.90298
-5.00061	-10.7964	-4.97042	-8.05642
-5.00046	-10.7964	-4.97027	-7.90298
-5.00031	-10.7964	-4.97013	-7.59609
-5.00016	-10.5793	-4.96998	-7.44265
-5.00001	-11.4474	-4.96983	-8.20986
-4.99986	-10.5793	-4.96968	-7.74954
-4.99971	-11.0134	-4.96953	-7.44265
-4.99956	-10.9048	-4.96938	-7.59609
-4.99941	-10.9048	-4.96923	-7.59609
-4.99926	-11.0134	-4.96908	-8.36331
-4.99911	-11.1219	-4.96893	-7.44265
-4.99896	-10.7964	-4.96878	-8.05642
-4.99881	-10.7964	-4.96864	-7.44265
-4.99866	-10.6878	-4.96849	-7.28914
-4.99851	-10.5793	-4.96834	-7.59609
-4.99836	-10.6878	-4.96819	-7.74954
-4.99821	-10.3623	-4.96804	-7.59609
-4.99806	-10.6878	-4.96789	-7.74954
-4.99791	-10.3623	-4.96774	-7.1357
-4.99776	-10.4708	-4.96759	-6.36849
-4.99761	-10.2538	-4.96744	-6.52193
-4.99747	-11.0134	-4.9673	-7.1357
-4.99732	-10.5793	-4.96715	-6.98226
-4.99717	-10.6878	-4.967	-6.82881
-4.99702	-11.1219	-4.96685	-7.1357
-4.99687	-9.9283	-4.9667	-6.52193
-4.99672	-10.4708	-4.96655	-7.44265
-4.99657	-10.3623	-4.9664	-7.1357
-4.99642	-10.5793	-4.96625	-6.98226
-4.99627	-10.1453	-4.9661	-6.98226
-4.99612	-10.5793	-4.96596	-6.82881
-4.99597	-10.4708	-4.96581	-6.82881
-4.99582	-10.5793	-4.96566	-7.59609
-4.99567	-10.3623	-4.96551	-7.59609
-4.99552	-10.3623	-4.96536	-7.28914
-4.99537	-10.1453	-4.96521	-6.98226
-4.99522	-10.3623	-4.96506	-7.44265
-4.99507	-10.9048	-4.96491	-6.52193
-4.99492	-11.0134	-4.96476	-6.98226
-4.99477	-10.4708	-4.96461	-7.59609
-4.99462	-10.4708	-4.96447	-7.1357
-4.99447	-10.1453	-4.96432	-6.98226
-4.99432	-11.3389	-4.96417	-6.67537
-4.99417	-10.5793	-4.96402	-7.28914
-4.99402	-10.5793	-4.96387	-7.59609
-4.99387	-10.0368	-4.96372	-7.44265
-4.99372	-10.7964	-4.96357	-7.1357
-4.99357	-10.9048	-4.96342	-6.82881
-4.99342	-10.5793	-4.96327	-7.74954
-4.99327	-11.0134	-4.96313	-6.98226
-4.99312	-10.5793	-4.96298	-7.90298
-4.99297	-10.7964	-4.96283	-6.98226
-4.99282	-10.5793	-4.96268	-7.1357
-4.99267	-11.1219	-4.96253	-7.59609
-4.99252	-10.5793	-4.96238	-8.36331
-4.99237	-10.6878	-4.96223	-7.59609
-4.99222	-11.1219	-4.96208	-7.1357
-4.99207	-10.9048	-4.96193	-6.52193
-4.99192	-10.6878	-4.96179	-6.98226
-4.99177	-10.5793	-4.96164	-7.1357
-4.99162	-10.5793	-4.96149	-7.59609
-4.99147	-10.9048	-4.96134	-7.44265
-4.99132	-10.4708	-4.96119	-6.98226
-4.99117	-10.6878	-4.96104	-6.82881
-4.99102	-10.5793	-4.96089	-7.59609
-4.99087	-11.2303	-4.96074	-6.98226
-4.99072	-10.5793	-4.96059	-7.28914
-4.99057	-10.6878	-4.96044	-7.59609
-4.99042	-10.4708	-4.9603	-6.67537
-4.99027	-10.0368	-4.96015	-7.44265
-4.99012	-10.5793	-4.96	-7.44265
-4.98997	-10.7964	-4.95985	-6.21497
-4.98982	-10.2538	-4.9597	-6.98226
-4.98967	-10.4708	-4.95955	-6.67537
-4.98952	-10.6878	-4.9594	-7.59609
-4.98937	-10.2538	-4.95925	-7.1357
-4.98922	-10.4708	-4.9591	-6.67537
-4.98907	-10.4708	-4.95896	-7.44265
-4.98892	-10.1453	-4.95881	-6.52193
-4.98877	-10.5793	-4.95866	-6.82881
-4.98862	-10.3623	-4.95851	-6.98226
-4.98847	-10.3623	-4.95836	-7.28914
-4.98833	-10.0368	-4.95821	-6.82881
-4.98818	-10.0368	-4.95806	-6.82881
-4.98803	-10.1453	-4.95791	-6.52193
-4.98788	-10.0368	-4.95776	-6.98226
-4.98773	-10.1453	-4.95762	-6.98226
-4.98758	-10.2538	-4.95747	-7.59609
-4.98743	-10.1453	-4.95732	-6.36849
-4.98728	-10.6878	-4.95717	-6.52193
-4.98713	-10.3623	-4.95702	-7.1357
-4.98698	-10.9048	-4.95687	-6.82881
-4.98683	-10.4708	-4.95672	-6.98226
-4.98668	-10.5793	-4.95657	-6.98226
-4.98653	-10.0368	-4.95642	-6.98226
-4.98638	-9.81975	-4.95627	-6.98226
-4.98623	-10.3623	-4.95613	-8.05642
-4.98608	-10.6878	-4.95598	-7.1357
-4.98593	-10.7964	-4.95583	-7.1357
-4.98578	-10.4708	-4.95568	-7.28914
-4.98563	-10.3623	-4.95553	-7.1357
-4.98548	-10.6878	-4.95538	-7.1357
-4.98533	-10.5793	-4.95523	-7.1357
-4.98518	-10.4708	-4.95508	-7.44265
-4.98503	-10.4708	-4.95493	-7.1357
-4.98488	-10.6878	-4.95479	-7.74954
-4.98473	-10.5793	-4.95464	-7.44265
-4.98458	-10.2538	-4.95449	-7.44265
-4.98443	-10.7964	-4.95434	-8.05642
-4.98428	-10.7964	-4.95419	-7.59609
-4.98413	-10.6878	-4.95404	-7.74954
-4.98398	-10.5793	-4.95389	-7.1357
-4.98383	-10.7964	-4.95374	-7.59609
-4.98368	-10.5793	-4.95359	-7.44265
-4.98353	-10.5793	-4.95344	-7.44265
-4.98338	-10.3623	-4.9533	-6.36849
-4.98323	-11.0134	-4.95315	-7.1357
-4.98308	-10.5793	-4.953	-6.21497
-4.98293	-10.1453	-4.95285	-7.28914
-4.98278	-10.4708	-4.9527	-6.82881
-4.98263	-10.2538	-4.95255	-7.28914
-4.98248	-10.4708	-4.9524	-7.1357
-4.98233	-10.5793	-4.95225	-7.74954
-4.98218	-10.3623	-4.9521	-6.82881
-4.98203	-10.3623	-4.95196	-7.59609
-4.98188	-10.1453	-4.95181	-7.1357
-4.98173	-10.2538	-4.95166	-6.98226
-4.98158	-10.3623	-4.95151	-7.74954
-4.98143	-10.2538	-4.95136	-6.82881
-4.98128	-9.81975	-4.95121	-6.67537
-4.98113	-9.9283	-4.95106	-7.28914
-4.98098	-10.2538	-4.95091	-6.82881
-4.98083	-10.3623	-4.95076	-6.21497
-4.98068	-10.0368	-4.95062	-6.67537
-4.98053	-10.1453	-4.95047	-7.44265
-4.98038	-10.0368	-4.95032	-6.52193
-4.98023	-10.6878	-4.95017	-7.1357
-4.98008	-10.0368	-4.95002	-6.67537
-4.97993	-10.1453	-4.94987	-6.52193
-4.97978	-10.3623	-4.94972	-7.90298
-4.97963	-9.81975	-4.94957	-7.28914
-4.97948	-9.9283	-4.94942	-7.44265
-4.97933	-9.71125	-4.94927	-6.82881
-4.97919	-10.2538	-4.94913	-8.36331
-4.97904	-10.3623	-4.94898	-7.28914
-4.97889	-9.49425	-4.94883	-7.59609
-4.97874	-9.9283	-4.94868	-7.28914
-4.97859	-10.3623	-4.94853	-6.52193
-4.97844	-9.81975	-4.94838	-7.1357
-4.97829	-10.0368	-4.94823	-7.28914
-4.97814	-9.71125	-4.94808	-7.90298
-4.97799	-9.9283	-4.94793	-7.44265
-4.97784	-10.0368	-4.94779	-7.28914
-4.97769	-9.9283	-4.94764	-6.98226
-4.97754	-9.81975	-4.94749	-8.36331
-4.97739	-10.1453	-4.94734	-7.1357
-4.97724	-10.4708	-4.94719	-8.05642
-4.97709	-9.81975	-4.94704	-7.90298
-4.97694	-10.2538	-4.94689	-8.67026
-4.97679	-9.9283	-4.94674	-7.59609
-4.97664	-10.2538	-4.94659	-7.59609
-4.97649	-9.9283	-4.94645	-7.59609
-4.97634	-10.1453	-4.9463	-7.28914
-4.97619	-10.1453	-4.94615	-7.74954
-4.97604	-10.5793	-4.946	-7.44265
-4.97589	-9.9283	-4.94585	-7.74954
-4.97574	-10.3623	-4.9457	-8.05642
-4.97559	-10.2538	-4.94555	-7.28914
-4.97544	-9.38575	-4.9454	-8.05642
-4.97529	-10.3623	-4.94525	-7.90298
-4.97514	-9.81975	-4.9451	-7.90298
-4.97499	-9.9283	-4.94496	-6.98226
-4.97484	-9.81975	-4.94481	-7.1357
-4.97469	-9.27725	-4.94466	-7.90298
-4.97454	-9.60275	-4.94451	-7.74954
-4.97439	-9.27725	-4.94436	-6.67537
-4.97424	-9.27725	-4.94421	-7.74954
-4.97409	-9.9283	-4.94406	-7.28914
-4.97394	-9.60275	-4.94391	-7.44265
-4.97379	-9.81975	-4.94376	-7.59609
-4.97364	-9.38575	-4.94362	-7.28914
-4.97349	-9.60275	-4.94347	-7.28914
-4.97334	-9.38575	-4.94332	-7.28914
-4.97319	-9.16875	-4.94317	-7.28914
-4.97304	-9.81975	-4.94302	-6.52193
-4.97289	-9.71125	-4.94287	-7.44265
-4.97274	-9.38575	-4.94272	-7.74954
-4.97259	-9.49425	-4.94257	-7.44265
-4.97244	-9.38575	-4.94242	-6.98226
-4.97229	-9.0602	-4.94228	-6.67537
-4.97214	-9.60275	-4.94213	-7.74954
-4.97199	-8.9517	-4.94198	-8.05642
-4.97184	-9.38575	-4.94183	-7.59609
-4.97169	-9.38575	-4.94168	-8.05642
-4.97154	-9.38575	-4.94153	-7.28914
-4.97139	-10.0368	-4.94138	-7.90298
-4.97124	-9.38575	-4.94123	-7.90298
-4.97109	-9.16875	-4.94108	-7.28914
-4.97094	-9.60275	-4.94093	-7.74954
-4.97079	-9.16875	-4.94079	-8.05642
-4.97064	-9.49425	-4.94064	-8.8237
-4.97049	-10.0368	-4.94049	-8.20986
-4.97034	-9.71125	-4.94034	-7.90298
-4.97019	-9.49425	-4.94019	-7.90298
-4.97005	-9.71125	-4.94004	-8.8237
-4.9699	-9.71125	-4.93989	-8.20986
-4.96975	-9.9283	-4.93974	-8.20986
-4.9696	-9.49425	-4.93959	-8.8237
-4.96945	-9.16875	-4.93945	-8.67026
-4.9693	-9.71125	-4.9393	-8.05642
-4.96915	-9.0602	-4.93915	-8.51682
-4.969	-10.0368	-4.939	-8.97714
-4.96885	-9.0602	-4.93885	-7.90298
-4.9687	-9.38575	-4.9387	-8.51682
-4.96855	-9.27725	-4.93855	-8.20986
-4.9684	-9.71125	-4.9384	-8.20986
-4.96825	-9.38575	-4.93825	-8.97714
-4.9681	-9.49425	-4.93811	-8.51682
-4.96795	-9.81975	-4.93796	-8.8237
-4.9678	-9.27725	-4.93781	-8.05642
-4.96765	-9.38575	-4.93766	-8.51682
-4.9675	-9.49425	-4.93751	-8.67026
-4.96735	-9.60275	-4.93736	-8.36331
-4.9672	-9.27725	-4.93721	-8.51682
-4.96705	-9.16875	-4.93706	-8.05642
-4.9669	-9.38575	-4.93691	-8.20986
-4.96675	-9.27725	-4.93676	-8.36331
-4.9666	-9.0602	-4.93662	-8.51682
-4.96645	-8.8432	-4.93647	-7.44265
-4.9663	-8.9517	-4.93632	-8.05642
-4.96615	-8.8432	-4.93617	-7.59609
-4.966	-8.5177	-4.93602	-8.05642
-4.96585	-8.7347	-4.93587	-7.90298
-4.9657	-9.0602	-4.93572	-8.67026
-4.96555	-8.6262	-4.93557	-7.90298
-4.9654	-8.7347	-4.93542	-8.20986
-4.96525	-9.0602	-4.93528	-8.20986
-4.9651	-8.8432	-4.93513	-8.05642
-4.96495	-8.8432	-4.93498	-7.90298
-4.9648	-9.0602	-4.93483	-7.74954
-4.96465	-8.8432	-4.93468	-8.20986
-4.9645	-8.8432	-4.93453	-9.13059
-4.96435	-9.0602	-4.93438	-8.51682
-4.9642	-8.7347	-4.93423	-8.67026
-4.96405	-8.4092	-4.93408	-8.36331
-4.9639	-8.5177	-4.93393	-8.20986
-4.96375	-8.8432	-4.93379	-8.97714
-4.9636	-8.5177	-4.93364	-9.13059
-4.96345	-8.8432	-4.93349	-9.13059
-4.9633	-8.7347	-4.93334	-9.43747
-4.96315	-9.0602	-4.93319	-8.97714
-4.963	-9.0602	-4.93304	-8.51682
-4.96285	-8.7347	-4.93289	-9.13059
-4.9627	-8.5177	-4.93274	-9.59098
-4.96255	-9.38575	-4.93259	-10.0513
-4.9624	-9.0602	-4.93245	-9.89787
-4.96225	-8.7347	-4.9323	-8.8237
-4.9621	-9.0602	-4.93215	-9.13059
-4.96195	-8.8432	-4.932	-9.13059
-4.9618	-8.5177	-4.93185	-9.28403
-4.96165	-8.9517	-4.9317	-9.43747
-4.9615	-9.16875	-4.93155	-9.28403
-4.96135	-8.7347	-4.9314	-9.59098
-4.9612	-8.9517	-4.93125	-9.74443
-4.96105	-9.27725	-4.93111	-8.8237
-4.96091	-9.0602	-4.93096	-9.13059
-4.96076	-9.0602	-4.93081	-8.67026
-4.96061	-8.5177	-4.93066	-9.13059
-4.96046	-8.8432	-4.93051	-8.97714
-4.96031	-8.8432	-4.93036	-9.13059
-4.96016	-8.9517	-4.93021	-9.13059
-4.96001	-8.8432	-4.93006	-8.8237
-4.95986	-8.4092	-4.92991	-8.8237
-4.95971	-8.8432	-4.92976	-8.97714
-4.95956	-8.8432	-4.92962	-9.59098
-4.95941	-8.7347	-4.92947	-9.28403
-4.95926	-8.5177	-4.92932	-8.67026
-4.95911	-8.4092	-4.92917	-8.8237
-4.95896	-8.7347	-4.92902	-8.8237
-4.95881	-8.30065	-4.92887	-9.28403
-4.95866	-8.5177	-4.92872	-8.8237
-4.95851	-8.5177	-4.92857	-9.13059
-4.95836	-8.8432	-4.92842	-9.28403
-4.95821	-8.4092	-4.92828	-9.13059
-4.95806	-7.86665	-4.92813	-8.67026
-4.95791	-8.30065	-4.92798	-9.43747
-4.95776	-8.08365	-4.92783	-8.8237
-4.95761	-8.5177	-4.92768	-8.67026
-4.95746	-8.08365	-4.92753	-9.43747
-4.95731	-8.4092	-4.92738	-9.59098
-4.95716	-8.30065	-4.92723	-9.43747
-4.95701	-8.5177	-4.92708	-9.28403
-4.95686	-8.08365	-4.92694	-10.0513
-4.95671	-7.86665	-4.92679	-9.28403
-4.95656	-7.97515	-4.92664	-9.74443
-4.95641	-8.30065	-4.92649	-10.3582
-4.95626	-8.19215	-4.92634	-10.0513
-4.95611	-8.19215	-4.92619	-9.59098
-4.95596	-8.30065	-4.92604	-10.3582
-4.95581	-8.5177	-4.92589	-9.89787
-4.95566	-8.30065	-4.92574	-9.89787
-4.95551	-8.08365	-4.92559	-10.0513
-4.95536	-7.97515	-4.92545	-9.59098
-4.95521	-7.64965	-4.9253	-10.5116
-4.95506	-8.8432	-4.92515	-10.3582
-4.95491	-7.97515	-4.925	-10.6652
-4.95476	-8.7347	-4.92485	-10.3582
-4.95461	-8.6262	-4.9247	-10.6652
-4.95446	-8.5177	-4.92455	-10.3582
-4.95431	-8.19215	-4.9244	-10.5116
-4.95416	-8.4092	-4.92425	-10.5116
-4.95401	-8.4092	-4.92411	-10.8186
-4.95386	-8.6262	-4.92396	-9.89787
-4.95371	-8.5177	-4.92381	-10.3582
-4.95356	-8.5177	-4.92366	-9.89787
-4.95341	-7.86665	-4.92351	-10.5116
-4.95326	-8.4092	-4.92336	-10.3582
-4.95311	-7.97515	-4.92321	-9.89787
-4.95296	-8.19215	-4.92306	-10.3582
-4.95281	-8.30065	-4.92291	-9.89787
-4.95266	-8.4092	-4.92277	-9.59098
-4.95251	-8.9517	-4.92262	-9.74443
-4.95236	-8.6262	-4.92247	-9.89787
-4.95221	-8.30065	-4.92232	-10.5116
-4.95206	-8.30065	-4.92217	-9.89787
-4.95191	-8.08365	-4.92202	-9.13059
-4.95177	-7.97515	-4.92187	-9.74443
-4.95162	-8.08365	-4.92172	-8.97714
-4.95147	-8.08365	-4.92157	-10.2048
-4.95132	-7.97515	-4.92142	-9.74443
-4.95117	-7.64965	-4.92128	-10.0513
-4.95102	-7.86665	-4.92113	-10.0513
-4.95087	-8.5177	-4.92098	-9.89787
-4.95072	-7.64965	-4.92083	-9.74443
-4.95057	-8.08365	-4.92068	-9.74443
-4.95042	-7.86665	-4.92053	-10.2048
-4.95027	-8.19215	-4.92038	-10.2048
-4.95012	-8.5177	-4.92023	-10.8186
-4.94997	-7.97515	-4.92008	-10.972
-4.94982	-8.08365	-4.91994	-10.2048
-4.94967	-7.75815	-4.91979	-11.1255
-4.94952	-7.97515	-4.91964	-9.89787
-4.94937	-7.75815	-4.91949	-10.2048
-4.94922	-7.75815	-4.91934	-10.6652
-4.94907	-8.4092	-4.91919	-10.5116
-4.94892	-7.75815	-4.91904	-11.4324
-4.94877	-7.86665	-4.91889	-11.4324
-4.94862	-7.97515	-4.91874	-10.6652
-4.94847	-7.64965	-4.91859	-11.2789
-4.94832	-7.86665	-4.91845	-10.3582
-4.94817	-7.86665	-4.9183	-11.1255
-4.94802	-7.97515	-4.91815	-11.1255
-4.94787	-7.97515	-4.918	-11.5858
-4.94772	-8.5177	-4.91785	-10.8186
-4.94757	-7.75815	-4.9177	-11.4324
-4.94742	-7.75815	-4.91755	-11.1255
-4.94727	-8.19215	-4.9174	-11.4324
-4.94712	-7.2156	-4.91725	-11.2789
-4.94697	-8.08365	-4.91711	-11.1255
-4.94682	-7.97515	-4.91696	-11.1255
-4.94667	-7.64965	-4.91681	-10.6652
-4.94652	-7.86665	-4.91666	-10.972
-4.94637	-8.08365	-4.91651	-10.5116
-4.94622	-7.97515	-4.91636	-10.3582
-4.94607	-7.86665	-4.91621	-10.3582
-4.94592	-8.08365	-4.91606	-10.8186
-4.94577	-7.64965	-4.91591	-10.8186
-4.94562	-7.64965	-4.91577	-10.8186
-4.94547	-8.19215	-4.91562	-10.972
-4.94532	-8.08365	-4.91547	-10.3582
-4.94517	-8.19215	-4.91532	-10.5116
-4.94502	-7.97515	-4.91517	-10.5116
[truncated: 68,002 more rows]
