# Supplementary material for: Integrated microcavity electric field sensors using Pound-Drever-Hall detection
Source: Nat Commun. 2024 Feb 15;15:1386. doi: 10.1038/s41467-024-45699-w (PMC10869830; doi:10.1038/s41467-024-45699-w)
Supplement: Supplementary file 3 — Source Data [file 41467_2024_45699_MOESM3_ESM.zip › Source Data/Fig4.b.xlsx]

## Sheet: Data
set decay time (μs)	sensor output (μs)	error bar (μs)	applied signal (μs)
4.46993	4.47591	0.106482	4.46993
5.95285	5.93576	0.43242	5.95285
7.40451	7.43324	0.602675	7.40451
8.8409	8.93	0.684538	8.8409
10.2755	10.4435	0.882377	10.2755
11.7075	11.9177	1.1165	11.7075
13.1129	13.0855	0.61362	13.1129
14.5471	14.7704	0.7453	14.5471
15.9959	16.3333	0.755017	15.9959
17.4105	17.8195	0.980398	17.4105
18.8543	19.4294	1.05663	18.8543
20.2757	20.4785	1.12994	20.2757
21.705	21.9956	1.0935	21.705
23.1428	23.5523	1.26552	23.1428
24.5773	25.4998	1.29371	24.5773
26.0222	26.8921	1.44815	26.0222
27.4492	28.575	1.44514	27.4492
30.3499	31.2163	1.73111	30.3499
33.2023	34.0792	1.64157	33.2023
36.0827	37.0639	2.2308	36.0827
38.9281	39.7604	2.43206	38.9281
41.7973	43.2431	2.6396	41.7973
44.7271	46.3291	2.80519	44.7271
47.5189	48.7206	2.3681	47.5189
50.3815	52.8154	2.47531	50.3815
53.3685	56.9068	4.11732	53.3685
54.965	57.5801	4.7339	54.965
70.2678	70.4507	5.48369	70.2678
82.5091	84.0152	3.63878	82.5091
96.4767	98.5164	5.33195	96.4767
110.33	111.222	6.28111	110.33
123.972	132.108	12.1623	123.972
138.451	145.451	11.1099	138.451
214.182	223.789	26.5477	214.182
286.583	309.574	35.057	286.583
429.936	430.446	26.0122	429.936
574.315	554.083	72.1093	574.315
715.173	714.583	56.2898	715.173
