# Supplementary material for: Integrated microcavity electric field sensors using Pound-Drever-Hall detection
Source: Nat Commun. 2024 Feb 15;15:1386. doi: 10.1038/s41467-024-45699-w (PMC10869830; doi:10.1038/s41467-024-45699-w)
Supplement: Supplementary file 3 — Source Data [file 41467_2024_45699_MOESM3_ESM.zip › Source Data/Fig4.c.xlsx]

## Sheet: Data
Time (μs)	sensor output (a.u.)	applied signal (a.u.)	trigger (a.u.)
-1	-0.00931367	0.000103923	-0.00205932
-0.995	-0.0110204	-0.006081	-0.00743321
-0.99	-0.0355967	-0.00401936	-0.0101202
-0.985	0.0770447	-0.000669192	-0.0101202
-0.98	0.0316468	0.00474262	-0.00683612
-0.975	0.0476897	0.00268097	-0.0232563
-0.97	0.0790928	0.000361628	-0.00564192
-0.965	0.000926454	-0.00376165	-0.0169868
-0.96	-0.0178471	-0.00324624	-0.0101202
-0.955	-0.0717784	-0.00273083	-0.0107173
-0.95	0.0220894	0.00242327	-0.00623902
-0.945	-0.0178471	-0.000411487	-0.0107173
-0.94	-0.0216018	-0.000411487	-0.0110158
-0.935	-0.0147751	0.00216556	-0.00594047
-0.93	0.069194	-0.00247313	-0.0110158
-0.925	-0.0267219	-0.00350395	-0.0125086
-0.92	-0.0192125	0.000361628	-0.00803031
-0.915	-0.0472021	0.00422721	-0.0116129
-0.91	0.0203827	0.00216556	-0.0113144
-0.905	-0.0465195	0.00293868	-0.00982161
-0.9	-0.00692431	0.000877039	-0.00564192
-0.895	-0.0451541	0.000103923	-0.0113144
-0.89	0.0179933	-0.00144231	-0.0113144
-0.885	-0.0373034	-0.00298854	-0.0151955
-0.88	-0.00112157	0.00242327	-0.00623902
-0.875	0.0289161	-0.00479248	-0.0163897
-0.87	-0.03901	-0.00247313	-0.014897
-0.865	-0.0130684	-0.00195772	-0.00713467
-0.86	0.0357429	0.00139245	-0.00773176
-0.855	0.000585117	0.00268097	-0.0119115
-0.85	-0.0687064	-0.00221542	-0.00773176
-0.845	-0.0239912	0.00190786	-0.00832886
-0.84	-0.0936241	-0.00247313	-0.00653757
-0.835	-0.0236499	-0.00144231	-0.0145984
-0.83	0.00570518	0.00113474	-0.00982161
-0.825	0.0493964	-0.000153782	-0.0116129
-0.82	0.00775321	0.00628885	-0.0101202
-0.815	0.0272094	0.00293868	-0.0140013
-0.81	-0.00658297	0.00242327	-0.0104187
-0.805	0.0555405	0.00422721	-0.0151955
-0.8	-0.0618797	-0.00221542	-0.00653757
-0.795	0.00297448	0.00268097	-0.0104187
-0.79	-0.0683651	-0.00324624	-0.0110158
-0.785	0.0558818	0.00525803	-0.0166883
-0.78	0.0415456	-0.00195772	-0.0107173
-0.775	0.0490551	-0.00144231	-0.0116129
-0.77	-0.0710958	0.00268097	-0.00892596
-0.765	-0.0472021	0.00113474	-0.0137028
-0.76	0.0330122	-0.00505018	-0.00385062
-0.755	0.0562231	0.00345409	-0.00982161
-0.75	-0.0540289	0.00113474	-0.00653757
-0.745	-0.0171644	-0.00298854	-0.0154941
-0.74	0.0354015	-0.006081	-0.00325352
-0.735	-0.0274046	-0.00170001	-0.00564192
-0.73	0.0244787	-0.000669192	-0.00504482
-0.725	0.070218	-0.00350395	-0.0151955
-0.72	0.0476897	-0.00324624	-0.00773176
-0.715	0.0169693	0.00345409	-0.0107173
-0.71	0.0726073	0.0039695	-0.00385062
-0.705	-0.0110204	0.00551573	-0.00922451
-0.7	0.0340362	-0.00221542	-0.00862741
-0.695	-0.0188711	0.00165015	-0.0131057
-0.69	0.0302815	-0.00247313	-0.0128071
-0.685	0.00707053	-0.00170001	-0.00564192
-0.68	0.0377909	0.00319639	-0.0154941
-0.675	-0.00828966	-0.000153782	-0.0116129
-0.67	-0.035938	-0.00324624	-0.01221
-0.665	-0.0444714	-0.00170001	-0.0110158
-0.66	0.0309642	0.00113474	-0.0116129
-0.655	-0.0352553	0.00165015	-0.0110158
-0.65	0.00126779	0.00190786	-0.00444772
-0.645	-0.0321833	-0.00273083	-0.00474627
-0.64	-0.0683651	-0.00195772	-0.00683612
-0.635	0.0528098	0.00139245	-0.00444772
-0.63	-0.0598316	-0.00530789	-0.00623902
-0.625	-0.000780234	-0.006081	-0.0101202
-0.62	0.00263314	-0.00401936	-0.00325352
-0.615	-0.00351093	-0.00350395	-0.000566572
-0.61	-0.00965501	0.00242327	-0.000566572
-0.605	0.0121906	0.00165015	-0.0116129
-0.6	-0.0618797	0.00165015	3.05271e-05
-0.595	0.0357429	-0.000926898	-0.00922451
-0.59	0.00980123	-0.000153782	-0.0131057
-0.585	-0.00385227	0.00165015	-0.0163897
-0.58	-0.0205778	0.000877039	-0.00803031
-0.575	0.0343775	0.00242327	-0.0107173
-0.57	0.0654393	-0.00144231	-0.00564192
-0.565	-0.0256979	0.00242327	-0.014897
-0.56	-0.012727	0.000619333	-0.00773176
-0.555	-0.0103377	-0.00170001	-0.0134042
-0.55	0.041887	0.000103923	-0.00564192
-0.545	0.0299401	0.00319639	-0.0163897
-0.54	0.0330122	0.00268097	-0.0110158
-0.535	0.0149213	0.00242327	-0.00952306
-0.53	0.0115079	0.00139245	-0.00683612
-0.525	-0.0502742	0.00139245	-0.00982161
-0.52	0.0214067	0.000103923	-0.00803031
-0.515	0.00775321	0.00293868	-0.0134042
-0.51	0.158283	-0.00891576	-0.00385062
-0.505	-0.0308179	0.00500032	-0.0110158
-0.5	-0.0393514	-0.00221542	-0.00803031
-0.495	-0.0413994	0.00268097	-0.0116129
-0.49	0.01458	-0.000153782	-0.00922451
-0.485	0.0347189	0.00680426	-0.0154941
-0.48	0.0292575	-0.000411487	-0.00862741
-0.475	-0.0598316	0.00139245	-0.0163897
-0.47	-0.0059003	-0.00170001	-0.00862741
-0.465	0.0159453	0.00113474	-0.00474627
-0.46	-0.0175058	-0.00273083	-0.00653757
-0.455	0.0244787	0.00448491	-0.0163897
-0.45	0.0295988	0.00139245	-0.00892596
-0.445	0.0135559	0.00139245	-0.00952306
-0.44	-0.000780234	-0.00427706	-0.00534337
-0.435	0.0306228	-0.00247313	-0.00952306
-0.43	-0.0113617	-0.00298854	-0.00683612
-0.425	-0.011703	0.00577344	-0.00205932
-0.42	0.00741187	-0.000153782	-0.0131057
-0.415	0.0200414	0.00139245	-0.00832886
-0.41	0.0637326	-0.00221542	-0.00594047
-0.405	-0.0243325	-0.00711182	-0.0125086
-0.4	-0.0420821	0.00422721	-0.00862741
-0.395	0.00365715	0.00577344	-0.00862741
-0.39	0.0234547	0.000361628	-0.0154941
-0.385	-0.0366207	-0.00195772	-0.0160912
-0.38	-0.00146291	-0.000669192	-0.00653757
-0.375	-0.00897234	-0.000926898	-0.0110158
-0.37	-0.0164818	-0.000411487	-0.00146222
-0.365	-0.0059003	0.00603114	-0.0134042
-0.36	-0.0270632	-0.00479248	-0.000865122
-0.355	0.0115079	-0.00376165	-0.00713467
-0.35	-0.0253565	-0.000411487	-0.00892596
-0.345	-0.00897234	0.00551573	-0.0104187
-0.34	-0.0168231	-0.00195772	-0.00504482
-0.335	-0.0403754	0.00242327	-0.00653757
-0.33	0.0261854	0.0039695	-0.00623902
-0.325	0.0234547	-0.00195772	-0.0163897
-0.32	-0.00487628	-0.00376165	-0.00355207
-0.315	-0.0113617	0.00113474	-0.00653757
-0.31	-0.0410581	0.00113474	-0.00355207
-0.305	-0.010679	-0.000411487	-0.0131057
-0.3	-0.0980614	0.00165015	-0.00385062
-0.295	-0.0059003	-0.00401936	-0.00743321
-0.29	-0.0560769	0.00500032	-0.00265642
-0.285	0.017652	0.00242327	-0.00235787
-0.28	-0.0274046	0.00293868	-0.00414917
-0.275	0.0709007	0.00293868	-0.0157926
-0.27	0.0483724	0.00268097	-0.00564192
-0.265	-0.0530049	-0.00298854	-0.00952306
-0.26	0.0152626	0.0037118	-0.00176077
-0.255	-0.00999635	0.00577344	-0.00862741
-0.25	0.0022918	0.00603114	-0.00235787
-0.245	-0.00112157	0.00577344	-0.00444772
-0.24	-0.0226258	0.00551573	-0.00534337
-0.235	0.0531511	0.00268097	-0.0134042
-0.23	0.00126779	0.00165015	-0.0104187
-0.225	0.0210654	-0.00350395	-0.00922451
-0.22	0.0442763	-0.00324624	-0.00594047
-0.215	-0.0516395	-0.00376165	-0.0101202
-0.21	-0.0332073	0.00680426	-0.0110158
-0.205	-0.0267219	-0.0011846	-0.0104187
-0.2	0.0627086	0.000877039	-0.00683612
-0.195	0.0589538	-0.00556559	-0.00414917
-0.19	0.0193587	-0.000669192	-0.00653757
-0.185	-0.0366207	0.00216556	-0.00414917
-0.18	0.0173107	0.0037118	-0.00564192
-0.175	0.0125319	-0.000669192	-0.0116129
-0.17	0.016628	-0.00195772	-0.00832886
-0.165	-0.0646104	0.00345409	-0.0104187
-0.16	0.0425696	-0.00247313	-0.00713467
-0.155	0.0616845	0.00525803	-0.00623902
-0.15	-0.0243325	-0.0011846	-0.00683612
-0.145	0.00536384	0.00319639	-0.00713467
-0.14	0.0446177	-0.000669192	-0.00325352
-0.135	0.0388149	-0.0011846	-0.0163897
-0.13	0.0545165	-0.00195772	-0.00385062
-0.125	0.0282335	-0.00633871	-0.0104187
-0.12	-0.0420821	0.00113474	-0.00474627
-0.115	0.0220894	-0.00324624	-0.0110158
-0.11	0.0657806	-0.0011846	-0.00952306
-0.105	0.00331582	0.00319639	-0.00982161
-0.1	-0.0512982	-0.000669192	-0.00862741
-0.095	-0.0574423	-0.00144231	-0.00564192
-0.09	-0.0134097	0.000361628	-0.00623902
-0.085	0.0118493	-0.00144231	-0.00713467
-0.08	0.0162866	0.00242327	-0.0131057
-0.075	-0.0523222	0.00165015	-0.0113144
-0.07	0.0159453	0.000619333	-0.00564192
-0.065	-0.035938	-0.000926898	-0.0166883
-0.06	0.0108252	0.00474262	-0.00474627
-0.055	-0.03901	0.00345409	-0.00803031
-0.05	0.0551991	-0.00350395	-0.01221
-0.045	-0.037986	-0.00144231	-0.0187781
-0.04	0.0575885	0.000103923	-0.00982161
-0.035	0.0149213	-0.00298854	-0.0125086
-0.03	0.015604	0.000103923	-0.00325352
-0.025	0.0265268	-0.00324624	-0.0104187
-0.02	-0.0198951	0.000877039	-0.0104187
-0.015	-0.0188711	0.000103923	-0.00743321
-0.01	0.0927463	-0.00324624	-0.0151955
-0.005	0.00365715	0.00577344	-0.0151955
0	0.00604652	-0.00170001	0.284548
0.005	-0.136291	-0.00401936	0.863735
0.01	-0.0113617	-0.00505018	0.865526
0.015	0.0104839	-0.00324624	0.762526
0.02	0.00536384	0.00448491	0.775364
0.025	-0.0530049	0.000877039	0.79686
0.03	0.0142386	-0.00298854	0.832387
0.035	0.0371082	0.00603114	0.967033
0.04	-0.0181884	0.000361628	1.09511
0.045	-0.0543702	0.00113474	1.23543
0.05	-0.0598316	0.00165015	1.29932
0.055	-0.0571009	-0.00144231	1.12825
0.06	-0.0973788	0.00422721	1.06317
0.065	-0.00385227	0.00216556	1.02824
0.07	-0.0144337	0.00165015	1.04257
0.075	-0.00282826	0.00113474	1.05809
0.08	-0.00828966	0.00345409	1.06018
0.085	-0.0267219	0.00783508	1.07481
0.09	0.0268681	0.000103923	1.11302
0.095	0.00911856	-0.00170001	1.12288
0.1	0.0193587	-0.00273083	1.12019
0.105	0.0292575	-0.0011846	1.16228
0.11	0.0336949	0.00474262	1.19811
0.115	0.0760207	0.0039695	1.22528
0.12	0.00672919	-0.000153782	1.25483
0.125	0.0227721	-0.000669192	1.26051
0.13	0.0190173	0.000877039	1.25872
0.135	0.0507617	0.00216556	1.25752
0.14	-0.00351093	0.000877039	1.24588
0.145	-0.03901	-0.000669192	1.23603
0.15	-0.0202365	0.00268097	1.24289
0.155	-0.0482262	-0.00247313	1.22677
0.16	0.0340362	-0.000411487	1.20946
0.165	-0.0134097	-0.00170001	1.2008
0.17	-0.0205778	-0.00736953	1.18706
0.175	-0.0277459	-0.00350395	1.18139
0.18	0.00502251	-0.00324624	1.18169
0.185	0.0555405	-0.00556559	1.16975
0.19	0.0934289	-0.0011846	1.1787
0.195	0.0371082	-0.0011846	1.17811
0.2	0.0272094	0.00680426	1.18109
0.205	-0.0383274	0.00113474	1.18229
0.21	0.0620259	0.00165015	1.19333
0.215	-0.00726565	0.00293868	1.19065
0.22	0.0548578	-0.00556559	1.20408
0.225	0.0162866	0.00165015	1.21125
0.23	-0.0366207	-0.00401936	1.21453
0.235	0.0760207	-0.00170001	1.20796
0.24	0.044959	-0.00350395	1.21483
0.245	0.000243779	0.00165015	1.21125
0.25	-0.0198951	0.00139245	1.21483
0.255	-0.032866	0.00242327	1.20587
0.26	0.0377909	-0.00144231	1.20707
0.265	-0.011703	0.00500032	1.20438
0.27	0.0118493	-0.0011846	1.2005
0.275	-0.0250152	0.00293868	1.20886
0.28	0.10401	0.00654655	1.20319
0.285	0.00433983	0.00680426	1.19781
0.29	-0.0820186	-0.00170001	1.20378
0.295	-0.0407167	0.00628885	1.19751
0.3	0.0258441	0.00139245	1.20139
0.305	-0.0239912	-0.00247313	1.18527
0.31	0.0343775	0.000103923	1.20348
0.315	-0.0383274	-0.000669192	1.20587
0.32	0.0623672	0.00139245	1.20438
0.325	0.0125319	-0.000669192	1.20378
0.33	0.101621	-0.00788494	1.19811
0.335	-0.0144337	-0.00298854	1.20528
0.34	0.0466657	-0.00917346	1.21035
0.345	0.00945989	-0.00427706	1.20438
0.35	0.0398389	-0.000411487	1.1999
0.355	0.00809454	-0.00324624	1.20946
0.36	0.0330122	0.00474262	1.21035
0.365	-0.0509569	-0.00324624	1.19871
0.37	-0.0352553	0.00190786	1.20617
0.375	0.0514444	0.00242327	1.20348
0.38	0.0528098	-0.00170001	1.20408
0.385	0.0306228	0.00113474	1.20528
0.39	-0.0130684	0.00500032	1.19423
0.395	0.0872849	-0.00247313	1.19662
0.4	-0.00146291	-0.000153782	1.2008
0.405	-0.0229672	0.00345409	1.20647
0.41	0.0125319	0.0039695	1.20139
0.415	-0.00965501	-0.0011846	1.20199
0.42	-9.75584e-05	0.00345409	1.19901
0.425	-0.0383274	-0.00195772	1.20229
0.43	0.00160913	-0.00376165	1.19811
0.435	-0.035938	-0.00195772	1.1999
0.44	-0.0130684	-0.00350395	1.20946
0.445	-0.0417407	0.00706196	1.20408
0.45	0.136437	-0.00479248	1.1996
0.455	-0.0666584	-0.000926898	1.1999
0.46	-0.0458368	-0.00324624	1.19602
0.465	-0.0352553	0.000619333	1.20319
0.47	-0.0574423	-0.000926898	1.20169
0.475	0.0121906	-0.00144231	1.20408
0.48	-0.0584663	0.0037118	1.21304
0.485	-0.0700718	0.00474262	1.2002
0.49	-0.00692431	-0.00298854	1.20378
0.495	-0.0175058	-0.00170001	1.1993
0.5	-0.0564183	-0.00324624	1.1999
0.505	-0.000438896	0.000619333	1.2011
0.51	0.0289161	0.00293868	1.20169
0.515	0.0173107	0.00293868	1.19602
0.52	0.00502251	-0.000926898	1.19841
0.525	-0.0178471	-0.00762723	1.2005
0.53	0.00672919	-0.000926898	1.20796
0.535	0.00809454	-0.000669192	1.20737
0.54	-0.0489088	0.00268097	1.20229
0.545	0.0787514	-0.00170001	1.20647
0.55	0.00843588	-0.00247313	1.20289
0.555	-0.0205778	-0.00556559	1.2011
0.56	-0.0710958	0.00577344	1.20139
0.565	0.0548578	-0.000153782	1.20139
0.57	0.0582712	-0.00170001	1.21274
0.575	0.00160913	-0.00505018	1.20259
0.58	0.0299401	-0.00298854	1.21304
0.585	-0.0181884	-0.00247313	1.20916
0.59	0.0152626	-0.00247313	1.20139
0.595	-0.0502742	0.00165015	1.20378
0.6	-0.0315006	-0.000669192	1.20229
0.605	0.0255028	-0.00273083	1.20259
0.61	-0.0154577	-0.00221542	1.20199
0.615	-0.00624163	-0.00324624	1.20408
0.62	0.0261854	0.00216556	1.20528
0.625	0.0616845	-0.000926898	1.20139
0.63	-0.0260392	-0.00221542	1.19841
0.635	0.0398389	0.00165015	1.20796
0.64	-0.0321833	-0.00195772	1.19662
0.645	0.018676	0.000103923	1.20528
0.65	-0.00555896	-0.00427706	1.20468
0.655	0.0268681	0.00448491	1.20348
0.66	0.000243779	-0.000153782	1.20139
0.665	-0.0229672	-0.00144231	1.19781
0.67	-0.0434474	-0.00350395	1.20677
0.675	-0.0441301	-0.00427706	1.20229
0.68	0.00775321	-0.006081	1.19781
0.685	0.0261854	-0.00685412	1.19512
0.69	0.0197	-0.000411487	1.20587
0.695	-0.0516395	-0.0011846	1.20677
0.7	-0.0181884	-0.00685412	1.19721
0.705	0.0173107	-0.00530789	1.20438
0.71	0.0920636	-0.00144231	1.20408
0.715	0.0333535	0.00113474	1.19781
0.72	0.0773861	-0.00530789	1.20856
0.725	0.0893329	-0.00221542	1.20289
0.73	-0.035938	0.000103923	1.20796
0.735	0.0695353	-0.0011846	1.20946
0.74	0.0210654	-0.0058233	1.19721
0.745	0.0736314	-0.00376165	1.20139
0.75	0.0275508	0.000877039	1.20528
0.755	0.0142386	-0.00298854	1.20557
0.76	0.0415456	-0.00324624	1.20468
0.765	0.0821648	-0.00633871	1.2008
0.77	-0.0523222	-0.00144231	1.2002
0.775	0.0794341	0.000877039	1.20498
0.78	-0.0413994	0.00551573	1.20259
0.785	0.0709007	0.00448491	1.20229
0.79	-0.036962	0.00242327	1.20707
0.795	0.0596365	0.00242327	1.19811
0.8	-0.0635863	-0.000411487	1.20169
0.805	-0.0311593	-0.000153782	1.20528
0.81	-0.0710958	-0.00247313	1.20498
0.815	0.0309642	-0.0011846	1.19572
0.82	-0.0454955	0.000103923	1.19841
0.825	0.040863	0.00268097	1.20319
0.83	0.00365715	-0.00170001	1.20557
0.835	-0.012727	0.00628885	1.20169
0.84	0.0152626	0.00474262	1.20498
0.845	0.0466657	-0.006081	1.20378
0.85	0.0852368	-0.00376165	1.20199
0.855	-0.0355967	0.00190786	1.2008
0.86	0.0435937	-0.000411487	1.20199
0.865	0.0565645	-0.000926898	1.19871
0.87	0.000243779	0.00165015	1.20677
0.875	-0.0308179	-0.00221542	1.2002
0.88	0.0528098	-0.000926898	1.2011
0.885	0.0466657	0.00139245	1.19871
0.89	-0.008631	-0.00273083	1.20259
0.895	-0.0891867	-0.00350395	1.20498
0.9	0.0115079	-0.00324624	1.19721
0.905	0.0412043	-0.00298854	1.20408
0.91	-0.0437888	-0.00324624	1.20796
0.915	0.0405216	-0.00865805	1.20438
0.92	0.00877722	0.00654655	1.19781
0.925	0.0121906	0.00474262	1.19632
0.93	0.0398389	-0.00170001	1.19751
0.935	0.0220894	0.000361628	1.20289
0.94	-0.0676824	0.00190786	1.20677
0.945	0.0149213	0.00268097	1.19602
0.95	0.00741187	0.00242327	1.20707
0.955	-0.0431061	0.00139245	1.19184
0.96	-0.00760699	0.00293868	1.2011
0.965	0.0603192	-0.000926898	1.19662
0.97	0.0517858	0.00242327	1.20319
0.975	-0.0649517	-0.00324624	1.19781
0.98	0.0828475	0.00293868	1.20319
0.985	0.00809454	0.000103923	1.20438
0.99	-0.03389	-0.00556559	1.20886
0.995	0.0268681	0.000619333	1.20319
1	0.00945989	0.00139245	1.2008
1.005	0.00331582	-0.000411487	1.19363
1.01	-0.0669997	-0.000669192	1.19363
1.015	0.00980123	0.000619333	1.20199
1.02	-0.0526635	-0.000411487	1.20378
1.025	0.075338	-0.000926898	1.1996
1.03	-0.091576	0.00139245	1.20289
1.035	0.000926454	-0.00144231	1.19572
1.04	0.045983	0.00165015	1.2008
1.045	-0.0468608	0.00293868	1.1996
1.05	-0.0246739	-0.00247313	1.20707
1.055	0.0289161	-0.000411487	1.20259
1.06	-0.0164818	-0.000669192	1.20975
1.065	-0.00794832	-0.0011846	1.2011
1.07	0.0255028	-0.00144231	1.19901
1.075	-0.0243325	-0.000669192	1.1999
1.08	-0.0178471	0.00242327	1.19512
1.085	-0.0629037	0.000103923	1.20229
1.09	0.0842128	-0.00195772	1.20975
1.095	-0.00692431	-0.00324624	1.19423
1.1	0.0493964	-0.0011846	1.20468
1.105	-0.0635863	0.000877039	1.20319
1.11	0.0521271	0.00139245	1.20617
1.115	-0.0581249	0.00190786	1.20169
1.12	-0.0123857	0.00293868	1.2005
1.125	0.00160913	-0.00144231	1.1996
1.13	-0.0212605	0.0037118	1.20289
1.135	-0.060173	-0.000669192	1.2005
1.14	0.0476897	0.00113474	1.20677
1.145	-0.00112157	0.00293868	1.19572
1.15	-0.000780234	-0.00376165	1.20199
1.155	-9.75584e-05	0.00139245	1.21363
1.16	0.00297448	-0.00195772	1.20169
1.165	0.0896742	0.00293868	1.19901
1.17	-0.0301353	-0.00324624	1.21035
1.175	0.0432523	0.00706196	1.20796
1.18	0.000243779	-0.000153782	1.20348
1.185	-0.00180425	0.00525803	1.20587
1.19	0.0142386	-0.00556559	1.20856
1.195	0.0374496	0.00165015	1.20229
1.2	-0.00282826	0.00113474	1.20468
1.205	0.0371082	0.00165015	1.1996
1.21	-0.0615383	0.00113474	1.20259
1.215	-0.000780234	0.00242327	1.20707
1.22	-0.0205778	0.00448491	1.20856
1.225	-0.0297939	-0.00479248	1.20468
1.23	-0.0669997	-0.00221542	1.20826
1.235	0.0159453	-0.000926898	1.2008
1.24	0.0364256	0.000619333	1.20826
1.245	-0.0547116	0.00345409	1.20468
1.25	0.0422283	0.00345409	1.2005
1.255	0.0292575	0.00293868	1.20289
1.26	0.0364256	0.00113474	1.20498
1.265	-0.0461781	0.00113474	1.20319
1.27	0.0500791	-0.00401936	1.19692
1.275	0.0101426	0.00422721	1.19781
1.28	-0.00658297	-0.00144231	1.19423
1.285	-0.0386687	0.00216556	1.19871
1.29	-0.0567596	0.00345409	1.2005
1.295	0.0855782	0.00139245	1.20319
1.3	-0.034914	0.00165015	1.19811
1.305	-0.0256979	-0.00221542	1.2005
1.31	-0.035938	-0.0011846	1.21095
1.315	-0.0031696	0.000877039	1.20259
1.32	0.0913809	0.00603114	1.20408
1.325	-0.00692431	0.00165015	1.20766
1.33	0.0555405	-0.006081	1.20139
1.335	-0.0779225	0.00603114	1.20139
1.34	-0.00760699	0.00474262	1.19751
1.345	-0.034914	0.00165015	1.19602
1.35	-0.0164818	-0.0011846	1.20557
1.355	0.00331582	0.000619333	1.20259
1.36	-0.0239912	-0.000153782	1.20975
1.365	-0.0547116	0.00474262	1.20587
1.37	0.00468117	-0.00298854	1.20348
1.375	0.0214067	-0.00247313	1.2005
1.38	-0.0789465	-0.00505018	1.20289
1.385	0.041887	0.000103923	1.20587
1.39	-0.00112157	-0.00144231	1.20647
1.395	0.136437	-0.00711182	1.20766
1.4	-0.0506155	0.00474262	1.20289
1.405	0.10128	0.00139245	1.20289
1.41	-0.0212605	0.00139245	1.20319
1.415	0.017652	-0.00376165	1.2005
1.42	-0.061197	0.00216556	1.20587
1.425	-0.0103377	-0.00530789	1.20348
1.43	0.0101426	0.000103923	1.20766
1.435	-0.00965501	0.00216556	1.19811
1.44	0.020724	0.000877039	1.19901
1.445	-0.00112157	0.0039695	1.20229
1.45	-0.0564183	-0.00324624	1.19871
1.455	-0.00624163	-0.00298854	1.20319
1.46	0.0398389	-0.000411487	1.20348
1.465	0.0425696	0.000877039	1.19632
1.47	-0.0239912	0.000877039	1.19602
1.475	0.0517858	0.00190786	1.2011
1.48	-0.00965501	0.000877039	1.20557
1.485	0.0586125	-0.000153782	1.20139
1.49	0.0524684	0.00242327	1.20229
1.495	-0.0427648	0.00139245	1.20408
1.5	-0.0564183	0.00345409	1.20528
1.505	0.0292575	0.000103923	1.20199
1.51	-0.0472021	0.00500032	1.2002
1.515	-0.112056	0.0037118	1.20289
1.52	-0.0120444	0.00139245	1.21035
1.525	-0.000438896	0.00268097	1.20647
1.53	0.0814821	0.00216556	1.20139
1.535	-0.011703	0.00293868	1.20289
1.54	-0.0533462	0.00113474	1.19572
1.545	-0.112739	-0.000926898	1.20587
1.55	0.048031	0.00190786	1.20796
1.555	0.00433983	0.00113474	1.20378
1.56	-0.0495915	-0.00968887	1.20319
1.565	0.0101426	0.00319639	1.1999
1.57	-0.03901	-0.0058233	1.20468
1.575	-0.0519809	0.00293868	1.20169
1.58	0.000243779	0.00525803	1.19781
1.585	0.0125319	-0.00221542	1.2005
1.59	0.0237961	0.00783508	1.20139
1.595	0.0104839	0.0037118	1.18587
1.6	0.0872849	0.00242327	1.19453
1.605	0.0818235	0.00319639	1.20199
1.61	0.047007	0.000877039	1.20348
1.615	0.0528098	0.00448491	1.1993
1.62	0.01458	0.0037118	1.19483
1.625	-0.0198951	0.00551573	1.20677
1.63	-0.0472021	-0.0011846	1.19811
1.635	0.0435937	-0.00170001	1.20199
1.64	-0.0396927	-0.00298854	1.21155
1.645	0.0432523	0.00345409	1.20289
1.65	0.0493964	0.00165015	1.2005
1.655	0.0169693	-0.00247313	1.20169
1.66	0.0415456	0.0039695	1.1993
1.665	0.041887	0.00190786	1.2011
1.67	-0.0120444	0.00293868	1.20438
1.675	-0.0451541	0.00345409	1.19483
1.68	-0.0482262	0.0037118	1.20707
1.685	-0.0212605	-0.000411487	1.20229
1.69	-0.0396927	-0.00221542	1.19602
1.695	-0.0427648	-0.00376165	1.19841
1.7	-0.0175058	0.00113474	1.20289
1.705	-0.0110204	-0.00144231	1.20617
1.71	-9.75584e-05	-0.00324624	1.20199
1.715	0.00502251	0.00139245	1.21125
1.72	-0.0577836	-0.000669192	1.19662
1.725	0.0224307	0.0039695	1.20498
1.73	-0.0919174	0.00268097	1.20617
1.735	0.0173107	0.00706196	1.19363
1.74	0.0391563	-0.000926898	1.20587
1.745	0.0971837	0.00139245	1.1996
1.75	-0.0253565	-0.00324624	1.1999
1.755	-0.0161404	-0.000153782	1.20468
1.76	0.00672919	0.00139245	1.20557
1.765	-0.0468608	-0.000411487	1.19751
1.77	0.0425696	0.00190786	1.20647
1.775	-0.0441301	-0.00324624	1.19662
1.78	0.0224307	0.000361628	1.20289
1.785	0.0688526	-0.00273083	1.19363
1.79	0.0135559	-0.00814264	1.20468
1.795	0.0476897	-0.00324624	1.2005
1.8	0.0227721	-0.00144231	1.20617
1.805	-0.0373034	0.00319639	1.20796
1.81	0.00433983	-0.00247313	1.20468
1.815	0.0220894	-0.00144231	1.20617
1.82	0.016628	0.00242327	1.20259
1.825	-0.0492502	0.00319639	1.19811
1.83	0.0401803	0.000103923	1.21543
1.835	-0.0714371	0.000103923	1.21005
1.84	0.0125319	-0.00324624	1.20348
1.845	-0.10796	0.00603114	1.20707
1.85	0.0511031	0.00165015	1.20528
1.855	-0.0413994	0.00216556	1.19751
1.86	0.0022918	0.00268097	1.21214
1.865	0.0384736	0.0119584	1.2011
1.87	-0.000438896	-0.00221542	1.20408
1.875	0.0299401	0.00216556	1.19841
1.88	0.0203827	0.00139245	1.20199
1.885	-0.0410581	0.00268097	1.20378
1.89	0.0589538	-0.00968887	1.20438
1.895	0.00604652	0.00190786	1.1993
1.9	0.0432523	-0.00170001	1.20378
1.905	-0.0420821	0.00628885	1.20199
1.91	-0.0277459	-0.000926898	1.20319
1.915	-0.0181884	0.00448491	1.1999
1.92	-0.0294526	0.000877039	1.20139
1.925	0.0336949	0.00345409	1.19871
1.93	-0.00214558	0.00113474	1.20617
1.935	0.0947943	-0.000669192	1.19632
1.94	0.017652	0.00242327	1.20468
1.945	0.0371082	0.00628885	1.20916
1.95	-0.00555896	0.000103923	1.20796
1.955	0.0640739	0.00113474	1.19811
1.96	-0.00965501	0.00268097	1.20557
1.965	-0.0461781	0.00190786	1.19602
1.97	-0.0134097	0.000877039	1.19572
1.975	0.0531511	-0.00221542	1.1999
1.98	-0.0690477	-0.000411487	1.20438
1.985	-0.0475435	0.000361628	1.20737
1.99	-0.0373034	0.00345409	1.20677
1.995	-0.0444714	0.00577344	1.20438
2	-0.0502742	-0.00453477	1.21125
2.005	-0.00419361	0.00139245	1.19632
2.01	-0.0270632	-0.00144231	1.20348
2.015	-0.0185298	0.00654655	1.19662
2.02	-0.0710958	-0.000669192	1.19841
2.025	-0.0031696	0.00345409	1.20289
2.03	-0.0175058	0.00319639	1.20528
2.035	0.00536384	0.00113474	1.20557
2.04	-0.0192125	0.00500032	1.19632
2.045	-0.0461781	0.0037118	1.19781
2.05	-0.0888453	-0.00350395	1.1993
2.055	0.0248201	-0.000411487	1.19662
2.06	0.017652	-0.00376165	1.2002
2.065	0.0388149	0.000361628	1.20617
2.07	0.0357429	0.000103923	1.20617
2.075	-0.0980614	0.00139245	1.20468
2.08	-0.0188711	0.00422721	1.1999
2.085	0.0333535	0.000103923	1.19781
2.09	-0.0813359	-0.00170001	1.19841
2.095	-0.0277459	-0.00427706	1.19453
2.1	0.0671459	0.00165015	1.20199
2.105	0.0227721	0.00577344	1.20438
2.11	0.0620259	0.00242327	1.19483
2.115	-0.037986	0.0037118	1.19423
2.12	0.045983	-0.00170001	1.19871
2.125	0.0193587	0.00525803	1.19751
2.13	0.0173107	0.000103923	1.20468
2.135	-0.00419361	-0.00350395	1.19751
2.14	-0.03901	-0.000153782	1.19423
2.145	-0.0673411	-0.0011846	1.2011
2.15	-0.03901	0.00113474	1.20946
2.155	0.0101426	0.00293868	1.2011
2.16	-0.00453495	0.00268097	1.19721
2.165	-0.0239912	0.00525803	1.2008
2.17	0.0476897	-0.00505018	1.20766
2.175	0.0220894	-0.00247313	1.19662
2.18	0.0111666	-0.00814264	1.20826
2.185	0.0138973	0.00165015	1.19901
2.19	0.0125319	0.00190786	1.20139
2.195	-0.0103377	-0.00170001	1.19333
2.2	0.0152626	0.000103923	1.2002
2.205	-0.0335486	-0.00376165	1.20617
2.21	0.0299401	-0.00556559	1.19781
2.215	-0.0157991	0.00190786	1.1993
2.22	-0.0335486	0.00551573	1.18886
2.225	-0.0762158	0.00706196	1.20856
2.23	0.0101426	0.000103923	1.20975
2.235	0.0272094	0.00242327	1.21334
2.24	-0.0809946	0.000361628	1.20528
2.245	-0.037986	-0.00247313	1.20139
2.25	0.0289161	-0.00324624	1.19871
2.255	0.0582712	0.00190786	1.19512
2.26	0.0388149	0.00190786	1.19572
2.265	-0.131513	-0.00247313	1.19244
2.27	0.000243779	-0.00401936	1.19781
2.275	0.0265268	0.000361628	1.2002
2.28	0.0538338	-0.00273083	1.20677
2.285	-0.0553942	0.00345409	1.2008
2.29	-0.0144337	-0.000669192	1.1999
2.295	-0.000780234	-0.00170001	1.1999
2.3	0.069194	-0.0011846	1.20766
2.305	-0.0516395	0.00577344	1.19393
2.31	0.0579298	-0.00685412	1.20796
2.315	0.0647566	-0.00247313	1.19721
2.32	0.0603192	0.00577344	1.2005
2.325	-0.0482262	0.00345409	1.19781
2.33	-0.105571	-0.00324624	1.19333
2.335	0.0825061	-0.000926898	1.19005
2.34	0.0572472	-0.00144231	1.19871
2.345	0.000243779	0.000361628	1.19692
2.35	0.00536384	0.00268097	1.20886
2.355	0.00741187	-0.000669192	1.20319
2.36	0.0190173	0.00345409	1.20199
2.365	-0.00248692	0.000103923	1.19871
2.37	-0.0704131	-0.00479248	1.1993
2.375	-0.0297939	0.00963901	1.19751
2.38	0.00877722	-0.00221542	1.2008
2.385	0.0179933	-0.00736953	1.20229
2.39	-0.0178471	0.000103923	1.20348
2.395	-0.0615383	-0.00453477	1.19602
2.4	-0.0472021	-0.000411487	1.19662
2.405	-0.0649517	-0.000153782	1.20528
2.41	-0.0195538	-0.000153782	1.20498
2.415	-0.0495915	-0.000926898	1.19393
2.42	-0.00351093	-0.000926898	1.20677
2.425	-0.0233085	-0.00221542	1.20737
2.43	0.0309642	-0.00247313	1.21005
2.435	0.074314	0.00139245	1.20468
2.44	-0.0424234	-0.00453477	1.20438
2.445	0.0354015	-0.0058233	1.1996
2.45	-0.0502742	0.000877039	1.20229
2.455	0.0200414	-0.00298854	1.20587
2.46	-0.0256979	0.0037118	1.20229
2.465	-0.0332073	0.00190786	1.20856
2.47	-0.0151164	0.00500032	1.20348
2.475	0.0193587	-0.00917346	1.19632
2.48	-0.0308179	-0.00221542	1.20707
2.485	0.00843588	-0.00401936	1.19602
2.49	0.0138973	-0.000153782	1.19572
2.495	0.0664633	0.00139245	1.19901
2.5	-0.0403754	0.00242327	1.20557
2.505	-0.0936241	-0.000669192	1.20408
2.51	-0.0287699	0.000619333	1.20468
2.515	-0.0475435	-0.006081	1.19184
2.52	-0.00521762	-0.00324624	1.20348
2.525	-0.00555896	0.000361628	1.2008
2.53	-0.00624163	-0.00324624	1.20557
2.535	-0.0755332	-0.00479248	1.2011
2.54	-0.008631	0.00242327	1.20438
2.545	-0.00487628	-0.000926898	1.20199
2.55	-0.00726565	-0.000669192	1.19871
2.555	-0.066317	0.00319639	1.19811
2.56	-0.008631	0.00113474	1.19542
2.565	-0.0728025	-0.00530789	1.20468
2.57	0.0118493	-0.00324624	1.2011
2.575	-0.00965501	-0.00144231	1.20199
2.58	-0.036962	-0.0011846	1.20468
2.585	0.020724	0.0037118	1.1996
2.59	-0.0243325	0.000361628	1.1993
2.595	0.0111666	-0.00505018	1.20289
2.6	-0.059149	-0.00711182	1.20348
2.605	-0.0274046	-0.00247313	1.19632
2.61	-0.035938	-0.0011846	1.20438
2.615	0.0473484	-0.00401936	1.1993
2.62	-0.0243325	0.00139245	1.20319
2.625	0.0473484	-0.00505018	1.21722
2.63	-0.104547	-0.00479248	1.21125
2.635	-0.010679	-0.00144231	1.20826
2.64	-0.0263806	-0.00195772	1.20378
2.645	-0.0482262	-0.00195772	1.19901
2.65	-0.0308179	-0.000411487	1.20677
2.655	0.045983	-0.00427706	1.20438
2.66	0.0575885	-0.00247313	1.1999
2.665	0.00160913	-0.00221542	1.2002
2.67	0.0289161	-0.006081	1.20139
2.675	0.00638786	0.00190786	1.19692
2.68	-0.0284286	-0.00401936	1.19542
2.685	-0.0571009	0.00448491	1.20259
2.69	-0.0908934	-0.00298854	1.19781
2.695	0.0415456	-0.00273083	1.20737
2.7	0.0504204	-0.00814264	1.19483
2.705	-0.0335486	0.000103923	1.20468
2.71	0.0292575	-0.00427706	1.1996
2.715	-0.0687064	-0.006081	1.20139
2.72	-0.00521762	-0.00195772	1.20229
2.725	-0.0373034	-0.00273083	1.2008
2.73	0.0415456	0.000361628	1.21035
2.735	-0.0277459	-0.00195772	1.2005
2.74	0.0278921	0.00139245	1.20169
2.745	-0.0393514	-0.00247313	1.20289
2.75	-0.117176	-0.00376165	1.20289
2.755	-0.089528	-0.00350395	1.20229
2.76	-0.0403754	-0.00324624	1.19035
2.765	-0.0765572	-0.00221542	1.2002
2.77	-0.0130684	-0.000926898	1.19692
2.775	-0.0270632	-0.00221542	1.18945
2.78	-0.0850906	-0.00633871	1.20139
2.785	-0.0478848	-0.00530789	1.19871
2.79	0.0203827	-0.00376165	1.20319
2.795	-0.0519809	-0.000411487	1.19901
2.8	0.0190173	-0.00324624	1.21274
2.805	-0.0526635	-0.00298854	1.2005
2.81	-0.00794832	-0.00685412	1.20737
2.815	0.00672919	-0.0107197	1.19453
2.82	-0.0205778	-0.00298854	1.20229
2.825	0.0162866	-0.00376165	1.20289
2.83	0.0569058	-0.00479248	1.20647
2.835	-0.0202365	-0.0058233	1.20199
2.84	-0.0274046	-0.00788494	1.20378
2.845	-0.0564183	-0.00530789	1.20139
2.85	0.0476897	-0.00505018	1.1996
2.855	-0.0833839	-0.000411487	1.2002
2.86	-0.0301353	0.00293868	1.20438
2.865	-0.0581249	-0.00298854	1.19811
2.87	0.0715833	-0.00324624	1.20348
2.875	-0.0571009	-0.00530789	1.19453
2.88	-0.0803119	0.00319639	1.19662
2.885	-0.0308179	0.000361628	1.1996
2.89	-0.0840666	-0.006081	1.1996
2.895	-0.012727	-0.00144231	1.2005
2.9	-0.0639277	-0.00427706	1.20587
2.905	-0.0683651	-0.00273083	1.19393
2.91	-0.012727	-0.00865805	1.19781
2.915	-0.0209192	0.000103923	1.2002
2.92	-0.0891867	-0.00350395	1.19721
2.925	-0.086456	-0.00814264	1.1996
2.93	0.0179933	-0.00530789	1.20199
2.935	0.075338	-0.00943117	1.20139
2.94	-0.121272	0.00139245	1.20737
2.945	0.00160913	-0.000411487	1.20169
2.95	-0.0059003	-0.00659641	1.20289
2.955	-0.0407167	-0.00505018	1.19811
2.96	0.00195047	-0.00427706	1.20319
2.965	0.0237961	-0.0058233	1.19871
2.97	-0.0355967	-0.0058233	1.19721
2.975	-0.0175058	-0.000411487	1.19124
2.98	-0.036962	-0.00144231	1.19901
2.985	-0.0181884	-0.00479248	1.19871
2.99	-0.0311593	-0.00376165	1.20169
2.995	-0.0625623	-0.00350395	1.19871
3	0.0869435	-0.00144231	1.2005
3.005	-0.0475435	-0.006081	1.20408
3.01	-0.0728025	-0.0011846	1.19333
3.015	-0.00965501	-0.00711182	1.20856
3.02	-0.0134097	-0.00556559	1.19423
3.025	0.07329	-0.00350395	1.20557
3.03	-0.137315	-0.0102043	1.20139
3.035	-0.0441301	-0.00350395	1.19751
3.04	-0.0857733	-0.00479248	1.20229
3.045	0.074314	-0.00350395	1.1996
3.05	-0.0922587	-0.00530789	1.20139
3.055	0.0265268	-0.00376165	1.2002
3.06	-0.0516395	-0.00324624	1.20378
3.065	0.069194	-0.000411487	1.20737
3.07	-0.0202365	-0.000153782	1.20617
3.075	0.0695353	-0.00427706	1.19602
3.08	-0.0646104	0.00628885	1.21035
3.085	-0.0175058	0.000103923	1.20259
3.09	-0.064269	-0.00221542	1.19602
3.095	-0.0205778	-0.00195772	1.2011
3.1	-0.0574423	0.00165015	1.20319
3.105	0.0504204	-0.00170001	1.2005
3.11	0.0357429	-0.00556559	1.20587
3.115	0.0138973	0.00319639	1.20677
3.12	-0.0366207	-0.000669192	1.19901
3.125	-0.00146291	0.000103923	1.19483
3.13	0.0340362	-0.000669192	1.19751
3.135	0.0152626	0.00293868	1.19901
3.14	-0.00965501	-0.00247313	1.20796
3.145	-0.0468608	-0.00350395	1.20289
3.15	0.0319882	-0.00556559	1.20199
3.155	0.0493964	0.00809278	1.1993
3.16	-0.0755332	0.00293868	1.20826
3.165	0.0104839	-0.0011846	1.19781
3.17	-0.0571009	0.00139245	1.20677
3.175	-0.0222845	0.00319639	1.20139
3.18	-0.0509569	0.00757737	1.20169
3.185	-0.00999635	0.00654655	1.20169
3.19	-0.0608556	0.00422721	1.19841
3.195	-0.0765572	0.00551573	1.19423
3.2	-0.0489088	0.00628885	1.2011
3.205	-0.0260392	0.00577344	1.19363
3.21	-0.0137511	0.00500032	1.20766
3.215	-0.0256979	0.00319639	1.19751
3.22	-0.0799706	0.00680426	1.20468
3.225	-0.0533462	-0.00144231	1.20348
3.23	0.0657806	0.00731967	1.1999
3.235	-0.0137511	0.0088659	1.19512
3.24	-0.00112157	0.00654655	1.2002
3.245	-0.00112157	0.00757737	1.21005
3.25	-0.0588076	0.00757737	1.20169
3.255	-0.00794832	0.00345409	1.20348
3.26	-0.0444714	0.00448491	1.20139
3.265	-0.00760699	0.0135046	1.20468
3.27	-0.0461781	0.0088659	1.19751
3.275	0.0299401	0.0122161	1.20199
3.28	-0.0417407	0.0119584	1.21811
3.285	0.0265268	0.0147931	1.20557
3.29	-0.00965501	0.0104121	1.1999
3.295	0.0330122	0.0142777	1.19811
3.3	-0.0031696	0.0147931	1.20647
3.305	-0.0284286	0.0171125	1.19304
3.31	-0.0151164	0.00963901	1.21363
3.315	0.0551991	0.00809278	1.20289
3.32	0.0381323	0.00860819	1.19781
3.325	-0.0198951	0.0160816	1.19453
3.33	0.00297448	0.0117007	1.20975
3.335	0.0647566	0.0158239	1.19363
3.34	0.048031	0.0127315	1.20707
3.345	0.0500791	0.0127315	1.20587
3.35	0.00604652	0.0117007	1.19781
3.355	0.0674873	0.0199472	1.20737
3.36	-0.0734851	0.0111852	1.21125
3.365	-0.0871386	0.0163393	1.19811
3.37	-0.0140924	0.0127315	1.20468
3.375	-0.0144337	0.0173702	1.20289
3.38	-0.0625623	0.0163393	1.20766
3.385	-0.0270632	0.0230397	1.19184
3.39	0.0391563	0.0150508	1.19901
3.395	-0.0113617	0.0202049	1.19662
3.4	-0.0123857	0.0222666	1.20438
3.405	-0.0198951	0.0263899	1.20587
3.41	0.0613432	0.0199472	1.20557
3.415	0.0255028	0.0194318	1.20886
3.42	-0.00931367	0.020978	1.2005
3.425	0.0125319	0.0176279	1.20647
3.43	0.0299401	0.0176279	1.20796
3.435	0.0610019	0.0238128	1.20766
3.44	-0.0195538	0.0204626	1.20587
3.445	0.0900156	0.0194318	1.20348
3.45	0.00331582	0.0207203	1.20766
3.455	-0.012727	0.0217512	1.20468
3.46	0.0490551	0.0266476	1.20707
3.465	-0.00999635	0.0220089	1.20199
3.47	-0.0431061	0.0261321	1.20557
3.475	0.0606605	0.0256167	1.20557
3.48	0.0435937	0.0240705	1.1996
3.485	0.0562231	0.0266476	1.2011
3.49	0.0118493	0.0214935	1.20796
3.495	-0.0161404	0.0258744	1.20378
3.5	-0.0205778	0.0127315	1.20199
3.505	0.0623672	0.027163	1.20289
3.51	-0.059149	0.0220089	1.19811
3.515	0.00126779	0.0276784	1.2005
3.52	-0.0939654	0.0204626	1.20468
3.525	-0.00658297	0.02974	1.19901
3.53	-0.0175058	0.0238128	1.19871
3.535	0.00775321	0.0238128	1.19751
3.54	0.0299401	0.0230397	1.19572
3.545	-0.00282826	0.0248436	1.20468
3.55	0.0299401	0.0181433	1.20259
3.555	0.0623672	0.0196895	1.19304
3.56	-0.0431061	0.0248436	1.20647
3.565	-0.0461781	0.0230397	1.19692
3.57	-0.0758745	0.0287092	1.2005
3.575	0.0558818	0.0232974	1.20139
3.58	-9.75584e-05	0.0168548	1.19453
3.585	0.0265268	0.0245859	1.19333
3.59	-0.0659757	0.0212357	1.20498
3.595	0.0394976	0.0256167	1.19871
3.6	0.0190173	0.0181433	1.20319
3.605	-0.0256979	0.0181433	1.20199
3.61	0.0483724	0.0153085	1.19751
3.615	0.0241374	0.0155662	1.20528
3.62	0.0118493	0.0160816	1.21035
3.625	-0.0110204	0.0168548	1.19781
3.63	0.020724	0.0106698	1.20348
3.635	0.0200414	0.00731967	1.20468
3.64	0.0142386	0.00731967	1.20199
3.645	-0.0164818	0.00731967	1.19901
3.65	0.0265268	0.00860819	1.20139
3.655	0.0367669	0.00938131	1.20737
3.66	-0.00760699	0.00680426	1.20856
3.665	0.0210654	-0.00247313	1.19632
3.67	-0.0130684	0.00525803	1.20139
3.675	0.0022918	0.0037118	1.19542
3.68	-0.0147751	0.00113474	1.1999
3.685	-0.0779225	-0.00401936	1.2008
3.69	-0.0400341	-0.00298854	1.20438
3.695	0.0336949	0.000103923	1.19393
3.7	-0.0151164	-0.00685412	1.2002
3.705	0.0384736	0.000361628	1.20975
3.71	-0.0533462	-0.006081	1.20856
3.715	0.0814821	-0.00943117	1.20319
3.72	-0.035938	-0.00556559	1.21184
3.725	0.0022918	-0.0143276	1.20587
3.73	-0.03389	-0.013039	1.20259
3.735	0.0726073	-0.0102043	1.20348
3.74	0.00502251	-0.0169046	1.20916
3.745	-0.0291113	-0.0107197	1.1996
3.75	-0.0506155	-0.019224	1.20438
3.755	-0.00760699	-0.0223164	1.20856
3.76	-0.0222845	-0.0207702	1.20199
3.765	-0.000438896	-0.0202548	1.20647
3.77	-0.0564183	-0.0264397	1.20348
3.775	-0.136291	-0.0313361	1.20199
3.78	0.000243779	-0.0295322	1.20647
3.785	-0.0352553	-0.0315938	1.20528
3.79	-0.0431061	-0.0333977	1.20498
3.795	-0.035938	-0.0382941	1.2008
3.8	-0.0195538	-0.0408712	1.1993
3.805	-0.00760699	-0.0439637	1.19244
3.81	-0.0540289	-0.0434483	1.20199
3.815	0.0197	-0.0449945	1.20766
3.82	-0.000438896	-0.0475715	1.19841
3.825	-0.00214558	-0.0457676	1.20498
3.83	-0.0584663	-0.0555604	1.20677
3.835	-0.0615383	-0.0545296	1.2002
3.84	-0.0465195	-0.0581374	1.19274
3.845	-0.0530049	-0.0519525	1.19841
3.85	-0.0253565	-0.0522102	1.20199
3.855	-0.0297939	-0.0583952	1.19214
3.86	-0.0444714	-0.0583952	1.19214
3.865	-0.0465195	-0.0650955	1.19841
3.87	-0.0516395	-0.0645801	1.19901
3.875	-0.0472021	-0.0607145	1.20677
3.88	-0.062221	-0.063807	1.2011
3.885	-0.120931	-0.0668994	1.19572
3.89	-0.0233085	-0.0674148	1.19811
3.895	-0.131854	-0.0697342	1.20557
3.9	-0.0434474	-0.0725689	1.20498
3.905	-0.0956721	-0.0717958	1.20319
3.91	-0.0669997	-0.0725689	1.2008
3.915	-0.0540289	-0.0710227	1.19363
3.92	0.0282335	-0.0702496	1.19692
3.925	-0.122638	-0.0730843	1.20468
3.93	-0.0656344	-0.075146	1.20498
3.935	-0.140046	-0.0784962	1.19393
3.94	-0.0437888	-0.0746306	1.20766
3.945	-0.0997681	-0.0854542	1.20169
3.95	-0.187492	-0.0774653	1.20916
3.955	0.00126779	-0.0803001	1.19811
3.96	-0.0953307	-0.083908	1.20259
3.965	-0.0731438	-0.0766922	1.2005
3.97	-0.153017	-0.082104	1.20169
3.975	-0.00351093	-0.0862273	1.2002
3.98	-0.0669997	-0.0754037	1.20766
3.985	-0.0861146	-0.0797847	1.19811
3.99	-0.0175058	-0.0828771	1.20199
3.995	-0.137315	-0.075146	1.20946
4	-0.0891867	-0.0833926	1.18736
4.005	-0.0717784	-0.0754037	1.20229
4.01	-0.0734851	-0.0766922	1.2008
4.015	-0.0765572	-0.0754037	1.19662
4.02	-0.0676824	-0.0759191	1.2002
4.025	-0.0949894	-0.0779807	1.1999
4.03	0.0132146	-0.0766922	1.1999
4.035	-0.0861146	-0.0687034	1.19542
4.04	-0.0861146	-0.0738575	1.20229
4.045	-0.129806	-0.0653532	1.20378
4.05	0.00775321	-0.070765	1.20169
4.055	-0.0605143	-0.0625184	1.19901
4.06	-0.0185298	-0.0643224	1.20289
4.065	-0.0458368	-0.059426	1.20408
4.07	-0.088504	-0.0586529	1.20796
4.075	-0.037986	-0.0527256	1.2002
4.08	-0.0987441	-0.0534988	1.20707
4.085	-0.0277459	-0.0473138	1.19721
4.09	-0.0427648	-0.0470561	1.19811
4.095	0.0309642	-0.0390673	1.20348
4.1	-0.0844079	-0.037521	1.20199
4.105	0.0111666	-0.0339132	1.20289
4.11	-0.00487628	-0.0315938	1.20677
4.115	0.0152626	-0.0264397	1.20468
4.12	-0.00351093	-0.0202548	1.2005
4.125	0.0306228	-0.0163892	1.19901
4.13	-0.0195538	-0.0171623	1.20169
4.135	-0.0768985	-0.00968887	1.2002
4.14	0.00707053	-0.00659641	1.20468
4.145	0.0504204	0.00448491	1.20826
4.15	0.00911856	0.00165015	1.20408
4.155	0.0756794	0.00551573	1.2008
4.16	-0.00351093	0.0109275	1.20737
4.165	0.000585117	0.0163393	1.20139
4.17	0.0210654	0.0191741	1.20587
4.175	0.00297448	0.0194318	1.19453
4.18	0.0500791	0.0276784	1.20677
4.185	-0.0383274	0.0361826	1.20647
4.19	0.138144	0.0418522	1.19871
4.195	0.0579298	0.0503564	1.20229
4.2	0.0705593	0.0513873	1.19184
4.205	-0.00828966	0.0642725	1.20856
4.21	0.102645	0.0650456	1.2005
4.215	0.0265268	0.0663342	1.20498
4.22	0.0770447	0.0810233	1.20587
4.225	0.0705593	0.083085	1.2002
4.23	0.0937703	0.0815388	1.1996
4.235	0.210166	0.0892699	1.19721
4.24	0.0968423	0.0915893	1.20886
4.245	0.0855782	0.0982896	1.20528
4.25	0.0326708	0.103701	1.20557
4.255	0.150432	0.108856	1.19871
4.26	0.0661219	0.125349	1.20169
4.265	0.0466657	0.117102	1.19811
4.27	0.0825061	0.128183	1.20528
4.275	0.110496	0.129214	1.2002
4.28	0.161355	0.131791	1.20169
4.285	0.0862608	0.141842	1.20737
4.29	0.136096	0.140038	1.21125
4.295	0.15248	0.149831	1.19781
4.3	0.209825	0.150604	1.19632
4.305	0.098549	0.161685	1.19811
4.31	0.11152	0.161427	1.20229
4.315	0.163062	0.164004	1.1993
4.32	0.153504	0.162458	1.20587
4.325	0.0599779	0.176374	1.20319
4.33	0.187979	0.178951	1.20139
4.335	0.223137	0.177663	1.20378
4.34	0.119371	0.17457	1.20557
4.345	0.170571	0.18359	1.20289
4.35	0.184907	0.178178	1.19871
4.355	0.170913	0.185136	1.21304
4.36	0.192758	0.191063	1.20528
4.365	0.210166	0.187971	1.20259
4.37	0.178422	0.186425	1.19393
4.375	0.144971	0.187456	1.20199
4.38	0.181835	0.187971	1.19542
4.385	0.189345	0.185652	1.20946
4.39	0.246007	0.185652	1.20229
4.395	0.167841	0.182559	1.20378
4.4	0.145312	0.18359	1.20528
4.405	0.221772	0.179209	1.20289
4.41	0.119371	0.178951	1.20289
4.415	0.207777	0.175601	1.20468
4.42	0.133707	0.167355	1.19572
4.425	0.202657	0.17354	1.2008
4.43	0.171595	0.166066	1.19692
4.435	0.115957	0.15885	1.20766
4.44	0.192758	0.157562	1.20378
4.445	0.0698766	0.151119	1.19692
4.45	0.241569	0.152408	1.20378
4.455	0.0466657	0.14545	1.1996
4.46	0.164427	0.139265	1.20378
4.465	0.114933	0.132307	1.19662
4.47	0.203681	0.125091	1.20139
4.475	0.0285748	0.12071	1.20289
4.48	0.0330122	0.113494	1.20378
4.485	0.0132146	0.104475	1.1996
4.49	0.0794341	0.0957125	1.20438
4.495	0.0623672	0.0903007	1.20677
4.5	0.0473484	0.0833427	1.1999
4.505	0.0603192	0.0732922	1.19721
4.51	0.0292575	0.0665919	1.20289
4.515	0.00433983	0.0557682	1.1993
4.52	0.020724	0.0436561	1.21244
4.525	-0.0676824	0.0382443	1.2005
4.53	-0.0495915	0.0312862	1.20528
4.535	-0.0543702	0.0196895	1.19901
4.54	-0.0260392	0.00860819	1.20319
4.545	-0.0560769	-0.00350395	1.19662
4.55	-0.0990855	-0.0120082	1.20259
4.555	-0.0519809	-0.0308207	1.2005
4.56	-0.151993	-0.0344286	1.20886
4.565	-0.0857733	-0.0511794	1.20438
4.57	-0.0560769	-0.0656109	1.20289
4.575	-0.136633	-0.0699919	1.1993
4.58	-0.10284	-0.0813309	1.19841
4.585	-0.16155	-0.0934431	1.20587
4.59	-0.181689	-0.110452	1.20169
4.595	-0.16155	-0.115348	1.19572
4.6	-0.185785	-0.130553	1.20468
4.605	-0.190905	-0.142665	1.1999
4.61	-0.190905	-0.159931	1.20229
4.615	-0.208655	-0.163539	1.20796
4.62	-0.21753	-0.182867	1.20886
4.625	-0.19466	-0.191629	1.20617
4.63	-0.201145	-0.199875	1.20946
4.635	-0.149603	-0.211214	1.1999
4.64	-0.311739	-0.223326	1.20766
4.645	-0.207972	-0.229254	1.20229
4.65	-0.272144	-0.242912	1.20766
4.655	-0.210362	-0.253478	1.20916
4.66	-0.360891	-0.259147	1.20259
4.665	-0.274874	-0.27461	1.20766
4.67	-0.246543	-0.281826	1.20796
4.675	-0.313104	-0.289299	1.20886
4.68	-0.429159	-0.289299	1.20438
4.685	-0.339387	-0.302442	1.2011
4.69	-0.316859	-0.306565	1.20946
4.695	-0.352017	-0.311204	1.20468
4.7	-0.336315	-0.320481	1.21304
4.705	-0.380006	-0.325378	1.20617
4.71	-0.324027	-0.326409	1.21125
4.715	-0.298427	-0.330532	1.20199
4.72	-0.293648	-0.334397	1.20826
4.725	-0.295355	-0.342386	1.19901
4.73	-0.345531	-0.340325	1.20707
4.735	-0.314128	-0.346767	1.19781
4.74	-0.394684	-0.343932	1.20498
4.745	-0.282725	-0.346767	1.20557
4.75	-0.36567	-0.344706	1.21005
4.755	-0.311397	-0.34651	1.20587
4.76	-0.397073	-0.341355	1.20199
4.765	-0.349286	-0.339809	1.20617
4.77	-0.484456	-0.338521	1.21065
4.775	-0.356454	-0.332593	1.2011
4.78	-0.320955	-0.326151	1.1996
4.785	-0.269072	-0.319708	1.19453
4.79	-0.323003	-0.318677	1.20647
4.795	-0.318907	-0.299607	1.2005
4.8	-0.325051	-0.295742	1.20139
4.805	-0.268048	-0.284918	1.19811
4.81	-0.258831	-0.277187	1.20468
4.815	-0.313445	-0.267909	1.20946
4.82	-0.251322	-0.252963	1.19751
4.825	-0.150969	-0.239046	1.20348
4.83	-0.169401	-0.233377	1.20796
4.835	-0.184761	-0.211214	1.1993
4.84	-0.181348	-0.207606	1.20766
4.845	-0.0908934	-0.189567	1.20647
4.85	-0.179641	-0.170755	1.1996
4.855	-0.192612	-0.156839	1.1996
4.86	-0.145166	-0.138026	1.2011
4.865	-0.0335486	-0.119471	1.20259
4.87	-0.085432	-0.101947	1.21453
4.875	-0.064269	-0.0831348	1.20348
4.88	-0.0482262	-0.0689611	1.20139
4.885	0.015604	-0.0460253	1.20468
4.89	-0.0181884	-0.0197394	1.20348
4.895	0.00980123	-0.00736953	1.1999
4.9	0.0466657	0.0088659	1.20169
4.905	0.0514444	0.0366981	1.1996
4.91	0.0610019	0.0511295	1.20468
4.915	0.0917222	0.0745807	1.20259
4.92	0.183883	0.0941663	1.20259
4.925	0.144971	0.119421	1.20557
4.93	0.174326	0.133853	1.20169
4.935	0.18047	0.152665	1.19841
4.94	0.227916	0.178694	1.20408
4.945	0.220065	0.194671	1.20169
4.95	0.268876	0.215545	1.2005
4.955	0.252834	0.238997	1.2005
4.96	0.271607	0.258325	1.21095
4.965	0.261708	0.283322	1.19751
4.97	0.310861	0.298269	1.19572
4.975	0.402681	0.314762	1.19333
4.98	0.295501	0.338213	1.20707
4.985	0.431694	0.350841	1.20528
4.99	0.429305	0.369653	1.19751
4.995	0.459343	0.384858	1.19632
5	0.386979	0.404959	1.20319
5.005	0.446372	0.419906	1.2005
5.01	0.493477	0.431245	1.20319
5.015	0.426574	0.448253	1.19095
5.02	0.413945	0.464746	1.19901
5.025	0.521466	0.467581	1.20886
5.03	0.512933	0.483301	1.19721
5.035	0.527269	0.494898	1.19871
5.04	0.517712	0.503402	1.19841
5.045	0.600998	0.511906	1.19483
5.05	0.528634	0.517318	1.20647
5.055	0.516688	0.518607	1.19244
5.06	0.510202	0.524019	1.20647
5.065	0.53273	0.525049	1.20378
5.07	0.55048	0.526596	1.20319
5.075	0.512933	0.529688	1.19542
5.08	0.506789	0.527111	1.20766
5.085	0.488357	0.526853	1.19811
5.09	0.481871	0.523503	1.19453
5.095	0.590416	0.520153	1.20528
5.1	0.433401	0.509072	1.20199
5.105	0.499279	0.504433	1.20468
5.11	0.470266	0.490259	1.20856
5.115	0.419748	0.486136	1.19393
5.12	0.372302	0.472478	1.19721
5.125	0.422137	0.466293	1.2011
5.13	0.368206	0.44413	1.20139
5.135	0.325197	0.423256	1.20557
5.14	0.365475	0.406505	1.2002
5.145	0.312568	0.392331	1.20169
5.15	0.323149	0.373261	1.20408
5.155	0.256588	0.350583	1.20289
5.16	0.243959	0.321978	1.20557
5.165	0.246348	0.311669	1.2011
5.17	0.192417	0.285126	1.20378
5.175	0.261026	0.257809	1.20259
5.18	0.0982077	0.227915	1.21125
5.185	0.192075	0.20266	1.20677
5.19	0.0934289	0.169416	1.20647
5.195	0.0354015	0.141326	1.2011
5.2	0.0770447	0.117617	1.19602
5.205	0.0787514	0.0951971	1.19333
5.21	0.0272094	0.0557682	1.20319
5.215	0.0323295	0.0284515	1.19423
5.22	0.00468117	0.000103923	1.2002
5.225	-0.0966961	-0.0292745	1.20647
5.23	-0.0731438	-0.0702496	1.19602
5.235	-0.145507	-0.100401	1.19662
5.24	-0.164622	-0.126172	1.19841
5.245	-0.143801	-0.163797	1.2005
5.25	-0.231524	-0.194721	1.20796
5.255	-0.298427	-0.232346	1.19512
5.26	-0.344166	-0.254766	1.20169
5.265	-0.333926	-0.289299	1.19602
5.27	-0.385126	-0.318935	1.20647
5.275	-0.43462	-0.349344	1.19871
5.28	-0.466706	-0.3813	1.20647
5.285	-0.54419	-0.402432	1.19662
5.29	-0.484114	-0.437737	1.19453
5.295	-0.552723	-0.461704	1.19692
5.3	-0.58515	-0.48902	1.19423
5.305	-0.642495	-0.514533	1.20348
5.31	-0.585492	-0.539273	1.20796
5.315	-0.599486	-0.569167	1.19512
5.32	-0.680725	-0.585145	1.1996
5.325	-0.604265	-0.608853	1.19453
5.33	-0.598804	-0.62715	1.20259
5.335	-0.626452	-0.646221	1.2011
5.34	-0.760256	-0.661168	1.2002
5.345	-0.668778	-0.670187	1.1993
5.35	-0.703594	-0.682299	1.20139
5.355	-0.637716	-0.692865	1.20796
5.36	-0.762987	-0.696473	1.20856
5.365	-0.738069	-0.708328	1.20647
5.37	-0.775275	-0.718894	1.20528
5.375	-0.744555	-0.71709	1.20229
5.38	-0.781419	-0.717347	1.20378
5.385	-0.705642	-0.713224	1.20916
5.39	-0.794049	-0.709358	1.20737
5.395	-0.742507	-0.708328	1.21095
5.4	-0.684138	-0.698793	1.20199
5.405	-0.662975	-0.688227	1.20408
5.41	-0.699157	-0.677403	1.20438
5.415	-0.677994	-0.659879	1.2002
5.42	-0.689941	-0.646478	1.19095
5.425	-0.658538	-0.629985	1.19871
5.43	-0.573545	-0.617615	1.20408
5.435	-0.553064	-0.595195	1.19065
5.44	-0.48821	-0.564528	1.2011
5.445	-0.475239	-0.541077	1.19423
5.45	-0.450322	-0.512472	1.19662
5.455	-0.491282	-0.483609	1.19274
5.46	-0.349969	-0.451653	1.19871
5.465	-0.446226	-0.417894	1.20468
5.47	-0.283749	-0.390577	1.1999
5.475	-0.31208	-0.353468	1.20199
5.48	-0.257125	-0.313781	1.20378
5.485	-0.219919	-0.272033	1.20289
5.49	-0.151993	-0.234665	1.19065
5.495	-0.112739	-0.200133	1.2002
5.5	-0.0765572	-0.163539	1.1993
5.505	-0.0762158	-0.110709	1.1996
5.51	-0.0693891	-0.0766922	1.20408
5.515	0.00945989	-0.0269551	1.19124
5.52	0.00638786	0.0104121	1.20737
5.525	0.191734	0.0529335	1.20647
5.53	0.186614	0.0939086	1.19841
5.535	0.306082	0.144677	1.20229
5.54	0.266487	0.187713	1.19542
5.545	0.356942	0.229977	1.18975
5.55	0.417017	0.268633	1.20408
5.555	0.45354	0.311927	1.19214
5.56	0.377422	0.353675	1.20438
5.565	0.502693	0.397228	1.19901
5.57	0.51464	0.434853	1.20856
5.575	0.556624	0.470674	1.20766
5.58	0.565499	0.505464	1.20647
5.585	0.674044	0.552366	1.20259
5.59	0.666876	0.587156	1.19065
5.595	0.642982	0.620916	1.19841
5.6	0.713298	0.659056	1.19602
5.605	0.73685	0.685342	1.1996
5.61	0.852564	0.714463	1.20468
5.615	0.702717	0.731214	1.1999
5.62	0.798974	0.766777	1.19841
5.625	0.822526	0.783528	1.20468
5.63	0.837886	0.804402	1.19154
5.635	0.785662	0.817287	1.19572
5.64	0.834814	0.828368	1.20348
5.645	0.796243	0.8495	1.21005
5.65	0.866217	0.860582	1.19512
5.655	0.824233	0.861612	1.20169
5.66	0.837204	0.866766	1.1996
5.665	0.833449	0.867797	1.19811
5.67	0.834131	0.87089	1.20498
5.675	0.88226	0.871405	1.1993
5.68	0.85939	0.853108	1.2002
5.685	0.76484	0.843058	1.20289
5.69	0.76484	0.831976	1.20378
5.695	0.801363	0.817287	1.20199
5.7	0.721831	0.800021	1.1999
5.705	0.703399	0.782755	1.20856
5.71	0.706471	0.755695	1.20826
5.715	0.659025	0.725029	1.19662
5.72	0.583931	0.698227	1.20826
5.725	0.599633	0.66756	1.20528
5.73	0.59895	0.627616	1.19692
5.735	0.502351	0.595661	1.20617
5.74	0.454223	0.556489	1.20348
5.745	0.444665	0.521184	1.19781
5.75	0.415652	0.476858	1.19871
5.755	0.352504	0.435368	1.19662
5.76	0.307789	0.386146	1.20229
5.765	0.208118	0.338213	1.20348
5.77	0.254882	0.288991	1.20468
5.775	0.184907	0.239254	1.20289
5.78	0.12176	0.19596	1.20259
5.785	0.00331582	0.137718	1.20617
5.79	-0.0345727	0.0828273	1.19841
5.795	-0.101475	0.0333479	1.19662
5.8	-0.115128	-0.0207702	1.2011
5.805	-0.196367	-0.066384	1.20229
5.81	-0.237327	-0.126945	1.20438
5.815	-0.236644	-0.184413	1.19781
5.82	-0.310715	-0.224615	1.19901
5.825	-0.402193	-0.280279	1.19423
5.83	-0.389222	-0.331563	1.20169
5.835	-0.510056	-0.388	1.19841
5.84	-0.586174	-0.43516	1.19692
5.845	-0.601876	-0.47897	1.2002
5.85	-0.619284	-0.530769	1.19841
5.855	-0.592318	-0.583341	1.1996
5.86	-0.685162	-0.625347	1.1993
5.865	-0.830231	-0.663229	1.19662
5.87	-0.804289	-0.707554	1.19184
5.875	-0.701205	-0.737964	1.19692
5.88	-0.846273	-0.775331	1.20528
5.885	-0.894743	-0.811152	1.19512
5.89	-0.898157	-0.838726	1.20528
5.895	-0.896791	-0.865528	1.1996
5.9	-0.938093	-0.888464	1.20199
5.905	-0.991342	-0.910368	1.2005
5.91	-1.01216	-0.92815	1.20319
5.915	-0.874263	-0.939489	1.19184
5.92	-1.02309	-0.949797	1.21125
5.925	-1.01421	-0.95624	1.2011
5.93	-0.94492	-0.963456	1.20946
5.935	-0.996462	-0.975826	1.20348
5.94	-0.98076	-0.960621	1.1996
5.945	-0.923074	-0.954694	1.20199
5.95	-0.995438	-0.949797	1.2002
5.955	-0.935021	-0.934077	1.19154
5.96	-0.913176	-0.920934	1.2002
5.965	-0.851735	-0.89671	1.19781
5.97	-0.809068	-0.877124	1.2005
5.975	-0.800534	-0.852385	1.19632
5.98	-0.730901	-0.81811	1.20528
5.985	-0.739093	-0.783835	1.1999
5.99	-0.793707	-0.755745	1.20199
5.995	-0.638057	-0.713482	1.19333
6	-0.639082	-0.670445	1.20229
6.005	-0.590953	-0.627924	1.2002
6.01	-0.506984	-0.578702	1.20886
6.015	-0.403559	-0.532057	1.19333
6.02	-0.44725	-0.481032	1.19632
6.025	-0.444519	-0.427429	1.2005
6.03	-0.285456	-0.369445	1.20587
6.035	-0.140729	-0.324089	1.2002
6.04	-0.0990855	-0.260178	1.19274
6.045	-0.134926	-0.206318	1.2002
6.05	-0.065293	-0.145242	1.19901
6.055	0.0295988	-0.083908	1.19811
6.06	0.0934289	-0.0238627	1.19811
6.065	0.151798	0.0318017	1.19751
6.07	0.141558	0.0946817	1.20737
6.075	0.201292	0.149315	1.1993
6.08	0.36411	0.217607	1.20438
6.085	0.373667	0.276622	1.1999
6.09	0.422137	0.334605	1.18975
6.095	0.470948	0.390785	1.20707
6.1	0.587344	0.445418	1.20139
6.105	0.644689	0.497733	1.20587
6.11	0.666535	0.550047	1.1999
6.115	0.645713	0.609319	1.19721
6.12	0.766888	0.658025	1.19274
6.125	0.81843	0.697454	1.19632
6.13	0.830035	0.738172	1.19751
6.135	0.85427	0.780693	1.19692
6.14	0.872703	0.810844	1.20139
6.145	0.870655	0.849242	1.20617
6.15	0.857684	0.878363	1.20319
6.155	0.949504	0.906453	1.19363
6.16	1.02699	0.936089	1.2005
6.165	0.912639	0.955417	1.20438
6.17	0.869631	0.966241	1.20348
6.175	0.927658	0.980672	1.19721
6.18	1.03279	0.989434	1.20528
6.185	0.99456	0.996134	1.20229
6.19	0.906154	0.999742	1.2011
6.195	0.95121	0.991753	1.20319
6.2	0.961109	0.984538	1.20319
6.205	0.85939	0.979126	1.20886
6.21	0.917077	0.959798	1.20169
6.215	0.899668	0.945624	1.19304
6.22	0.940287	0.917792	1.20587
6.225	0.837204	0.893052	1.19721
6.23	0.758013	0.863416	1.2011
6.235	0.668241	0.832492	1.19453
6.24	0.699986	0.790743	1.19871
6.245	0.627622	0.750799	1.20139
6.25	0.623868	0.706216	1.2002
6.255	0.500303	0.662149	1.2002
6.26	0.511909	0.618854	1.20319
6.265	0.424526	0.560613	1.19811
6.27	0.358648	0.509072	1.1993
6.275	0.208118	0.450057	1.20319
6.28	0.315298	0.396712	1.20229
6.285	0.175691	0.333832	1.1996
6.29	0.183542	0.275591	1.20438
6.295	0.0350602	0.212711	1.19871
6.3	0.103669	0.147254	1.20468
6.305	-0.0031696	0.0848889	1.19871
6.31	-0.0714371	0.0266476	1.1993
6.315	-0.200121	-0.0354594	1.19751
6.32	-0.122296	-0.0983395	1.2005
6.325	-0.211044	-0.161993	1.2005
6.33	-0.341776	-0.221007	1.19363
6.335	-0.487869	-0.285176	1.2005
6.34	-0.350993	-0.35321	1.1996
6.345	-0.39639	-0.398824	1.18975
6.35	-0.632596	-0.464281	1.19692
6.355	-0.586516	-0.52278	1.19393
6.36	-0.677994	-0.571486	1.2011
6.365	-0.690623	-0.624316	1.19901
6.37	-0.855148	-0.665549	1.20199
6.375	-0.786539	-0.713224	1.19244
6.38	-0.806337	-0.753168	1.20199
6.385	-0.870508	-0.789505	1.2008
6.39	-0.923074	-0.822491	1.20139
6.395	-0.887234	-0.858827	1.1996
6.4	-0.926146	-0.88666	1.20199
6.405	-0.999193	-0.914234	1.20139
6.41	-0.943896	-0.928666	1.19841
6.415	-0.971203	-0.946447	1.19811
6.42	-1.04323	-0.960363	1.20528
6.425	-0.983832	-0.962167	1.19483
6.43	-1.02821	-0.966806	1.19363
6.435	-0.90669	-0.962683	1.2005
6.44	-0.9142	-0.963713	1.20557
6.445	-0.8787	-0.954436	1.19483
6.45	-0.964718	-0.943097	1.20438
6.455	-0.932632	-0.919646	1.20319
6.46	-0.777323	-0.901864	1.2011
6.465	-0.869143	-0.871455	1.19841
6.47	-0.75616	-0.850323	1.20647
6.475	-0.73056	-0.815533	1.19274
6.48	-0.750358	-0.773269	1.20856
6.485	-0.668778	-0.735644	1.19662
6.49	-0.685503	-0.690546	1.2005
6.495	-0.522003	-0.642097	1.19423
6.5	-0.567742	-0.602926	1.2008
6.505	-0.482749	-0.547004	1.19692
6.51	-0.4039	-0.491598	1.2008
6.515	-0.261221	-0.430779	1.20468
6.52	-0.279994	-0.374084	1.20468
6.525	-0.185785	-0.309915	1.19871
6.53	-0.112398	-0.259405	1.2005
6.535	-0.0693891	-0.195237	1.19483
6.54	-0.00248692	-0.129006	1.20319
6.545	0.0162866	-0.0640647	1.1993
6.55	0.128928	-0.00711182	1.19602
6.555	0.143947	0.0598915	1.19214
6.56	0.232012	0.118648	1.20289
6.565	0.343288	0.176117	1.20557
6.57	0.339192	0.241058	1.20498
6.575	0.446372	0.2993	1.20259
6.58	0.397561	0.35651	1.20796
6.585	0.602363	0.418359	1.19901
6.59	0.558672	0.464489	1.2002
6.595	0.578811	0.518349	1.19721
6.6	0.575739	0.565251	1.20468
6.605	0.743677	0.613958	1.19662
6.61	0.682578	0.658798	1.20587
6.615	0.737874	0.692042	1.20348
6.62	0.755624	0.73044	1.20677
6.625	0.774056	0.766004	1.19871
6.63	0.878164	0.79899	1.19512
6.635	0.748456	0.824503	1.1993
6.64	0.902399	0.84615	1.20199
6.645	0.878164	0.861612	1.18945
6.65	0.870655	0.873209	1.20498
6.655	0.79795	0.884548	1.2002
6.66	0.90274	0.890475	1.20647
6.665	0.839252	0.886867	1.19154
6.67	0.890452	0.883775	1.20199
6.675	0.903423	0.872951	1.19393
6.68	0.860073	0.864705	1.20677
6.685	0.793854	0.853108	1.19572
6.69	0.699986	0.828111	1.19662
6.695	0.706813	0.800794	1.19692
6.7	0.717735	0.775796	1.19632
6.705	0.626257	0.749511	1.19901
6.71	0.65766	0.706216	1.19423
6.715	0.595878	0.669364	1.20438
6.72	0.542629	0.623235	1.2005
6.725	0.523514	0.58561	1.19751
6.73	0.376398	0.534069	1.2008
6.735	0.38459	0.493609	1.20169
6.74	0.362062	0.435883	1.19721
6.745	0.345336	0.384085	1.19274
6.75	0.268194	0.32842	1.20199
6.755	0.156576	0.269921	1.2005
6.76	0.134389	0.217865	1.19811
6.765	0.0668046	0.161685	1.19751
6.77	0.00980123	0.101382	1.20289
6.775	-9.75584e-05	0.042883	1.20289
6.78	-0.122979	-0.0120082	1.19811
6.785	-0.186809	-0.0779807	1.20319
6.79	-0.167694	-0.134676	1.20289
6.795	-0.288869	-0.187248	1.19632
6.8	-0.418919	-0.242654	1.20557
6.805	-0.412433	-0.294711	1.20229
6.81	-0.451004	-0.346252	1.19751
6.815	-0.44998	-0.39702	1.19721
6.82	-0.631572	-0.443922	1.19721
6.825	-0.582419	-0.492628	1.19841
6.83	-0.666047	-0.533346	1.21095
6.835	-0.723051	-0.57664	1.21453
6.84	-0.719296	-0.61143	1.20289
6.845	-0.69233	-0.643644	1.19841
6.85	-0.687893	-0.677661	1.20169
6.855	-0.810433	-0.698793	1.19214
6.86	-0.777665	-0.728171	1.20677
6.865	-0.796438	-0.744406	1.19841
6.87	-0.762304	-0.758322	1.20169
6.875	-0.870167	-0.770435	1.2005
6.88	-0.86846	-0.776104	1.1999
6.885	-0.811798	-0.780485	1.1996
6.89	-0.749675	-0.785124	1.20319
6.895	-0.758891	-0.785381	1.1993
6.9	-0.786539	-0.770177	1.20438
6.905	-0.712469	-0.747241	1.19035
6.91	-0.659562	-0.736417	1.19662
6.915	-0.698474	-0.716059	1.19572
6.92	-0.665364	-0.689773	1.19692
6.925	-0.550675	-0.661683	1.19304
6.93	-0.613823	-0.635139	1.20587
6.935	-0.545896	-0.59468	1.1999
6.94	-0.516883	-0.560663	1.20289
6.945	-0.441106	-0.515049	1.19602
6.95	-0.413457	-0.474331	1.20946
6.955	-0.363281	-0.432068	1.20617
6.96	-0.304912	-0.385681	1.2002
6.965	-0.312421	-0.339036	1.20319
6.97	-0.187833	-0.290072	1.20139
6.975	-0.15131	-0.244458	1.19841
6.98	-0.103864	-0.186475	1.20528
6.985	-0.0400341	-0.134418	1.20528
6.99	-0.00828966	-0.0818463	1.19751
6.995	0.108106	-0.0313361	1.19811
7	0.0913809	0.0135046	1.19632
7.005	0.276727	0.0691689	1.20438
7.01	0.210849	0.123545	1.19363
7.015	0.280141	0.166324	1.19811
7.02	0.314616	0.22173	1.20169
7.025	0.374691	0.264509	1.19901
7.03	0.31564	0.313473	1.20319
7.035	0.481871	0.352645	1.19214
7.04	0.349091	0.398001	1.19483
7.045	0.497231	0.435626	1.20916
7.05	0.480506	0.476858	1.20647
7.055	0.571643	0.500567	1.19274
7.06	0.602705	0.53845	1.19811
7.065	0.613627	0.569375	1.1999
7.07	0.560379	0.582002	1.20169
7.075	0.633084	0.604423	1.20169
7.08	0.626257	0.628647	1.2008
7.085	0.642982	0.641274	1.20319
7.09	0.654247	0.650552	1.2008
7.095	0.624892	0.650036	1.1993
7.1	0.679506	0.658798	1.2011
7.105	0.674044	0.652098	1.20289
7.11	0.664828	0.647459	1.20229
7.115	0.597926	0.640759	1.20498
7.12	0.666193	0.621947	1.20975
7.125	0.646396	0.607515	1.20677
7.13	0.593147	0.589476	1.19751
7.135	0.444665	0.571694	1.20139
7.14	0.51737	0.544377	1.20707
7.145	0.472314	0.517576	1.20587
7.15	0.392782	0.484074	1.19393
7.155	0.307789	0.448511	1.19005
7.16	0.371278	0.411917	1.19602
7.165	0.24942	0.383569	1.19781
7.17	0.320418	0.345944	1.20229
7.175	0.244641	0.299815	1.20438
7.18	0.193441	0.257294	1.1999
7.185	0.104693	0.216834	1.19662
7.19	0.0582712	0.17457	1.19901
7.195	0.0101426	0.127153	1.19154
7.2	0.0582712	0.0833427	1.19811
7.205	-0.0721198	0.0459754	1.1996
7.21	-0.0478848	-0.00736953	1.20139
7.215	-0.145507	-0.0522102	1.19572
7.22	-0.214799	-0.0906083	1.20319
7.225	-0.301157	-0.135707	1.20289
7.23	-0.254053	-0.181321	1.20647
7.235	-0.336315	-0.219976	1.2002
7.24	-0.392294	-0.261725	1.20259
7.245	-0.369083	-0.292649	1.20229
7.25	-0.353382	-0.324605	1.19692
7.255	-0.418919	-0.355529	1.2011
7.26	-0.555795	-0.389031	1.20916
7.265	-0.425404	-0.415832	1.20169
7.27	-0.58754	-0.437479	1.20856
7.275	-0.467047	-0.462735	1.1993
7.28	-0.598121	-0.483609	1.2005
7.285	-0.473191	-0.492371	1.19632
7.29	-0.516541	-0.509379	1.19632
7.295	-0.565694	-0.514791	1.20468
7.3	-0.513811	-0.527419	1.19901
7.305	-0.555112	-0.527934	1.20139
7.31	-0.543507	-0.531026	1.20528
7.315	-0.548968	-0.523038	1.19512
7.32	-0.501181	-0.518141	1.20557
7.325	-0.462269	-0.509122	1.19811
7.33	-0.576617	-0.499071	1.19781
7.335	-0.416529	-0.484124	1.2005
7.34	-0.453394	-0.468919	1.19751
7.345	-0.428818	-0.445468	1.20975
7.35	-0.41414	-0.421244	1.20528
7.355	-0.358502	-0.397793	1.20557
7.36	-0.373862	-0.373053	1.1993
7.365	-0.332902	-0.341613	1.2005
7.37	-0.359185	-0.30373	1.19721
7.375	-0.229476	-0.277702	1.20348
7.38	-0.216164	-0.241366	1.21155
7.385	-0.136291	-0.211987	1.20528
7.39	-0.0857733	-0.171012	1.20557
7.395	-0.0704131	-0.133903	1.2011
7.4	-0.0475435	-0.097824	1.20169
7.405	0.0603192	-0.0697342	1.20348
7.41	-0.0059003	-0.0248935	1.20587
7.415	0.129952	0.00680426	1.20259
7.42	0.116299	0.051645	1.19184
7.425	0.183542	0.0841158	1.20199
7.43	0.135755	0.11736	1.2002
7.435	0.173643	0.153181	1.20259
7.44	0.225868	0.181271	1.20886
7.445	0.182177	0.206268	1.20468
7.45	0.265463	0.242347	1.20348
7.455	0.289015	0.267344	1.2011
7.46	0.342264	0.298011	1.20408
7.465	0.328611	0.311669	1.20468
7.47	0.369571	0.332801	1.20139
7.475	0.408484	0.351356	1.19901
7.48	0.48665	0.372488	1.20319
7.485	0.332365	0.383054	1.19662
7.49	0.429988	0.392331	1.20348
7.495	0.450809	0.400578	1.2005
7.5	0.426574	0.404701	1.1993
7.505	0.399609	0.409855	1.1999
7.51	0.41258	0.412432	1.20856
7.515	0.412238	0.412948	1.20886
7.52	0.343629	0.402124	1.20975
7.525	0.371278	0.400835	1.20916
7.53	0.342947	0.386919	1.2005
7.535	0.31837	0.377384	1.20139
7.54	0.326563	0.363984	1.20139
7.545	0.323149	0.345944	1.19154
7.55	0.293453	0.323524	1.20498
7.555	0.299597	0.304196	1.20587
7.56	0.231671	0.282549	1.20796
7.565	0.226209	0.255747	1.19662
7.57	0.175691	0.233069	1.20677
7.575	0.184225	0.205753	1.19512
7.58	0.163744	0.181786	1.2008
7.585	0.112203	0.146738	1.20886
7.59	0.0360842	0.121741	1.21334
7.595	0.110154	0.0892699	1.20528
7.6	0.00775321	0.0709728	1.20498
7.605	-0.0676824	0.0354095	1.20408
7.61	-0.060173	0.0037118	1.19363
7.615	-0.00692431	-0.0225741	1.2008
7.62	-0.125027	-0.0486024	1.20796
7.625	-0.0605143	-0.0784962	1.20378
7.63	-0.239034	-0.108648	1.19512
7.635	-0.137657	-0.134934	1.2008
7.64	-0.260197	-0.159416	1.20378
7.645	-0.142435	-0.17127	1.19751
7.65	-0.264293	-0.205803	1.19512
7.655	-0.231866	-0.221007	1.20438
7.66	-0.269413	-0.24085	1.20557
7.665	-0.344849	-0.252189	1.19662
7.67	-0.315152	-0.269713	1.20916
7.675	-0.291941	-0.284145	1.2008
7.68	-0.329488	-0.293165	1.20319
7.685	-0.30184	-0.299607	1.19751
7.69	-0.233914	-0.311204	1.21125
7.695	-0.388881	-0.31507	1.19542
7.7	-0.304229	-0.315843	1.19901
7.705	-0.384102	-0.309915	1.19751
7.71	-0.349286	-0.317904	1.19751
7.715	-0.254735	-0.310173	1.1993
7.72	-0.320272	-0.295226	1.19602
7.725	-0.32232	-0.292391	1.20139
7.73	-0.264634	-0.276414	1.20199
7.735	-0.253711	-0.273579	1.20468
7.74	-0.339046	-0.260694	1.19662
7.745	-0.241082	-0.242912	1.20856
7.75	-0.193295	-0.223584	1.19781
7.755	-0.16155	-0.209153	1.19572
7.76	-0.176569	-0.187763	1.20468
7.765	-0.17691	-0.164827	1.20975
7.77	-0.186127	-0.147561	1.2011
7.775	-0.0639277	-0.128233	1.20886
7.78	-0.0485675	-0.101432	1.21214
7.785	-0.0229672	-0.0800424	1.20289
7.79	0.0453003	-0.0563335	1.20438
7.795	-0.0157991	-0.0390673	1.19692
7.8	0.105034	-0.0225741	1.20647
7.805	-0.0168231	0.00577344	1.20677
7.81	0.117664	0.0333479	1.20378
7.815	0.0968423	0.0511295	1.20199
7.82	0.131659	0.0686535	1.2011
7.825	0.0862608	0.091847	1.2002
7.83	0.251468	0.105248	1.19811
7.835	0.19822	0.12973	1.1996
7.84	0.162379	0.143903	1.20677
7.845	0.238497	0.157046	1.19901
7.85	0.234401	0.169159	1.20617
7.855	0.235425	0.184879	1.20289
7.86	0.227916	0.198021	1.20707
7.865	0.257954	0.207814	1.19333
7.87	0.14224	0.205495	1.2005
7.875	0.294135	0.223534	1.20229
7.88	0.208801	0.229719	1.20587
7.885	0.237132	0.230235	1.2002
7.89	0.213921	0.229462	1.1999
7.895	0.205046	0.227915	1.1993
7.9	0.291405	0.220442	1.19572
7.905	0.218358	0.22173	1.20259
7.91	0.253858	0.213999	1.19841
7.915	0.215628	0.211422	1.20587
7.92	0.242593	0.205237	1.20916
7.925	0.199585	0.195187	1.20707
7.93	0.156918	0.184621	1.20378
7.935	0.184907	0.169159	1.19632
7.94	0.162038	0.154985	1.2011
7.945	0.195148	0.143388	1.1999
7.95	0.0493964	0.125864	1.19542
7.955	0.0647566	0.114525	1.20199
7.96	-0.0137511	0.096228	1.20378
7.965	0.103328	0.0820542	1.19662
7.97	-0.0130684	0.0531912	1.20707
7.975	-0.0267219	0.0482948	1.2002
7.98	-0.0274046	0.0320594	1.20348
7.985	-0.0936241	0.0199472	1.19184
7.99	0.0241374	-0.00453477	1.20438
7.995	0.0504204	-0.0207702	1.20677
8	-0.0990855	-0.03314	1.20348
8.005	-0.112739	-0.0493755	1.20468
8.01	-0.0710958	-0.0694765	1.20319
8.015	-0.113763	-0.0813309	1.19542
8.02	-0.188857	-0.0893198	1.19662
8.025	-0.114787	-0.107875	1.19721
8.03	-0.137315	-0.119987	1.20677
8.035	-0.155065	-0.125914	1.2005
8.04	-0.24825	-0.136222	1.19781
8.045	-0.127416	-0.144984	1.2008
8.05	-0.181006	-0.150396	1.20199
8.055	-0.182713	-0.154777	1.19572
8.06	-0.252005	-0.166374	1.19751
8.065	-0.164622	-0.160446	1.19005
8.07	-0.112398	-0.169466	1.21095
8.075	-0.246202	-0.169466	1.19692
8.08	-0.11547	-0.162766	1.19901
8.085	-0.111715	-0.160446	1.2005
8.09	-0.197391	-0.16225	1.20617
8.095	-0.187492	-0.153746	1.20886
8.1	-0.0994268	-0.156839	1.20378
8.105	-0.198415	-0.139057	1.19572
8.11	-0.145507	-0.13313	1.20528
8.115	-0.139363	-0.130553	1.19692
8.12	-0.0458368	-0.118956	1.2002
8.125	-0.130489	-0.110194	1.19632
8.13	-0.121614	-0.100659	1.19542
8.135	-0.0366207	-0.0872581	1.19662
8.14	-0.0267219	-0.075146	1.20169
8.145	-0.0413994	-0.057622	1.19632
8.15	-0.0243325	-0.0524679	1.19483
8.155	0.0108252	-0.034944	1.20468
8.16	0.0504204	-0.0215433	1.20856
8.165	-0.0308179	-0.0122659	1.2011
8.17	-0.0902107	-0.00376165	1.20498
8.175	0.0804581	0.00680426	1.1996
8.18	0.044959	0.022782	1.19632
8.185	0.0101426	0.0318017	1.19841
8.19	0.0668046	0.0462331	1.19871
8.195	0.0456417	0.0591184	1.20289
8.2	0.0852368	0.0634994	1.20737
8.205	0.115957	0.0730345	1.19811
8.21	0.136437	0.0810233	1.20229
8.215	0.140534	0.087466	1.19662
8.22	0.140192	0.0915893	1.20139
8.225	0.137461	0.100351	1.2005
8.23	0.127904	0.109371	1.20139
8.235	0.015604	0.112463	1.1996
8.24	0.166475	0.112721	1.20886
8.245	0.071242	0.114267	1.20229
8.25	0.136437	0.110917	1.20737
8.255	0.0121906	0.115556	1.1993
8.26	0.178422	0.112721	1.19692
8.265	0.0558818	0.114525	1.2005
8.27	0.116299	0.103701	1.19841
8.275	0.069194	0.10499	1.19781
8.28	0.120736	0.105763	1.19901
8.285	0.069194	0.100867	1.20617
8.29	0.143947	0.0884968	1.20229
8.295	0.0599779	0.085662	1.20766
8.3	0.120053	0.0802502	1.20378
8.305	0.0364256	0.0748384	1.20528
8.31	0.0183347	0.0619532	1.20468
8.315	0.0333535	0.0537066	1.20886
8.32	0.0132146	0.0529335	1.20796
8.325	0.0190173	0.0397905	1.20408
8.33	-0.0690477	0.0330902	1.20766
8.335	-0.0267219	0.0168548	1.20259
8.34	0.00945989	0.00500032	1.19333
8.345	0.0545165	0.00603114	1.2005
8.35	0.0589538	-0.00943117	1.20378
8.355	-0.107619	-0.0107197	1.19632
8.36	0.0231134	-0.0169046	1.20528
8.365	-0.0277459	-0.0346863	1.20319
8.37	-0.0881627	-0.0390673	1.20468
8.375	-0.11308	-0.0449945	1.19751
8.38	-0.00146291	-0.0501486	1.1999
8.385	-0.0205778	-0.0529833	1.2002
8.39	-0.0342313	-0.0604568	1.20229
8.395	-0.14619	-0.0687034	1.19154
8.4	-0.0482262	-0.0741152	1.1996
8.405	-0.112056	-0.0730843	1.19363
8.41	-0.0680237	-0.0779807	1.20289
8.415	-0.177593	-0.0813309	1.19483
8.42	-0.0956721	-0.0784962	1.20528
8.425	-0.0966961	-0.0797847	1.19483
8.43	-0.0291113	-0.0846811	1.19662
8.435	-0.117518	-0.082104	1.1996
8.44	-0.102157	-0.0772076	1.20139
8.445	-0.128782	-0.0787539	1.20169
8.45	-0.00385227	-0.0687034	1.1993
8.455	-0.063245	-0.0725689	1.19841
8.46	-0.0970374	-0.0689611	1.2002
8.465	-0.0867973	-0.0609722	1.2002
8.47	-0.0461781	-0.053241	1.19841
8.475	-0.0724611	-0.0524679	1.20289
8.48	-0.0796292	-0.0488601	1.19871
8.485	-0.0188711	-0.0421597	1.2002
8.49	0.0613432	-0.0398404	1.20259
8.495	0.00160913	-0.0295322	1.19512
8.5	-0.109667	-0.0248935	1.20707
8.505	-0.0212605	-0.0184508	1.2005
8.51	-0.00794832	-0.0156161	1.2005
8.515	-0.0123857	-0.013039	1.2005
8.52	-0.0383274	0.00113474	1.20408
8.525	0.0316468	0.0111852	1.20916
8.53	0.0664633	0.0142777	1.19871
8.535	-0.0123857	0.0189164	1.1996
8.54	-0.0226258	0.0248436	1.20587
8.545	0.0688526	0.0312862	1.19901
8.55	0.0282335	0.0312862	1.20408
8.555	0.0268681	0.034121	1.2008
8.56	-0.0140924	0.0413368	1.20946
8.565	0.109813	0.0482948	1.19811
8.57	0.0746554	0.0395328	1.19602
8.575	0.0705593	0.0544797	1.19333
8.58	0.0224307	0.049841	1.20319
8.585	0.0739727	0.0470063	1.19751
8.59	0.0852368	0.0495833	1.19692
8.595	0.00877722	0.0534489	1.19662
8.6	0.0388149	0.0485525	1.19811
8.605	0.0514444	0.0534489	1.19602
8.61	0.0770447	0.0534489	1.20498
8.615	0.0179933	0.0475217	1.19751
8.62	0.0968423	0.0421099	1.19692
8.625	0.0135559	0.0436561	1.20259
8.63	-0.0239912	0.0408213	1.19393
8.635	0.0906982	0.0431407	1.19841
8.64	0.0384736	0.0418522	1.19901
8.645	-0.00146291	0.0382443	1.20289
8.65	0.0152626	0.031544	1.20528
8.655	0.044959	0.0356672	1.20468
8.66	0.0456417	0.0287092	1.20408
8.665	0.00707053	0.018401	1.20378
8.67	0.0835301	0.018401	1.19901
8.675	0.0022918	0.0132469	1.20229
8.68	-0.0772399	0.0039695	1.20916
8.685	0.0504204	0.00474262	1.19453
8.69	0.0128733	-0.00273083	1.20169
8.695	0.0289161	-0.00556559	1.20498
8.7	-0.0434474	-0.006081	1.20139
8.705	0.0354015	-0.00943117	1.1996
8.71	0.00980123	-0.01742	1.20737
8.715	-0.0137511	-0.0197394	1.19871
8.72	-0.0782639	-0.0272128	1.19512
8.725	-0.00385227	-0.0290168	1.20229
8.73	-0.0772399	-0.0315938	1.19841
8.735	-0.089528	-0.0310784	1.20289
8.74	-0.0721198	-0.0333977	1.19751
8.745	-0.0168231	-0.0310784	1.19721
8.75	-0.0748505	-0.0346863	1.2008
8.755	-0.153017	-0.037521	1.19572
8.76	-0.109667	-0.0336555	1.19871
8.765	-0.0700718	-0.0367479	1.1996
8.77	-0.0301353	-0.0416443	1.20289
8.775	-0.031842	-0.0354594	1.19692
8.78	-0.000780234	-0.0344286	1.1999
8.785	-0.00692431	-0.0341709	1.20378
8.79	-0.000780234	-0.0310784	1.20557
8.795	0.0258441	-0.0264397	1.20647
8.8	-0.00624163	-0.0277282	1.20348
8.805	0.00707053	-0.0228318	1.2002
8.81	-0.0427648	-0.0259243	1.1999
8.815	0.000243779	-0.0228318	1.2011
8.82	-0.0321833	-0.0197394	1.19662
8.825	0.0364256	-0.0181931	1.20229
8.83	-0.0280872	-0.00762723	1.19901
8.835	-0.0110204	-0.0140699	1.20348
8.84	0.00843588	-0.00659641	1.2008
8.845	0.0548578	-0.00401936	1.2011
8.85	-0.0243325	-0.00401936	1.20289
8.855	-0.0666584	0.000877039	1.20289
8.86	-0.00897234	0.000619333	1.2002
8.865	0.0289161	0.00448491	1.20647
8.87	0.0538338	0.0104121	1.19244
8.875	-0.0383274	0.0088659	1.20975
8.88	0.018676	0.0091236	1.20528
8.885	-0.0212605	0.0150508	1.19542
8.89	0.0582712	0.0171125	1.20169
8.895	-0.00828966	0.0165971	1.19542
8.9	0.042911	0.018401	1.20259
8.905	-0.00180425	0.0199472	1.1999
8.91	0.0330122	0.0202049	1.20856
8.915	-0.0519809	0.0202049	1.19811
8.92	-0.0332073	0.0204626	1.20348
8.925	-9.75584e-05	0.025359	1.20707
8.93	0.0599779	0.0222666	1.2011
8.935	0.0336949	0.0212357	1.20289
8.94	0.0562231	0.0168548	1.1996
8.945	0.0162866	0.0217512	1.19692
8.95	0.0135559	0.0176279	1.19901
8.955	-0.0256979	0.0124738	1.19363
8.96	-0.0386687	0.0186587	1.2002
8.965	-0.0325246	0.0106698	1.19572
8.97	0.0896742	0.0145354	1.19751
8.975	0.0285748	0.0145354	1.20289
8.98	0.0872849	0.0117007	1.19423
8.985	-0.0431061	0.011443	1.20319
8.99	-0.0799706	0.00654655	1.19901
[truncated: 202 more rows]
