# Supplementary material for: Integrated microcavity electric field sensors using Pound-Drever-Hall detection
Source: Nat Commun. 2024 Feb 15;15:1386. doi: 10.1038/s41467-024-45699-w (PMC10869830; doi:10.1038/s41467-024-45699-w)
Supplement: Supplementary file 3 — Source Data [file 41467_2024_45699_MOESM3_ESM.zip › Source Data/Fig3.a.xlsx]

## Sheet: Data
Device1, time (ns)	Device1, voltage (mV)	Device1, fit, time (ns)	Device1, fit, voltage (mV)	Device2, time, fit (mV)	Device2, voltage (mV)	Device2, fit, time (ns)	Device2, fit, voltage (mV)
-50.0466	10.7923	-50	14.3234	-49.9987	-0.512178	-50	-0.204858
-49.9466	16.7493	-49.99	14.915	-49.8987	1.15947	-49.99	-0.0381059
-49.8466	22.6412	-49.98	15.506	-49.7987	2.82824	-49.98	0.128645
-49.7466	28.4409	-49.97	16.0963	-49.6987	4.48552	-49.97	0.295388
-49.6466	34.1321	-49.96	16.686	-49.5987	6.12557	-49.96	0.462118
-49.5466	39.6822	-49.95	17.275	-49.4987	7.74265	-49.95	0.628826
-49.4466	45.0805	-49.94	17.8633	-49.3987	9.32813	-49.94	0.795507
-49.3466	50.2942	-49.93	18.4508	-49.2987	10.8777	-49.93	0.962154
-49.2466	55.3018	-49.92	19.0376	-49.1987	12.3842	-49.92	1.12876
-49.1466	60.087	-49.91	19.6236	-49.0987	13.8404	-49.91	1.29532
-49.0466	64.6334	-49.9	20.2088	-48.9987	15.2435	-49.9	1.46183
-48.9466	68.914	-49.89	20.7932	-48.8987	16.5848	-49.89	1.62827
-48.8466	72.9233	-49.88	21.3768	-48.7987	17.8601	-49.88	1.79465
-48.7466	76.6343	-49.87	21.9594	-48.6987	19.0636	-49.87	1.96096
-48.6466	80.036	-49.86	22.5412	-48.5987	20.1909	-49.86	2.12718
-48.5466	83.1176	-49.85	23.122	-48.4987	21.2364	-49.85	2.29332
-48.4466	85.8682	-49.84	23.7019	-48.3987	22.1972	-49.84	2.45937
-48.3466	88.2716	-49.83	24.2809	-48.2987	23.0689	-49.83	2.62532
-48.2466	90.317	-49.82	24.8588	-48.1987	23.8473	-49.82	2.79116
-48.1466	91.9989	-49.81	25.4358	-48.0987	24.5309	-49.81	2.95688
-48.0466	93.3118	-49.8	26.0117	-47.9987	25.1154	-49.8	3.12249
-47.9466	94.245	-49.79	26.5866	-47.8987	25.5994	-49.79	3.28798
-47.8466	94.7983	-49.78	27.1604	-47.7987	25.98	-49.78	3.45333
-47.7466	94.9665	-49.77	27.733	-47.6987	26.2586	-49.77	3.61854
-47.6466	94.7441	-49.76	28.3046	-47.5987	26.4323	-49.76	3.7836
-47.5466	94.1364	-49.75	28.875	-47.4987	26.4998	-49.75	3.94852
-47.4466	93.149	-49.74	29.4443	-47.3987	26.4625	-49.74	4.11328
-47.3466	91.7764	-49.73	30.0123	-47.2987	26.3203	-49.73	4.27787
-47.2466	90.0295	-49.72	30.5792	-47.1987	26.0747	-49.72	4.44229
-47.1466	87.919	-49.71	31.1448	-47.0987	25.7243	-49.71	4.60653
-47.0466	85.4505	-49.7	31.7091	-46.9987	25.2719	-49.7	4.77059
-46.9466	82.6347	-49.69	32.2722	-46.8987	24.719	-49.69	4.93445
-46.8466	79.4826	-49.68	32.834	-46.7987	24.0685	-49.68	5.09812
-46.7466	76.0158	-49.67	33.3944	-46.6987	23.3217	-49.67	5.26159
-46.6466	72.2397	-49.66	33.9535	-46.5987	22.483	-49.66	5.42484
-46.5466	68.1762	-49.65	34.5112	-46.4987	21.5553	-49.65	5.58788
-46.4466	63.8413	-49.64	35.0676	-46.3987	20.5428	-49.64	5.7507
-46.3466	59.2569	-49.63	35.6225	-46.2987	19.4485	-49.63	5.91328
-46.2466	54.4338	-49.62	36.176	-46.1987	18.2766	-49.62	6.07563
-46.1466	49.3936	-49.61	36.728	-46.0987	17.0329	-49.61	6.23774
-46.0466	44.1636	-49.6	37.2786	-45.9987	15.7232	-49.6	6.3996
-45.9466	38.7545	-49.59	37.8276	-45.8987	14.3502	-49.59	6.5612
-45.8466	33.1935	-49.58	38.3752	-45.7987	12.9227	-49.58	6.72254
-45.7466	27.5023	-49.57	38.9211	-45.6987	11.445	-49.57	6.88362
-45.6466	21.7081	-49.56	39.4656	-45.5987	9.92268	-49.56	7.04442
-45.5466	15.8216	-49.55	40.0084	-45.4987	8.36162	-49.55	7.20494
-45.4466	9.87538	-49.54	40.5496	-45.3987	6.77039	-49.54	7.36517
-45.3466	3.89122	-49.53	41.0892	-45.2987	5.15188	-49.53	7.52511
-45.2466	-2.11464	-49.52	41.6272	-45.1987	3.51614	-49.52	7.68475
-45.1466	-8.10422	-49.51	42.1635	-45.0987	1.86604	-49.51	7.84408
-45.0466	-14.0667	-49.4999	42.6981	-44.9987	0.210191	-49.4999	8.0031
-44.9466	-19.9695	-49.4899	43.2309	-44.8987	-1.44422	-49.4899	8.1618
-44.8466	-25.7909	-49.4799	43.7621	-44.7987	-3.09432	-49.4799	8.32018
-44.7466	-31.5092	-49.4699	44.2915	-44.6987	-4.73007	-49.4699	8.47823
-44.6466	-37.0973	-49.4599	44.8191	-44.5987	-6.34714	-49.4599	8.63594
-44.5466	-42.5443	-49.4499	45.3449	-44.4987	-7.93836	-49.4499	8.7933
-44.4466	-47.8178	-49.4399	45.8689	-44.3987	-9.49943	-49.4399	8.95032
-44.3466	-52.8959	-49.4299	46.391	-44.2987	-11.0217	-49.4299	9.10698
-44.2466	-57.7733	-49.4199	46.9113	-44.1987	-12.5009	-49.4199	9.26328
-44.1466	-62.4174	-49.4099	47.4297	-44.0987	-13.9313	-49.4099	9.41921
-44.0466	-66.8173	-49.3999	47.9462	-43.9987	-15.3057	-49.3999	9.57476
-43.9466	-70.9569	-49.3899	48.4608	-43.8987	-16.6197	-49.3899	9.72994
-43.8466	-74.8197	-49.3799	48.9735	-43.7987	-17.8691	-49.3799	9.88473
-43.7466	-78.3896	-49.3699	49.4842	-43.6987	-19.0468	-49.3699	10.0391
-43.6466	-81.6665	-49.3599	49.9929	-43.5987	-20.1511	-49.3599	10.1931
-43.5466	-84.6233	-49.3499	50.4996	-43.4987	-21.1751	-49.3499	10.3467
-43.4466	-87.26	-49.3399	51.0042	-43.3987	-22.1143	-49.3399	10.4999
-43.3466	-89.5658	-49.3299	51.5069	-43.2987	-22.9688	-49.3299	10.6527
-43.2466	-91.5244	-49.3199	52.0075	-43.1987	-23.7314	-49.3199	10.805
-43.1466	-93.1411	-49.3099	52.506	-43.0987	-24.3992	-49.3099	10.9569
-43.0466	-94.3998	-49.2999	53.0023	-42.9987	-24.9736	-49.2999	11.1084
-42.9466	-95.295	-49.2899	53.4966	-42.8987	-25.4476	-49.2899	11.2594
-42.8466	-95.8321	-49.2799	53.9888	-42.7987	-25.8238	-49.2799	11.41
-42.7466	-96.0003	-49.2699	54.4787	-42.6987	-26.0981	-49.2699	11.5601
-42.6466	-95.805	-49.2599	54.9665	-42.5987	-26.269	-49.2599	11.7098
-42.5466	-95.2353	-49.2499	55.4521	-42.4987	-26.3379	-49.2499	11.859
-42.4466	-94.3021	-49.2399	55.9355	-42.3987	-26.3049	-49.2399	12.0078
-42.3466	-93.0109	-49.2299	56.4166	-42.2987	-26.1671	-49.2299	12.156
-42.2466	-91.3562	-49.2199	56.8955	-42.1987	-25.9272	-49.2199	12.3038
-42.1466	-89.3542	-49.2099	57.3721	-42.0987	-25.5854	-49.2099	12.4511
-42.0466	-87.005	-49.1999	57.8464	-41.9987	-25.1431	-49.1999	12.5979
-41.9466	-84.3249	-49.1899	58.3185	-41.8987	-24.6017	-49.1899	12.7442
-41.8466	-81.3193	-49.1799	58.7881	-41.7987	-23.9626	-49.1799	12.89
-41.7466	-78.0044	-49.1699	59.2555	-41.6987	-23.2302	-49.1699	13.0353
-41.6466	-74.3911	-49.1599	59.7204	-41.5987	-22.4044	-49.1599	13.18
-41.5466	-70.4903	-49.1499	60.183	-41.4987	-21.4896	-49.1499	13.3243
-41.4466	-66.3182	-49.1399	60.6432	-41.3987	-20.4886	-49.1399	13.468
-41.3466	-61.8965	-49.1299	61.1009	-41.2987	-19.4058	-49.1299	13.6112
-41.2466	-57.2307	-49.1199	61.5562	-41.1987	-18.2468	-49.1199	13.7538
-41.1466	-52.3479	-49.1099	62.0091	-41.0987	-17.0146	-49.1099	13.8959
-41.0466	-47.259	-49.0999	62.4594	-40.9987	-15.7135	-49.0999	14.0375
-40.9466	-41.9909	-49.0899	62.9073	-40.8987	-14.3492	-49.0899	14.1784
-40.8466	-36.5547	-49.0799	63.3527	-40.7987	-12.9289	-49.0799	14.3189
-40.7466	-30.9721	-49.0699	63.7955	-40.6987	-11.4569	-49.0699	14.4587
-40.6466	-25.2646	-49.0599	64.2358	-40.5987	-9.93888	-49.0599	14.598
-40.5466	-19.4595	-49.0499	64.6735	-40.4987	-8.38069	-49.0499	14.7367
-40.4466	-13.573	-49.0399	65.1086	-40.3987	-6.78946	-49.0399	14.8748
-40.3466	-7.62679	-49.0299	65.5412	-40.2987	-5.17096	-49.0299	15.0124
-40.2466	-1.64263	-49.0199	65.9711	-40.1987	-3.53091	-49.0199	15.1493
-40.1466	4.34695	-49.0099	66.3984	-40.0987	-1.87793	-49.0099	15.2856
-40.0466	10.3257	-48.9999	66.8231	-39.9987	-0.217773	-48.9999	15.4213
-39.9466	16.2664	-48.9899	67.245	-39.8987	1.44526	-48.9899	15.5565
-39.8466	22.1475	-48.9799	67.6643	-39.7987	3.1011	-48.9799	15.691
-39.7466	27.9418	-48.9699	68.0809	-39.6987	4.74546	-48.9699	15.8248
-39.6466	33.6276	-48.9599	68.4948	-39.5987	6.37115	-48.9599	15.9581
-39.5466	39.1831	-48.9499	68.9059	-39.4987	7.97099	-48.9499	16.0907
-39.4466	44.5813	-48.9399	69.3143	-39.3987	9.54067	-48.9399	16.2227
-39.3466	49.7951	-48.9299	69.72	-39.2987	11.0716	-48.9299	16.354
-39.2466	54.8135	-48.9199	70.1228	-39.1987	12.558	-48.9199	16.4847
-39.1466	59.6095	-48.9099	70.5229	-39.0987	13.9941	-48.9099	16.6147
-39.0466	64.1668	-48.8999	70.9201	-38.9987	15.3756	-48.8999	16.7441
-38.9466	68.4691	-48.8899	71.3145	-38.8987	16.694	-48.8899	16.8728
-38.8466	72.4893	-48.8799	71.7061	-38.7987	17.9463	-48.8799	17.0009
-38.7466	76.222	-48.8699	72.0948	-38.6987	19.1253	-48.8699	17.1282
-38.6466	79.6508	-48.8599	72.4807	-38.5987	20.2269	-48.8599	17.2549
-38.5466	82.7541	-48.8499	72.8636	-38.4987	21.2479	-48.8499	17.3809
-38.4466	85.5318	-48.8399	73.2436	-38.3987	22.1828	-48.8399	17.5062
-38.3466	87.9624	-48.8299	73.6208	-38.2987	23.0273	-48.8299	17.6309
-38.2466	90.0403	-48.8199	73.9949	-38.1987	23.7784	-48.8199	17.7548
-38.1466	91.7601	-48.8099	74.3662	-38.0987	24.4347	-48.8099	17.878
-38.0466	93.1056	-48.7999	74.7345	-37.9987	24.9919	-48.7999	18.0005
-37.9466	94.0768	-48.7899	75.0997	-37.8987	25.4486	-48.7899	18.1223
-37.8466	94.6627	-48.7799	75.462	-37.7987	25.8033	-48.7799	18.2434
-37.7466	94.8689	-48.7699	75.8213	-37.6987	26.0546	-48.7699	18.3638
-37.6466	94.6898	-48.7599	76.1776	-37.5987	26.2011	-48.7599	18.4834
-37.5466	94.1202	-48.7499	76.5308	-37.4987	26.2428	-48.7499	18.6023
-37.4466	93.1707	-48.7399	76.881	-37.3987	26.181	-48.7399	18.7205
-37.3466	91.8415	-48.7299	77.2281	-37.2987	26.013	-48.7299	18.8379
-37.2466	90.1325	-48.7199	77.5722	-37.1987	25.7416	-48.7199	18.9546
-37.1466	88.0601	-48.7099	77.9131	-37.0987	25.3667	-48.7099	19.0705
-37.0466	85.6295	-48.6999	78.251	-36.9987	24.8914	-48.6999	19.1857
-36.9466	82.8517	-48.6899	78.5857	-36.8987	24.3169	-48.6899	19.3001
-36.8466	79.7376	-48.6799	78.9173	-36.7987	23.6448	-48.6799	19.4137
-36.7466	76.3033	-48.6699	79.2458	-36.6987	22.8779	-48.6699	19.5266
-36.6466	72.5598	-48.6599	79.5711	-36.5987	22.0206	-48.6599	19.6387
-36.5466	68.5288	-48.6499	79.8932	-36.4987	21.0756	-48.6499	19.75
-36.4466	64.2265	-48.6399	80.2121	-36.3987	20.0445	-48.6399	19.8605
-36.3466	59.6692	-48.6299	80.5279	-36.2987	18.9358	-48.6299	19.9703
-36.2466	54.8732	-48.6199	80.8404	-36.1987	17.7495	-48.6199	20.0793
-36.1466	49.8602	-48.6099	81.1498	-36.0987	16.4929	-48.6099	20.1874
-36.0466	44.6519	-48.5999	81.4559	-35.9987	15.1717	-48.5999	20.2948
-35.9466	39.2645	-48.5899	81.7587	-35.8987	13.7902	-48.5899	20.4014
-35.8466	33.7252	-48.5799	82.0583	-35.7987	12.354	-48.5799	20.5071
-35.7466	28.0557	-48.5699	82.3546	-35.6987	10.8691	-48.5699	20.6121
-35.6466	22.2723	-48.5599	82.6477	-35.5987	9.34105	-48.5599	20.7162
-35.5466	16.4021	-48.5499	82.9374	-35.4987	7.77568	-48.5499	20.8195
-35.4466	10.4667	-48.5399	83.2238	-35.3987	6.18158	-48.5399	20.922
-35.3466	4.49344	-48.5299	83.507	-35.2987	4.56164	-48.5299	21.0236
-35.2466	-1.50157	-48.5199	83.7868	-35.1987	2.92446	-48.5199	21.1245
-35.1466	-7.48573	-48.5099	84.0633	-35.0987	1.27436	-48.5099	21.2244
-35.0466	-13.4373	-48.4998	84.3364	-34.9987	-0.380055	-48.4998	21.3236
-34.9466	-19.3347	-48.4898	84.6062	-34.8987	-2.03303	-48.4898	21.4219
-34.8466	-25.1561	-48.4798	84.8726	-34.7987	-3.67883	-48.4798	21.5193
-34.7466	-30.8744	-48.4698	85.1356	-34.6987	-5.3117	-48.4698	21.6159
-34.6466	-36.4625	-48.4598	85.3952	-34.5987	-6.92446	-48.4598	21.7117
-34.5466	-41.9096	-48.4498	85.6514	-34.4987	-8.51137	-48.4498	21.8066
-34.4466	-47.183	-48.4398	85.9042	-34.3987	-10.0667	-48.4398	21.9006
-34.3466	-52.2665	-48.4298	86.1536	-34.2987	-11.5832	-48.4298	21.9937
-34.2466	-57.1385	-48.4198	86.3996	-34.1987	-13.0567	-48.4198	22.086
-34.1466	-61.788	-48.4098	86.6421	-34.0987	-14.4799	-48.4098	22.1774
-34.0466	-66.188	-48.3998	86.8812	-33.9987	-15.8485	-48.3998	22.2679
-33.9466	-70.3275	-48.3898	87.1169	-33.8987	-17.1568	-48.3898	22.3576
-33.8466	-74.1904	-48.3798	87.349	-33.7987	-18.3991	-48.3798	22.4463
-33.7466	-77.7657	-48.3698	87.5777	-33.6987	-19.5709	-48.3698	22.5342
-33.6466	-81.0372	-48.3598	87.8029	-33.5987	-20.6681	-48.3598	22.6212
-33.5466	-83.994	-48.3498	88.0246	-33.4987	-21.6864	-48.3498	22.7073
-33.4466	-86.6253	-48.3398	88.2428	-33.3987	-22.6227	-48.3398	22.7925
-33.3466	-88.9256	-48.3298	88.4574	-33.2987	-23.47	-48.3298	22.8768
-33.2466	-90.8842	-48.3198	88.6686	-33.1987	-24.2283	-48.3198	22.9601
-33.1466	-92.4955	-48.3098	88.8762	-33.0987	-24.8946	-48.3098	23.0426
-33.0466	-93.7488	-48.2998	89.0803	-32.9987	-25.4634	-48.2998	23.1242
-32.9466	-94.6385	-48.2898	89.2809	-32.8987	-25.9358	-48.2898	23.2048
-32.8466	-95.1648	-48.2798	89.4779	-32.7987	-26.3092	-48.2798	23.2845
-32.7466	-95.3275	-48.2698	89.6713	-32.6987	-26.5807	-48.2698	23.3633
-32.6466	-95.1159	-48.2598	89.8612	-32.5987	-26.7516	-48.2598	23.4412
-32.5466	-94.5354	-48.2498	90.0475	-32.4987	-26.819	-48.2498	23.5181
-32.4466	-93.5914	-48.2398	90.2302	-32.3987	-26.7846	-48.2398	23.5942
-32.3466	-92.2839	-48.2298	90.4093	-32.2987	-26.6467	-48.2298	23.6692
-32.2466	-90.6183	-48.2198	90.5848	-32.1987	-26.4069	-48.2198	23.7434
-32.1466	-88.6001	-48.2098	90.7567	-32.0987	-26.0651	-48.2098	23.8166
-32.0466	-86.2346	-48.1998	90.925	-31.9987	-25.6228	-48.1998	23.8888
-31.9466	-83.5383	-48.1898	91.0897	-31.8987	-25.0813	-48.1898	23.9602
-31.8466	-80.5163	-48.1798	91.2507	-31.7987	-24.4437	-48.1798	24.0305
-31.7466	-77.1852	-48.1698	91.4082	-31.6987	-23.7098	-48.1698	24.0999
-31.6466	-73.5502	-48.1598	91.562	-31.5987	-22.8841	-48.1598	24.1684
-31.5466	-69.6331	-48.1498	91.7121	-31.4987	-21.9693	-48.1498	24.2359
-31.4466	-65.4447	-48.1398	91.8586	-31.3987	-20.9683	-48.1398	24.3025
-31.3466	-61.0014	-48.1298	92.0014	-31.2987	-19.8855	-48.1298	24.368
-31.2466	-56.3193	-48.1198	92.1406	-31.1987	-18.7236	-48.1198	24.4327
-31.1466	-51.4202	-48.1098	92.2761	-31.0987	-17.4886	-48.1098	24.4963
-31.0466	-46.3149	-48.0998	92.408	-30.9987	-16.1846	-48.0998	24.559
-30.9466	-41.0252	-48.0898	92.5361	-30.8987	-14.8188	-48.0898	24.6207
-30.8466	-35.5728	-48.0798	92.6606	-30.7987	-13.3928	-48.0798	24.6814
-30.7466	-29.9792	-48.0698	92.7814	-30.6987	-11.915	-48.0698	24.7412
-30.6466	-24.2555	-48.0598	92.8985	-30.5987	-10.3913	-48.0598	24.8
-30.5466	-18.4341	-48.0498	93.0119	-30.4987	-8.82588	-48.0498	24.8578
-30.4466	-12.5313	-48.0398	93.1217	-30.3987	-7.22605	-48.0398	24.9146
-30.3466	-6.57427	-48.0298	93.2277	-30.2987	-5.59892	-48.0298	24.9704
-30.2466	-0.579264	-48.0198	93.3299	-30.1987	-3.94882	-48.0198	25.0252
-30.1466	5.4266	-48.0098	93.4285	-30.0987	-2.28435	-48.0098	25.0791
-30.0466	11.4216	-47.9998	93.5234	-29.9987	-0.611271	-47.9998	25.1319
-29.9466	17.3732	-47.9898	93.6145	-29.8987	1.06468	-47.9898	25.1838
-29.8466	23.2651	-47.9798	93.702	-29.7987	2.73489	-47.9798	25.2347
-29.7466	29.0757	-47.9698	93.7857	-29.6987	4.39505	-47.9698	25.2845
-29.6466	34.7723	-47.9598	93.8656	-29.5987	6.03654	-47.9598	25.3334
-29.5466	40.3387	-47.9498	93.9418	-29.4987	7.65361	-47.9498	25.3812
-29.4466	45.7478	-47.9398	94.0143	-29.3987	9.24052	-47.9398	25.4281
-29.3466	50.9832	-47.9298	94.0831	-29.2987	10.7901	-47.9298	25.4739
-29.2466	56.0125	-47.9198	94.1481	-29.1987	12.2966	-47.9198	25.5188
-29.1466	60.8248	-47.9098	94.2093	-29.0987	13.7543	-47.9098	25.5626
-29.0466	65.3984	-47.8998	94.2669	-28.9987	15.1559	-47.8998	25.6054
-28.9466	69.717	-47.8898	94.3206	-28.8987	16.4958	-47.8898	25.6472
-28.8466	73.7588	-47.8798	94.3706	-28.7987	17.7682	-47.8798	25.688
-28.7466	77.5078	-47.8698	94.4169	-28.6987	18.9702	-47.8698	25.7278
-28.6466	80.9583	-47.8598	94.4594	-28.5987	20.0933	-47.8598	25.7666
-28.5466	84.0887	-47.8498	94.4981	-28.4987	21.1359	-47.8498	25.8043
-28.4466	86.8882	-47.8398	94.5331	-28.3987	22.0938	-47.8398	25.841
-28.3466	89.3459	-47.8298	94.5643	-28.2987	22.9598	-47.8298	25.8767
-28.2466	91.4509	-47.8198	94.5918	-28.1987	23.7339	-47.8198	25.9114
-28.1466	93.1924	-47.8098	94.6155	-28.0987	24.4117	-47.8098	25.945
-28.0466	94.5705	-47.7998	94.6354	-27.9987	24.9905	-47.7998	25.9776
-27.9466	95.5687	-47.7898	94.6516	-27.8987	25.4687	-47.7898	26.0092
-27.8466	96.1927	-47.7798	94.664	-27.7987	25.8435	-47.7798	26.0398
-27.7466	96.4314	-47.7698	94.6726	-27.6987	26.1149	-47.7698	26.0693
-27.6466	96.2849	-47.7598	94.6775	-27.5987	26.2801	-47.7598	26.0978
-27.5466	95.7532	-47.7498	94.6786	-27.4987	26.3404	-47.7498	26.1252
-27.4466	94.8363	-47.7398	94.6759	-27.3987	26.2959	-47.7398	26.1517
-27.3466	93.5397	-47.7298	94.6695	-27.2987	26.1451	-47.7298	26.177
-27.2466	91.8687	-47.7198	94.6593	-27.1987	25.8909	-47.7198	26.2014
-27.1466	89.8287	-47.7098	94.6454	-27.0987	25.5319	-47.7098	26.2247
-27.0466	87.4361	-47.6998	94.6276	-26.9987	25.0709	-47.6998	26.247
-26.9466	84.6909	-47.6898	94.6061	-26.8987	24.5094	-47.6898	26.2682
-26.8466	81.6093	-47.6798	94.5809	-26.7987	23.8502	-47.6798	26.2884
-26.7466	78.2076	-47.6698	94.5519	-26.6987	23.0948	-47.6698	26.3076
-26.6466	74.4967	-47.6598	94.5191	-26.5987	22.2475	-47.6598	26.3257
-26.5466	70.4928	-47.6498	94.4826	-26.4987	21.3111	-47.6498	26.3428
-26.4466	66.2122	-47.6398	94.4423	-26.3987	20.2886	-47.6398	26.3588
-26.3466	61.682	-47.6298	94.3982	-26.2987	19.1871	-47.6298	26.3738
-26.2466	56.9077	-47.6198	94.3504	-26.1987	18.008	-47.6198	26.3878
-26.1466	51.911	-47.6098	94.2988	-26.0987	16.7572	-47.6098	26.4007
-26.0466	46.7189	-47.5998	94.2435	-25.9987	15.4388	-47.5998	26.4125
-25.9466	41.3424	-47.5898	94.1845	-25.8987	14.0616	-47.5898	26.4233
-25.8466	35.814	-47.5798	94.1216	-25.7987	12.6269	-47.5798	26.4331
-25.7466	30.1499	-47.5698	94.0551	-25.6987	11.1448	-47.5698	26.4418
-25.6466	24.3665	-47.5598	93.9848	-25.5987	9.61822	-47.5598	26.4495
-25.5466	18.4963	-47.5498	93.9108	-25.4987	8.05429	-47.5498	26.4561
-25.4466	12.5555	-47.5398	93.833	-25.3987	6.46019	-47.5398	26.4617
-25.3466	6.57134	-47.5298	93.7515	-25.2987	4.84025	-47.5298	26.4662
-25.2466	0.565484	-47.5198	93.6663	-25.1987	3.20307	-47.5198	26.4697
-25.1466	-5.43495	-47.5098	93.5773	-25.0987	1.5544	-47.5098	26.4722
-25.0466	-11.4137	-47.4997	93.4846	-24.9987	-0.100011	-47.4997	26.4736
-24.9466	-17.3382	-47.4897	93.3882	-24.8987	-1.75442	-47.4897	26.4739
-24.8466	-23.1813	-47.4797	93.2881	-24.7987	-3.40165	-47.4797	26.4732
-24.7466	-28.9321	-47.4697	93.1843	-24.6987	-5.03309	-47.4697	26.4714
-24.6466	-34.5582	-47.4597	93.0767	-24.5987	-6.64585	-47.4597	26.4686
-24.5466	-40.0378	-47.4497	92.9655	-24.4987	-8.23277	-47.4497	26.4648
-24.4466	-45.3492	-47.4397	92.8505	-24.3987	-9.78665	-47.4397	26.4599
-24.3466	-50.4762	-47.4297	92.7319	-24.2987	-11.3018	-47.4297	26.454
-24.2466	-55.397	-47.4197	92.6096	-24.1987	-12.7723	-47.4197	26.447
-24.1466	-60.0899	-47.4097	92.4836	-24.0987	-14.1927	-47.4097	26.4389
-24.0466	-64.5387	-47.3997	92.3539	-23.9987	-15.5584	-47.3997	26.4298
-23.9466	-68.7271	-47.3897	92.2205	-23.8987	-16.861	-47.3897	26.4197
-23.8466	-72.6387	-47.3797	92.0835	-23.7987	-18.0975	-47.3797	26.4085
-23.7466	-76.2629	-47.3697	91.9428	-23.6987	-19.2622	-47.3697	26.3963
-23.6466	-79.5886	-47.3597	91.7985	-23.5987	-20.3508	-47.3597	26.383
-23.5466	-82.5997	-47.3497	91.6504	-23.4987	-21.3589	-47.3497	26.3687
-23.4466	-85.2798	-47.3397	91.4988	-23.3987	-22.2838	-47.3397	26.3534
-23.3466	-87.6344	-47.3297	91.3435	-23.2987	-23.1196	-47.3297	26.337
-23.2466	-89.6418	-47.3197	91.1846	-23.1987	-23.8635	-47.3197	26.3195
-23.1466	-91.2965	-47.3097	91.022	-23.0987	-24.5141	-47.3097	26.3011
-23.0466	-92.5986	-47.2997	90.8558	-22.9987	-25.067	-47.2997	26.2815
-22.9466	-93.5372	-47.2897	90.686	-22.8987	-25.5222	-47.2897	26.261
-22.8466	-94.1068	-47.2797	90.5126	-22.7987	-25.8755	-47.2797	26.2394
-22.7466	-94.313	-47.2697	90.3356	-22.6987	-26.1283	-47.2697	26.2167
-22.6466	-94.1448	-47.2597	90.155	-22.5987	-26.2776	-47.2597	26.1931
-22.5466	-93.6077	-47.2497	89.9708	-22.4987	-26.3236	-47.2497	26.1683
-22.4466	-92.7017	-47.2397	89.7831	-22.3987	-26.2647	-47.2397	26.1426
-22.3466	-91.4267	-47.2297	89.5917	-22.2987	-26.1039	-47.2297	26.1158
-22.2466	-89.7937	-47.2197	89.3968	-22.1987	-25.8396	-47.2197	26.088
-22.1466	-87.808	-47.2097	89.1984	-22.0987	-25.4734	-47.2097	26.0591
-22.0466	-85.4805	-47.1997	88.9963	-21.9987	-25.0052	-47.1997	26.0292
-21.9466	-82.8113	-47.1897	88.7908	-21.8987	-24.4394	-47.1897	25.9983
-21.8466	-79.8165	-47.1797	88.5817	-21.7987	-23.7745	-47.1797	25.9664
-21.7466	-76.507	-47.1697	88.3691	-21.6987	-23.0148	-47.1697	25.9334
-21.6466	-72.8991	-47.1597	88.1529	-21.5987	-22.1646	-47.1597	25.8994
-21.5466	-69.0092	-47.1497	87.9333	-21.4987	-21.2239	-47.1497	25.8644
-21.4466	-64.8425	-47.1397	87.7102	-21.3987	-20.1971	-47.1397	25.8284
-21.3466	-60.4263	-47.1297	87.4835	-21.2987	-19.0898	-47.1297	25.7913
-21.2466	-55.7659	-47.1197	87.2534	-21.1987	-17.905	-47.1197	25.7532
-21.1466	-50.8885	-47.1097	87.0198	-21.0987	-16.647	-47.1097	25.7141
-21.0466	-45.805	-47.0997	86.7828	-20.9987	-15.3215	-47.0997	25.674
-20.9466	-40.5424	-47.0897	86.5423	-20.8987	-13.9342	-47.0897	25.6328
-20.8466	-35.1116	-47.0797	86.2983	-20.7987	-12.4894	-47.0797	25.5907
-20.7466	-29.5398	-47.0697	86.0509	-20.6987	-10.9944	-47.0697	25.5475
-20.6466	-23.8486	-47.0597	85.8001	-20.5987	-9.45491	-47.0597	25.5033
-20.5466	-18.0543	-47.0497	85.5459	-20.4987	-7.87661	-47.0497	25.4581
-20.4466	-12.1787	-47.0397	85.2882	-20.3987	-6.26528	-47.0397	25.4119
-20.3466	-6.24875	-47.0297	85.0272	-20.2987	-4.6281	-47.0297	25.3647
-20.2466	-0.286296	-47.0197	84.7628	-20.1987	-2.97082	-47.0197	25.3165
-20.1466	5.68159	-47.0097	84.495	-20.0987	-1.30061	-47.0097	25.2673
-20.0466	11.6386	-46.9997	84.2238	-19.9987	0.375345	-46.9997	25.2171
-19.9466	17.5522	-46.9897	83.9493	-19.8987	2.0513	-46.9897	25.1659
-19.8466	23.4062	-46.9797	83.6715	-19.7987	3.72151	-46.9797	25.1137
-19.7466	29.1679	-46.9697	83.3903	-19.6987	5.37736	-46.9697	25.0605
-19.6466	34.8211	-46.9597	83.1058	-19.5987	7.01453	-46.9597	25.0063
-19.5466	40.3333	-46.9497	82.818	-19.4987	8.62443	-46.9497	24.9511
-19.4466	45.6935	-46.9397	82.5268	-19.3987	10.2013	-46.9397	24.8949
-19.3466	50.8693	-46.9297	82.2324	-19.2987	11.7394	-46.9297	24.8378
-19.2466	55.8389	-46.9197	81.9348	-19.1987	13.2329	-46.9197	24.7796
-19.1466	60.5915	-46.9097	81.6338	-19.0987	14.6748	-46.9097	24.7205
-19.0466	65.1	-46.8997	81.3296	-18.9987	16.0592	-46.8997	24.6604
-18.9466	69.3535	-46.8897	81.0222	-18.8987	17.3805	-46.8897	24.5994
-18.8466	73.3248	-46.8797	80.7116	-18.7987	18.6342	-46.8797	24.5373
-18.7466	77.0086	-46.8697	80.3977	-18.6987	19.8147	-46.8697	24.4743
-18.6466	80.3832	-46.8597	80.0806	-18.5987	20.9162	-46.8597	24.4103
-18.5466	83.4377	-46.8497	79.7604	-18.4987	21.9344	-46.8497	24.3453
-18.4466	86.1666	-46.8397	79.4369	-18.3987	22.8664	-46.8397	24.2794
-18.3466	88.5483	-46.8297	79.1103	-18.2987	23.7066	-46.8297	24.2125
-18.2466	90.5774	-46.8197	78.7805	-18.1987	24.4548	-46.8197	24.1447
-18.1466	92.243	-46.8097	78.4477	-18.0987	25.1054	-46.8097	24.0759
-18.0466	93.5451	-46.7997	78.1116	-17.9987	25.6568	-46.7997	24.0062
-17.9466	94.4674	-46.7897	77.7725	-17.8987	26.1063	-46.7897	23.9355
-17.8466	95.0154	-46.7797	77.4303	-17.7987	26.4539	-46.7797	23.8638
-17.7466	95.1781	-46.7697	77.0849	-17.6987	26.698	-46.7697	23.7912
-17.6466	94.9557	-46.7597	76.7366	-17.5987	26.8373	-46.7597	23.7177
-17.5466	94.348	-46.7497	76.3851	-17.4987	26.8718	-46.7497	23.6432
-17.4466	93.3606	-46.7397	76.0306	-17.3987	26.8	-46.7397	23.5678
-17.3466	91.9934	-46.7297	75.6731	-17.2987	26.6233	-46.7297	23.4915
-17.2466	90.2573	-46.7197	75.3126	-17.1987	26.3433	-46.7197	23.4142
-17.1466	88.1523	-46.7097	74.949	-17.0987	25.9598	-46.7097	23.336
-17.0466	85.6946	-46.6997	74.5825	-16.9987	25.4759	-46.6997	23.2569
-16.9466	82.8897	-46.6897	74.213	-16.8987	24.8914	-46.6897	23.1769
-16.8466	79.7539	-46.6797	73.8405	-16.7987	24.2107	-46.6797	23.0959
-16.7466	76.3033	-46.6697	73.4651	-16.6987	23.4351	-46.6697	23.014
-16.6466	72.5436	-46.6597	73.0868	-16.5987	22.5677	-46.6597	22.9312
-16.5466	68.4963	-46.6497	72.7056	-16.4987	21.6127	-46.6497	22.8476
-16.4466	64.1831	-46.6397	72.3214	-16.3987	20.573	-46.6397	22.763
-16.3466	59.6095	-46.6297	71.9344	-16.2987	19.4542	-46.6297	22.6775
-16.2466	54.8027	-46.6197	71.5445	-16.1987	18.2594	-46.6197	22.5911
-16.1466	49.7842	-46.6097	71.1517	-16.0987	16.9941	-46.6097	22.5038
-16.0466	44.5705	-46.5997	70.7562	-15.9987	15.6629	-46.5997	22.4156
-15.9466	39.1777	-46.5897	70.3578	-15.8987	14.2713	-46.5897	22.3265
-15.8466	33.633	-46.5797	69.9565	-15.7987	12.8265	-46.5797	22.2366
-15.7466	27.9581	-46.5697	69.5525	-15.6987	11.333	-46.5697	22.1457
-15.6466	22.1692	-46.5597	69.1458	-15.5987	9.7963	-46.5597	22.054
-15.5466	16.2936	-46.5497	68.7362	-15.4987	8.22375	-46.5497	21.9614
-15.4466	10.3528	-46.5397	68.3239	-15.3987	6.6196	-46.5397	21.868
-15.3466	4.37408	-46.5297	67.9089	-15.2987	4.99247	-46.5297	21.7737
-15.2466	-1.62636	-46.5197	67.4912	-15.1987	3.34812	-46.5197	21.6785
-15.1466	-7.61594	-46.5097	67.0708	-15.0987	1.69227	-46.5097	21.5824
-15.0466	-13.5784	-46.4996	66.6477	-14.9987	0.0306755	-46.4996	21.4855
-14.9466	-19.4812	-46.4896	66.222	-14.8987	-1.62948	-46.4896	21.3878
-14.8466	-25.3134	-46.4796	65.7936	-14.7987	-3.28246	-46.4796	21.2892
-14.7466	-31.0372	-46.4696	65.3626	-14.6987	-4.92107	-46.4696	21.1898
-14.6466	-36.6415	-46.4596	64.929	-14.5987	-6.53958	-46.4596	21.0895
-14.5466	-42.094	-46.4496	64.4928	-14.4987	-8.13224	-46.4496	20.9884
-14.4466	-47.3783	-46.4396	64.054	-14.3987	-9.69187	-46.4396	20.8864
-14.3466	-52.4781	-46.4296	63.6126	-14.2987	-11.2142	-46.4296	20.7837
-14.2466	-57.3609	-46.4196	63.1688	-14.1987	-12.6919	-46.4196	20.6801
-14.1466	-62.0213	-46.4096	62.7224	-14.0987	-14.1194	-46.4096	20.5757
-14.0466	-66.4376	-46.3996	62.2734	-13.9987	-15.4909	-46.3996	20.4704
-13.9466	-70.5934	-46.3896	61.8221	-13.8987	-16.8021	-46.3896	20.3644
-13.8466	-74.4725	-46.3796	61.3682	-13.7987	-18.0472	-46.3796	20.2576
-13.7466	-78.0641	-46.3696	60.9119	-13.6987	-19.222	-46.3696	20.1499
-13.6466	-81.3573	-46.3596	60.4531	-13.5987	-20.3206	-46.3596	20.0415
-13.5466	-84.3304	-46.3496	59.992	-13.4987	-21.3402	-46.3496	19.9322
-13.4466	-86.9833	-46.3396	59.5284	-13.3987	-22.2766	-46.3396	19.8222
-13.3466	-89.3	-46.3296	59.0625	-13.2987	-23.1239	-46.3296	19.7114
-13.2466	-91.2748	-46.3196	58.5942	-13.1987	-23.8822	-46.3196	19.5998
-13.1466	-92.897	-46.3096	58.1235	-13.0987	-24.5457	-46.3096	19.4874
-13.0466	-94.1665	-46.2996	57.6505	-12.9987	-25.1144	-46.2996	19.3743
-12.9466	-95.0725	-46.2896	57.1753	-12.8987	-25.584	-46.2896	19.2604
-12.8466	-95.6096	-46.2796	56.6977	-12.7987	-25.9545	-46.2796	19.1457
-12.7466	-95.7778	-46.2696	56.2179	-12.6987	-26.2245	-46.2696	19.0303
-12.6466	-95.5771	-46.2596	55.7358	-12.5987	-26.3911	-46.2596	18.9141
-12.5466	-95.0074	-46.2496	55.2515	-12.4987	-26.4557	-46.2496	18.7972
-12.4466	-94.0634	-46.2396	54.765	-12.3987	-26.4169	-46.2396	18.6795
-12.3466	-92.7613	-46.2296	54.2763	-12.2987	-26.2762	-46.2296	18.5611
-12.2466	-91.0903	-46.2196	53.7855	-12.1987	-26.0321	-46.2196	18.4419
-12.1466	-89.0721	-46.2096	53.2924	-12.0987	-25.6859	-46.2096	18.322
-12.0466	-86.7067	-46.1996	52.7973	-11.9987	-25.2393	-46.1996	18.2014
-11.9466	-83.9994	-46.1896	52.3	-11.8987	-24.6936	-46.1896	18.0801
-11.8466	-80.9721	-46.1796	51.8007	-11.7987	-24.0502	-46.1796	17.958
-11.7466	-77.63	-46.1696	51.2992	-11.6987	-23.312	-46.1696	17.8353
-11.6466	-73.9842	-46.1596	50.7957	-11.5987	-22.482	-46.1596	17.7118
-11.5466	-70.0563	-46.1496	50.2902	-11.4987	-21.5628	-46.1496	17.5876
-11.4466	-65.857	-46.1396	49.7827	-11.3987	-20.5576	-46.1396	17.4628
-11.3466	-61.3974	-46.1296	49.2732	-11.2987	-19.4719	-46.1296	17.3372
-11.2466	-56.7045	-46.1196	48.7617	-11.1987	-18.3072	-46.1196	17.211
-11.1466	-51.7891	-46.1096	48.2482	-11.0987	-17.0707	-46.1096	17.084
-11.0466	-46.673	-46.0996	47.7328	-10.9987	-15.7652	-46.0996	16.9564
-10.9466	-41.367	-46.0896	47.2155	-10.8987	-14.3966	-46.0896	16.8282
-10.8466	-35.9037	-46.0796	46.6963	-10.7987	-12.9705	-46.0796	16.6992
-10.7466	-30.2939	-46.0696	46.1753	-10.6987	-11.4928	-46.0696	16.5696
-10.6466	-24.5647	-46.0596	45.6524	-10.5987	-9.96904	-46.0596	16.4393
-10.5466	-18.7325	-46.0496	45.1276	-10.4987	-8.40654	-46.0496	16.3084
-10.4466	-12.8188	-46.0396	44.6011	-10.3987	-6.80957	-46.0396	16.1769
-10.3466	-6.85639	-46.0296	44.0727	-10.2987	-5.18532	-46.0296	16.0447
-10.2466	-0.855957	-46.0196	43.5426	-10.1987	-3.54096	-46.0196	15.9118
-10.1466	5.14448	-46.0096	43.0107	-10.0987	-1.8808	-46.0096	15.7784
-10.0466	11.1341	-45.9996	42.4772	-9.99874	-0.214901	-45.9996	15.6443
-9.94657	17.0802	-45.9896	41.9419	-9.89874	1.45387	-45.9896	15.5096
-9.84657	22.9613	-45.9796	41.4049	-9.79874	3.1169	-45.9796	15.3742
-9.74657	28.7502	-45.9696	40.8663	-9.69874	4.767	-45.9696	15.2383
-9.64658	34.4251	-45.9596	40.326	-9.59874	6.39987	-45.9596	15.1017
-9.54658	39.9589	-45.9496	39.7841	-9.49874	8.00689	-45.9496	14.9646
-9.44657	45.3355	-45.9396	39.2406	-9.39874	9.58232	-45.9396	14.8269
-9.34657	50.5275	-45.9296	38.6955	-9.29874	11.1204	-45.9296	14.6885
-9.24657	55.5134	-45.9196	38.1489	-9.19874	12.614	-45.9196	14.5496
-9.14658	60.2769	-45.9096	37.6007	-9.09874	14.0573	-45.9096	14.4102
-9.04658	64.7907	-45.8996	37.051	-8.99874	15.4446	-45.8996	14.2701
-8.94657	69.0442	-45.8896	36.4999	-8.89874	16.7701	-45.8896	14.1295
-8.84657	73.021	-45.8796	35.9472	-8.79874	18.0281	-45.8796	13.9883
-8.74657	76.6994	-45.8696	35.3931	-8.69874	19.2129	-45.8696	13.8466
-8.64658	80.0685	-45.8596	34.8376	-8.59874	20.3216	-45.8596	13.7043
-8.54658	83.1176	-45.8496	34.2807	-8.49874	21.3485	-45.8496	13.5615
-8.44657	85.8302	-45.8396	33.7224	-8.39874	22.2891	-45.8396	13.4181
-8.34657	88.2011	-45.8296	33.1628	-8.29874	23.1393	-45.8296	13.2742
-8.24657	90.2139	-45.8196	32.6018	-8.19874	23.8976	-45.8196	13.1298
-8.14658	91.8632	-45.8096	32.0395	-8.09874	24.5596	-45.8096	12.9848
-8.04658	93.1382	-45.7996	31.4759	-7.99874	25.1226	-45.7996	12.8394
-7.94658	94.0388	-45.7896	30.911	-7.89874	25.585	-45.7896	12.6934
-7.84657	94.5596	-45.7796	30.3449	-7.79874	25.944	-45.7796	12.5469
-7.74657	94.6898	-45.7696	29.7775	-7.69874	26.2011	-45.7696	12.4
-7.64658	94.4403	-45.7596	29.209	-7.59874	26.3519	-45.7596	12.2525
-7.54657	93.8001	-45.7496	28.6392	-7.49874	26.3993	-45.7496	12.1045
-7.44658	92.7801	-45.7396	28.0683	-7.39874	26.3404	-45.7396	11.9561
-7.34657	91.3804	-45.7296	27.4963	-7.29874	26.1781	-45.7296	11.8072
-7.24657	89.6117	-45.7196	26.9232	-7.19874	25.911	-45.7196	11.6578
-7.14658	87.4741	-45.7096	26.3489	-7.09874	25.5405	-45.7096	11.508
-7.04657	84.9839	-45.6996	25.7736	-6.99874	25.0695	-45.6996	11.3577
-6.94658	82.1464	-45.6896	25.1973	-6.89874	24.4979	-45.6896	11.207
-6.84657	78.978	-45.6796	24.6199	-6.79874	23.8286	-45.6796	11.0558
-6.74657	75.495	-45.6696	24.0416	-6.69874	23.0661	-45.6696	10.9041
-6.64658	71.7081	-45.6596	23.4622	-6.59874	22.2101	-45.6596	10.7521
-6.54657	67.6336	-45.6496	22.8819	-6.49874	21.268	-45.6496	10.5996
-6.44658	63.2933	-45.6396	22.3007	-6.39874	20.2398	-45.6396	10.4467
-6.34657	58.6981	-45.6296	21.7185	-6.29874	19.1325	-45.6296	10.2934
-6.24657	53.8749	-45.6196	21.1355	-6.19874	17.9477	-45.6196	10.1396
-6.14658	48.8402	-45.6096	20.5516	-6.09874	16.694	-45.6096	9.98549
-6.04657	43.6102	-45.5996	19.9669	-5.99874	15.3728	-45.5996	9.83096
-5.94658	38.2065	-45.5896	19.3813	-5.89874	13.9912	-45.5896	9.67604
-5.84657	32.6564	-45.5796	18.795	-5.79874	12.5551	-45.5796	9.52073
-5.74657	26.9761	-45.5696	18.2079	-5.69874	11.0701	-45.5696	9.36504
-5.64658	21.1927	-45.5596	17.62	-5.59874	9.54354	-45.5596	9.20898
-5.54657	15.3224	-45.5496	17.0315	-5.49874	7.97817	-45.5496	9.05256
-5.44658	9.39252	-45.5396	16.4422	-5.39874	6.38264	-45.5396	8.89577
-5.34657	3.42464	-45.5296	15.8522	-5.29874	4.76126	-45.5296	8.73863
-5.24657	-2.55952	-45.5196	15.2616	-5.19874	3.12264	-45.5196	8.58115
-5.14658	-8.53282	-45.5096	14.6704	-5.09874	1.47254	-45.5096	8.42332
-5.04657	-14.4682	-45.4995	14.0785	-4.99874	-0.184743	-45.4995	8.26516
-4.94658	-20.3492	-45.4895	13.4861	-4.89874	-1.84059	-45.4895	8.10667
-4.84657	-26.1435	-45.4795	12.8931	-4.79874	-3.48926	-45.4795	7.94785
-4.74657	-31.8347	-45.4695	12.2996	-4.69874	-5.125	-45.4695	7.78872
-4.64658	-37.4011	-45.4595	11.7055	-4.59874	-6.74207	-45.4595	7.62928
-4.54657	-42.8156	-45.4495	11.111	-4.49874	-8.3333	-45.4495	7.46954
-4.44658	-48.0565	-45.4395	10.516	-4.39874	-9.89292	-45.4395	7.3095
-4.34657	-53.1075	-45.4295	9.92057	-4.29874	-11.4152	-45.4295	7.14916
-4.24657	-57.9469	-45.4195	9.32471	-4.19874	-12.8944	-45.4195	6.98855
-4.14658	-62.5584	-45.4095	8.72845	-4.09874	-14.3234	-45.4095	6.82765
-4.04657	-66.9258	-45.3995	8.13182	-3.99874	-15.6977	-45.3995	6.66648
-3.94658	-71.0274	-45.3895	7.53484	-3.89874	-17.0118	-45.3895	6.50505
-3.84658	-74.8577	-45.3795	6.93754	-3.79874	-18.2612	-45.3795	6.34335
-3.74657	-78.395	-45.3695	6.33993	-3.69874	-19.4403	-45.3695	6.18141
-3.64657	-81.6285	-45.3595	5.74205	-3.59874	-20.5446	-45.3595	6.01922
-3.54657	-84.5528	-45.3495	5.14391	-3.49874	-21.5715	-45.3495	5.85678
-3.44658	-87.1515	-45.3395	4.54553	-3.39874	-22.5136	-45.3395	5.69412
-3.34658	-89.4193	-45.3295	3.94696	-3.29874	-23.3695	-45.3295	5.53122
-3.24657	-91.3399	-45.3195	3.34819	-3.19874	-24.1349	-45.3195	5.36811
-3.14657	-92.9187	-45.3095	2.74927	-3.09874	-24.8085	-45.3095	5.20478
-3.04657	-94.1394	-45.2995	2.15021	-2.99874	-25.3872	-45.2995	5.04124
-2.94658	-94.9966	-45.2895	1.55104	-2.89874	-25.8669	-45.2895	4.8775
-2.84658	-95.4903	-45.2795	0.951781	-2.79874	-26.2489	-45.2795	4.71357
-2.74657	-95.6205	-45.2695	0.352455	-2.69874	-26.529	-45.2695	4.54945
-2.64657	-95.3818	-45.2595	-0.246913	-2.59874	-26.7085	-45.2595	4.38514
-2.54657	-94.7741	-45.2495	-0.846299	-2.49874	-26.7846	-45.2495	4.22066
-2.44658	-93.803	-45.2395	-1.44568	-2.39874	-26.7587	-45.2395	4.05601
-2.34658	-92.4684	-45.2295	-2.04503	-2.29874	-26.6295	-45.2295	3.8912
-2.24657	-90.7757	-45.2195	-2.64433	-2.19874	-26.3983	-45.2195	3.72623
-2.14657	-88.7303	-45.2095	-3.24355	-2.09874	-26.0651	-45.2095	3.56112
-2.04657	-86.3432	-45.1995	-3.84268	-1.99874	-25.6314	-45.1995	3.39586
-1.94657	-83.6251	-45.1895	-4.44167	-1.89874	-25.0986	-45.1895	3.23046
-1.84658	-80.5814	-45.1795	-5.04052	-1.79874	-24.4681	-45.1795	3.06493
-1.74657	-77.2286	-45.1695	-5.6392	-1.69874	-23.7443	-45.1695	2.89928
-1.64657	-73.5773	-45.1595	-6.23769	-1.59874	-22.9257	-45.1595	2.73351
-1.54658	-69.6385	-45.1495	-6.83596	-1.49874	-22.0195	-45.1495	2.56763
-1.44657	-65.4339	-45.1395	-7.43398	-1.39874	-21.0257	-45.1395	2.40165
-1.34658	-60.9742	-45.1295	-8.03174	-1.29874	-19.9501	-45.1295	2.23557
-1.24657	-56.2759	-45.1195	-8.62921	-1.19874	-18.7969	-45.1195	2.0694
-1.14657	-51.3605	-45.1095	-9.22637	-1.09874	-17.569	-45.1095	1.90315
-1.04658	-46.239	-45.0995	-9.82319	-0.99874	-16.2722	-45.0995	1.73682
-0.946575	-40.9384	-45.0895	-10.4196	-0.89874	-14.9122	-45.0895	1.57041
-0.846575	-35.4697	-45.0795	-11.0157	-0.79874	-13.4933	-45.0795	1.40395
-0.746575	-29.8653	-45.0695	-11.6114	-0.69874	-12.0227	-45.0695	1.23742
-0.646575	-24.1307	-45.0595	-12.2066	-0.59874	-10.5047	-45.0595	1.07084
-0.546575	-18.2984	-45.0495	-12.8014	-0.49874	-8.94652	-45.0495	0.904222
-0.446575	-12.3848	-45.0395	-13.3957	-0.39874	-7.35386	-45.0395	0.737562
-0.346575	-6.41694	-45.0295	-13.9895	-0.29874	-5.73248	-45.0295	0.570871
-0.246575	-0.411079	-45.0195	-14.5828	-0.19874	-4.08956	-45.0195	0.404154
-0.146575	5.60021	-45.0095	-15.1756	-0.0987402	-2.43084	-45.0095	0.23742
-0.0465752	11.5952	-44.9995	-15.7677	0.00125979	-0.7635	-44.9995	0.0706729
0.0534248	17.5577	-44.9895	-16.3593	0.10126	0.905273	-44.9895	-0.0960791
0.153425	23.455	-44.9795	-16.9502	0.20126	2.57117	-44.9795	-0.26283
0.253425	29.2656	-44.9695	-17.5405	0.30126	4.22415	-44.9695	-0.429573
0.353425	34.9622	-44.9595	-18.1302	0.40126	5.86133	-44.9595	-0.596301
0.453425	40.5286	-44.9495	-18.7191	0.50126	7.47266	-44.9495	-0.763008
0.553425	45.9377	-44.9395	-19.3074	0.60126	9.05526	-44.9395	-0.929688
0.653425	51.1623	-44.9295	-19.8949	0.70126	10.5991	-44.9295	-1.09633
0.753425	56.1916	-44.9195	-20.4817	0.80126	12.1013	-44.9195	-1.26294
0.853425	60.993	-44.9095	-21.0676	0.90126	13.5532	-44.9095	-1.42949
0.953425	65.5611	-44.8995	-21.6528	1.00126	14.9491	-44.8995	-1.596
1.05343	69.8634	-44.8895	-22.2371	1.10126	16.2847	-44.8895	-1.76244
1.15342	73.8945	-44.8795	-22.8206	1.20126	17.5528	-44.8795	-1.92882
1.25343	77.6325	-44.8695	-23.4032	1.30126	18.7505	-44.8695	-2.09512
1.35343	81.0614	-44.8595	-23.985	1.40126	19.8693	-44.8595	-2.26134
1.45342	84.1755	-44.8495	-24.5658	1.50126	20.9076	-44.8495	-2.42747
1.55343	86.9533	-44.8395	-25.1456	1.60126	21.8612	-44.8395	-2.59352
1.65342	89.3893	-44.8295	-25.7245	1.70126	22.7243	-44.8295	-2.75946
1.75343	91.4672	-44.8195	-26.3024	1.80126	23.494	-44.8195	-2.92529
1.85343	93.187	-44.8095	-26.8793	1.90126	24.169	-44.8095	-3.09102
1.95342	94.5325	-44.7995	-27.4552	2.00126	24.7449	-44.7995	-3.25662
2.05342	95.5036	-44.7895	-28.03	2.10126	25.2188	-44.7895	-3.42209
2.15342	96.095	-44.7795	-28.6037	2.20126	25.5922	-44.7795	-3.58744
2.25343	96.2957	-44.7695	-29.1764	2.30126	25.8608	-44.7695	-3.75264
2.35343	96.1113	-44.7595	-29.7479	2.40126	26.0245	-44.7595	-3.9177
2.45343	95.5416	-44.7495	-30.3182	2.50126	26.0848	-44.7495	-4.08261
2.55342	94.5813	-44.7395	-30.8874	2.60126	26.0374	-44.7395	-4.24736
2.65342	93.2467	-44.7295	-31.4554	2.70126	25.8866	-44.7295	-4.41194
2.75343	91.5323	-44.7195	-32.0222	2.80126	25.631	-44.7195	-4.57635
2.85343	89.4489	-44.7095	-32.5877	2.90126	25.2719	-44.7095	-4.74058
2.95343	87.0075	-44.6995	-33.152	3.00126	24.8124	-44.6995	-4.90463
3.05342	84.2135	-44.6895	-33.715	3.10126	24.2509	-44.6895	-5.06849
3.15342	81.0885	-44.6795	-34.2767	3.20126	23.5931	-44.6795	-5.23215
3.25343	77.638	-44.6695	-34.8371	3.30126	22.8392	-44.6695	-5.3956
3.35343	73.8782	-44.6595	-35.3961	3.40126	21.9947	-44.6595	-5.55885
3.45343	69.8255	-44.6495	-35.9538	3.50126	21.0598	-44.6495	-5.72187
3.55342	65.5015	-44.6395	-36.5101	3.60126	20.0416	-44.6395	-5.88468
3.65342	60.917	-44.6295	-37.0649	3.70126	18.943	-44.6295	-6.04725
3.75343	56.0939	-44.6195	-37.6183	3.80126	17.7668	-44.6195	-6.20959
3.85343	51.0538	-44.6095	-38.1703	3.90126	16.5202	-44.6095	-6.37169
3.95343	45.8129	-44.5995	-38.7208	4.00126	15.2076	-44.5995	-6.53353
4.05342	40.393	-44.5895	-39.2697	4.10126	13.8332	-44.5895	-6.69512
4.15343	34.8157	-44.5795	-39.8172	4.20126	12.4043	-44.5795	-6.85645
4.25343	29.1082	-44.5695	-40.3631	4.30126	10.9265	-44.5695	-7.01751
4.35342	23.2814	-44.5595	-40.9075	4.40126	9.40568	-44.5595	-7.1783
4.45343	17.3678	-44.5495	-41.4502	4.50126	7.84748	-44.5495	-7.3388
4.55342	11.3891	-44.5395	-41.9914	4.60126	6.2577	-44.5395	-7.49902
4.65343	5.36692	-44.5295	-42.5309	4.70126	4.6435	-44.5295	-7.65894
4.75343	-0.676921	-44.5195	-43.0688	4.80126	3.01063	-44.5195	-7.81857
4.85342	-6.70991	-44.5095	-43.605	4.90126	1.36627	-44.5095	-7.97789
4.95343	-12.7158	-44.4994	-44.1395	5.00126	-0.282399	-44.4994	-8.13689
5.05342	-18.6674	-44.4894	-44.6723	5.10126	-1.9325	-44.4894	-8.29558
5.15343	-24.543	-44.4794	-45.2033	5.20126	-3.57399	-44.4794	-8.45394
5.25343	-30.3156	-44.4694	-45.7326	5.30126	-5.20255	-44.4694	-8.61197
5.35342	-35.9634	-44.4594	-46.2601	5.40126	-6.81101	-44.4594	-8.76966
5.45343	-41.4647	-44.4494	-46.7858	5.50126	-8.39361	-44.4494	-8.92701
5.55342	-46.7924	-44.4394	-47.3097	5.60126	-9.94462	-44.4394	-9.08401
5.65343	-51.9356	-44.4294	-47.8318	5.70126	-11.4569	-44.4294	-9.24065
5.75343	-56.8672	-44.4194	-48.352	5.80126	-12.926	-44.4194	-9.39693
5.85342	-61.571	-44.4094	-48.8703	5.90126	-14.3449	-44.4094	-9.55284
5.95343	-66.0252	-44.3994	-49.3867	6.00126	-15.7078	-44.3994	-9.70838
6.05342	-70.2244	-44.3894	-49.9012	6.10126	-17.0118	-44.3894	-9.86354
6.15343	-74.1415	-44.3794	-50.4138	6.20126	-18.2483	-44.3794	-10.0183
6.25343	-77.7657	-44.3694	-50.9244	6.30126	-19.4144	-44.3694	-10.1727
6.35342	-81.0914	-44.3594	-51.433	6.40126	-20.5044	-44.3594	-10.3267
6.45343	-84.1025	-44.3494	-51.9396	6.50126	-21.5155	-44.3494	-10.4802
6.55342	-86.7826	-44.3394	-52.4441	6.60126	-22.4418	-44.3394	-10.6334
6.65343	-89.1318	-44.3294	-52.9467	6.70126	-23.2819	-44.3294	-10.7861
6.75343	-91.1337	-44.3194	-53.4471	6.80126	-24.0301	-44.3194	-10.9385
6.85342	-92.783	-44.3094	-53.9455	6.90126	-24.685	-44.3094	-11.0903
6.95343	-94.0743	-44.2994	-54.4418	7.00126	-25.2436	-44.2994	-11.2418
7.05342	-95.0074	-44.2894	-54.936	7.10126	-25.7032	-44.2894	-11.3928
7.15343	-95.5662	-44.2794	-55.428	7.20126	-26.0636	-44.2794	-11.5434
7.25343	-95.7561	-44.2694	-55.9179	7.30126	-26.3236	-44.2694	-11.6935
7.35342	-95.5771	-44.2594	-56.4056	7.40126	-26.4801	-44.2594	-11.8431
7.45343	-95.0237	-44.2494	-56.8911	7.50126	-26.5333	-44.2494	-11.9923
7.55342	-94.1014	-44.2394	-57.3743	7.60126	-26.483	-44.2394	-12.141
7.65343	-92.8156	-44.2294	-57.8554	7.70126	-26.3293	-44.2294	-12.2893
7.75343	-91.1663	-44.2194	-58.3341	7.80126	-26.0737	-44.2194	-12.437
7.85342	-89.1589	-44.2094	-58.8106	7.90126	-25.7147	-44.2094	-12.5843
7.95343	-86.8097	-44.1994	-59.2848	8.00126	-25.2551	-44.1994	-12.7311
8.05343	-84.1242	-44.1894	-59.7567	8.10126	-24.6965	-44.1894	-12.8774
8.15343	-81.1077	-44.1794	-60.2263	8.20126	-24.0416	-44.1794	-13.0231
8.25343	-77.7765	-44.1694	-60.6935	8.30126	-23.2891	-44.1694	-13.1684
8.35342	-74.147	-44.1594	-61.1583	8.40126	-22.4461	-44.1594	-13.3131
8.45342	-70.2299	-44.1494	-61.6208	8.50126	-21.5126	-44.1494	-13.4573
8.55343	-66.0415	-44.1394	-62.0808	8.60126	-20.4929	-44.1394	-13.601
8.65343	-61.5927	-44.1294	-62.5384	8.70126	-19.3929	-44.1294	-13.7442
8.75343	-56.9106	-44.1194	-62.9936	8.80126	-18.2138	-44.1194	-13.8868
8.85342	-52.0007	-44.1094	-63.4463	8.90126	-16.9615	-44.1094	-14.0289
8.95342	-46.89	-44.0994	-63.8966	9.00126	-15.6403	-44.0994	-14.1704
9.05343	-41.5949	-44.0894	-64.3443	9.10126	-14.2573	-44.0894	-14.3113
9.15343	-36.1316	-44.0794	-64.7896	9.20126	-12.8169	-44.0794	-14.4517
9.25343	-30.5272	-44.0694	-65.2323	9.30126	-11.3233	-44.0694	-14.5915
9.35342	-24.798	-44.0594	-65.6725	9.40126	-9.78521	-44.0594	-14.7308
9.45342	-18.9658	-44.0494	-66.11	9.50126	-8.20835	-44.0494	-14.8695
9.55343	-13.0576	-44.0394	-66.5451	9.60126	-6.59702	-44.0394	-15.0076
9.65343	-7.08968	-44.0294	-66.9775	9.70126	-4.95841	-44.0294	-15.1451
9.75343	-1.08382	-44.0194	-67.4073	9.80126	-3.29969	-44.0194	-15.282
9.85342	4.92746	-44.0094	-67.8344	9.90126	-1.62804	-44.0094	-15.4183
9.95342	10.9279	-43.9994	-68.2589	10.0013	0.0522174	-43.9994	-15.554
10.0534	16.8849	-43.9894	-68.6808	10.1013	1.73248	-43.9894	-15.689
10.1534	22.7823	-43.9794	-69.0999	10.2013	3.407	-43.9794	-15.8235
10.2534	28.5928	-43.9694	-69.5164	10.3013	5.06859	-43.9694	-15.9574
10.3534	34.2894	-43.9594	-69.9301	10.4013	6.71295	-43.9594	-16.0906
10.4534	39.8558	-43.9494	-70.3412	10.5013	8.33002	-43.9494	-16.2232
10.5534	45.2595	-43.9394	-70.7494	10.6013	9.9155	-43.9394	-16.3551
10.6534	50.4841	-43.9294	-71.1549	10.7013	11.4622	-43.9294	-16.4864
10.7534	55.508	-43.9194	-71.5576	10.8013	12.9658	-43.9194	-16.6171
10.8534	60.3094	-43.9094	-71.9575	10.9013	14.4177	-43.9094	-16.7471
10.9534	64.8721	-43.8994	-72.3546	11.0013	15.8122	-43.8994	-16.8764
11.0534	69.1744	-43.8894	-72.7489	11.1013	17.1449	-43.8894	-17.0051
11.1534	73.2	-43.8794	-73.1403	11.2013	18.4102	-43.8794	-17.1331
11.2534	76.9327	-43.8694	-73.5289	11.3013	19.6036	-43.8694	-17.2604
11.3534	80.3561	-43.8594	-73.9146	11.4013	20.7166	-43.8594	-17.3871
11.4534	83.4648	-43.8494	-74.2974	11.5013	21.7491	-43.8494	-17.5131
11.5534	86.2371	-43.8394	-74.6773	11.6013	22.6941	-43.8394	-17.6383
11.6534	88.6677	-43.8294	-75.0543	11.7013	23.5486	-43.8294	-17.7629
11.7534	90.7402	-43.8194	-75.4283	11.8013	24.3097	-43.8194	-17.8868
11.8534	92.4546	-43.8094	-75.7994	11.9013	24.9747	-43.8094	-18.01
11.9534	93.7947	-43.7994	-76.1675	12.0013	25.5405	-43.7994	-18.1325
12.0534	94.7604	-43.7894	-76.5327	12.1013	26.0044	-43.7894	-18.2543
12.1534	95.3463	-43.7794	-76.8948	12.2013	26.3663	-43.7794	-18.3753
12.2534	95.547	-43.7694	-77.2539	12.3013	26.6233	-43.7694	-18.4956
12.3534	95.3626	-43.7594	-77.6101	12.4013	26.7756	-43.7594	-18.6152
12.4534	94.7875	-43.7494	-77.9631	12.5013	26.823	-43.7494	-18.7341
12.5534	93.8326	-43.7394	-78.3132	12.6013	26.7655	-43.7394	-18.8522
12.6534	92.498	-43.7294	-78.6601	12.7013	26.6018	-43.7294	-18.9696
12.7534	90.7836	-43.7194	-79.004	12.8013	26.3347	-43.7194	-19.0862
12.8534	88.7057	-43.7094	-79.3448	12.9013	25.9642	-43.7094	-19.2021
12.9534	86.2697	-43.6994	-79.6825	13.0013	25.4917	-43.6994	-19.3172
13.0534	83.4865	-43.6894	-80.0171	13.1013	24.9201	-43.6894	-19.4316
13.1534	80.3669	-43.6794	-80.3485	13.2013	24.2494	-43.6794	-19.5452
13.2534	76.9272	-43.6694	-80.6768	13.3013	23.4854	-43.6694	-19.6581
13.3534	73.1838	-43.6594	-81.002	13.4013	22.628	-43.6594	-19.7701
13.4534	69.1473	-43.6494	-81.3239	13.5013	21.6831	-43.6494	-19.8814
13.5534	64.8341	-43.6394	-81.6427	13.6013	20.6534	-43.6394	-19.9919
13.6534	60.266	-43.6294	-81.9583	13.7013	19.5433	-43.6294	-20.1016
13.7534	55.4646	-43.6194	-82.2707	13.8013	18.3556	-43.6194	-20.2105
13.8534	50.4461	-43.6094	-82.5799	13.9013	17.0975	-43.6094	-20.3187
13.9534	45.2269	-43.5994	-82.8858	14.0013	15.7749	-43.5994	-20.426
14.0534	39.8287	-43.5894	-83.1885	14.1013	14.3905	-43.5894	-20.5325
14.1534	34.2786	-43.5794	-83.4879	14.2013	12.95	-43.5794	-20.6382
14.2534	28.5928	-43.5694	-83.7841	14.3013	11.4608	-43.5694	-20.7431
14.3534	22.7986	-43.5594	-84.0769	14.4013	9.92986	-43.5594	-20.8472
14.4534	16.9121	-43.5494	-84.3665	14.5013	8.36018	-43.5494	-20.9505
14.5534	10.9659	-43.5394	-84.6528	14.6013	6.76034	-43.5394	-21.0529
14.6534	4.97087	-43.5294	-84.9358	14.7013	5.13609	-43.5294	-21.1545
14.7534	-1.04042	-43.5194	-85.2154	14.8013	3.4946	-43.5194	-21.2553
14.8534	-7.04085	-43.5094	-85.4917	14.9013	1.84019	-43.5094	-21.3553
14.9534	-13.0196	-43.4993	-85.7647	15.0013	0.180032	-43.4993	-21.4544
15.0534	-18.9386	-43.4893	-86.0343	15.1013	-1.47869	-43.4893	-21.5526
15.1534	-24.7817	-43.4793	-86.3005	15.2013	-3.13023	-43.4793	-21.65
15.2534	-30.5218	-43.4693	-86.5634	15.3013	-4.76884	-43.4693	-21.7466
15.3534	-36.137	-43.4593	-86.8228	15.4013	-6.38735	-43.4593	-21.8423
15.4534	-41.6057	-43.4493	-87.0789	15.5013	-7.98001	-43.4493	-21.9371
15.5534	-46.9063	-43.4393	-87.3315	15.6013	-9.54107	-43.4393	-22.0311
15.6534	-52.017	-43.4293	-87.5807	15.7013	-11.0634	-43.4293	-22.1242
15.7534	-56.9215	-43.4193	-87.8265	15.8013	-12.5426	-43.4193	-22.2164
15.8534	-61.5927	-43.4093	-88.0689	15.9013	-13.9715	-43.4093	-22.3078
15.9534	-66.0252	-43.3993	-88.3078	16.0013	-15.3459	-43.3993	-22.3983
16.0534	-70.1919	-43.3893	-88.5433	16.1013	-16.6599	-43.3893	-22.4879
16.1534	-74.0873	-43.3793	-88.7752	16.2013	-17.9065	-43.3793	-22.5766
16.2534	-77.6952	-43.3693	-89.0037	16.3013	-19.0841	-43.3693	-22.6644
16.3534	-80.9938	-43.3593	-89.2288	16.4013	-20.1842	-43.3593	-22.7514
16.4534	-83.9831	-43.3493	-89.4503	16.5013	-21.2067	-43.3493	-22.8374
16.5534	-86.647	-43.3393	-89.6683	16.6013	-22.1445	-43.3393	-22.9226
16.6534	-88.9799	-43.3293	-89.8828	16.7013	-22.9947	-43.3293	-23.0068
16.7534	-90.9656	-43.3193	-90.0938	16.8013	-23.7544	-43.3193	-23.0901
16.8534	-92.604	-43.3093	-90.3012	16.9013	-24.4207	-43.3093	-23.1725
16.9534	-93.8844	-43.2993	-90.5052	17.0013	-24.9909	-43.2993	-23.2541
17.0534	-94.8067	-43.2893	-90.7055	17.1013	-25.4619	-43.2893	-23.3347
17.1534	-95.3601	-43.2793	-90.9023	17.2013	-25.8339	-43.2793	-23.4143
17.2534	-95.5445	-43.2693	-91.0956	17.3013	-26.1053	-43.2693	-23.4931
17.3534	-95.3601	-43.2593	-91.2853	17.4013	-26.2733	-43.2593	-23.5709
17.4534	-94.8013	-43.2493	-91.4714	17.5013	-26.3394	-43.2493	-23.6478
17.5534	-93.879	-43.2393	-91.6539	17.6013	-26.3035	-43.2393	-23.7238
17.6534	-92.5932	-43.2293	-91.8329	17.7013	-26.1627	-43.2293	-23.7988
17.7534	-90.9438	-43.2193	-92.0082	17.8013	-25.92	-43.2193	-23.8729
17.8534	-88.9419	-43.2093	-92.1799	17.9013	-25.5754	-43.2093	-23.9461
17.9534	-86.5981	-43.1993	-92.348	18.0013	-25.1316	-43.1993	-24.0183
18.0534	-83.918	-43.1893	-92.5125	18.1013	-24.5873	-43.1893	-24.0895
18.1534	-80.907	-43.1793	-92.6734	18.2013	-23.9454	-43.1793	-24.1599
18.2534	-77.5866	-43.1693	-92.8307	18.3013	-23.2101	-43.1693	-24.2292
18.3534	-73.9679	-43.1593	-92.9843	18.4013	-22.3829	-43.1593	-24.2976
18.4534	-70.0563	-43.1493	-93.1342	18.5013	-21.4652	-43.1493	-24.3651
18.5534	-65.8787	-43.1393	-93.2805	18.6013	-20.4628	-43.1393	-24.4316
18.6534	-61.4462	-43.1293	-93.4232	18.7013	-19.3785	-43.1293	-24.4971
18.7534	-56.7696	-43.1193	-93.5622	18.8013	-18.2152	-43.1193	-24.5617
18.8534	-51.8759	-43.1093	-93.6975	18.9013	-16.9802	-43.1093	-24.6253
18.9534	-46.7761	-43.0993	-93.8292	19.0013	-15.6776	-43.0993	-24.6879
19.0534	-41.4972	-43.0893	-93.9572	19.1013	-14.3104	-43.0893	-24.7496
19.1534	-36.0502	-43.0793	-94.0815	19.2013	-12.8872	-43.0793	-24.8103
19.2534	-30.4567	-43.0693	-94.2021	19.3013	-11.4123	-43.0693	-24.87
19.3534	-24.7438	-43.0593	-94.319	19.4013	-9.89149	-43.0593	-24.9287
19.4534	-18.9224	-43.0493	-94.4322	19.5013	-8.33042	-43.0493	-24.9865
19.5534	-13.025	-43.0393	-94.5418	19.6013	-6.73633	-43.0393	-25.0432
19.6534	-7.07341	-43.0293	-94.6476	19.7013	-5.11638	-43.0293	-25.099
19.7534	-1.08382	-43.0193	-94.7497	19.8013	-3.47346	-43.0193	-25.1538
19.8534	4.91661	-43.0093	-94.8481	19.9013	-1.81761	-43.0093	-25.2076
19.9534	10.9008	-42.9993	-94.9428	20.0013	-0.153148	-42.9993	-25.2604
20.0534	16.847	-42.9893	-95.0337	20.1013	1.51132	-42.9893	-25.3122
20.1534	22.728	-42.9793	-95.121	20.2013	3.17147	-42.9793	-25.363
20.2534	28.5277	-42.9693	-95.2045	20.3013	4.8187	-42.9693	-25.4128
20.3534	34.2135	-42.9593	-95.2842	20.4013	6.44727	-42.9593	-25.4616
20.4534	39.7636	-42.9493	-95.3603	20.5013	8.05285	-42.9493	-25.5095
20.5534	45.1564	-42.9393	-95.4326	20.6013	9.6254	-42.9393	-25.5563
20.6534	50.3702	-42.9293	-95.5011	20.7013	11.1606	-42.9293	-25.6021
20.7534	55.3778	-42.9193	-95.566	20.8013	12.6527	-42.9193	-25.6469
20.8534	60.1683	-42.9093	-95.627	20.9013	14.096	-42.9093	-25.6906
20.9534	64.7148	-42.8993	-95.6843	21.0013	15.4819	-42.8993	-25.7334
21.0534	69.0008	-42.8893	-95.7379	21.1013	16.8074	-42.8893	-25.7752
21.1534	73.0156	-42.8793	-95.7877	21.2013	18.0655	-42.8793	-25.8159
21.2534	76.7319	-42.8693	-95.8338	21.3013	19.2532	-42.8693	-25.8556
21.3534	80.1445	-42.8593	-95.8761	21.4013	20.3618	-42.8593	-25.8943
21.4534	83.2369	-42.8493	-95.9147	21.5013	21.3901	-42.8493	-25.932
21.5534	85.993	-42.8393	-95.9495	21.6013	22.3322	-42.8393	-25.9687
21.6534	88.4073	-42.8293	-95.9805	21.7013	23.1853	-42.8293	-26.0043
21.7534	90.4689	-42.8193	-96.0078	21.8013	23.945	-42.8193	-26.0389
21.8534	92.167	-42.8093	-96.0313	21.9013	24.6099	-42.8093	-26.0725
21.9534	93.4963	-42.7993	-96.051	22.0013	25.1757	-42.7993	-26.1051
22.0534	94.4457	-42.7893	-96.067	22.1013	25.6425	-42.7893	-26.1366
22.1534	95.0154	-42.7793	-96.0792	22.2013	26.0058	-42.7793	-26.1671
22.2534	95.1998	-42.7693	-96.0877	22.3013	26.2657	-42.7693	-26.1966
22.3534	94.9991	-42.7593	-96.0924	22.4013	26.4223	-42.7593	-26.225
22.4534	94.4077	-42.7493	-96.0933	22.5013	26.474	-42.7493	-26.2524
22.5534	93.4366	-42.7393	-96.0904	22.6013	26.4208	-42.7393	-26.2788
22.6534	92.0857	-42.7293	-96.0838	22.7013	26.2614	-42.7293	-26.3041
22.7534	90.355	-42.7193	-96.0734	22.8013	26.0001	-42.7193	-26.3284
22.8534	88.2608	-42.7093	-96.0593	22.9013	25.6353	-42.7093	-26.3517
22.9534	85.8085	-42.6993	-96.0414	23.0013	25.1685	-42.6993	-26.3739
23.0534	83.0091	-42.6893	-96.0197	23.1013	24.6027	-42.6893	-26.3951
23.1534	79.8786	-42.6793	-95.9942	23.2013	23.9407	-42.6793	-26.4153
23.2534	76.4227	-42.6693	-95.965	23.3013	23.1824	-42.6693	-26.4344
23.3534	72.6629	-42.6593	-95.9321	23.4013	22.3322	-42.6593	-26.4524
23.4534	68.6102	-42.6493	-95.8953	23.5013	21.3944	-42.6493	-26.4695
23.5534	64.2916	-42.6393	-95.8549	23.6013	20.3719	-42.6393	-26.4855
23.6534	59.7126	-42.6293	-95.8106	23.7013	19.269	-42.6293	-26.5004
23.7534	54.9003	-42.6193	-95.7626	23.8013	18.0885	-42.6193	-26.5143
23.8534	49.871	-42.6093	-95.7109	23.9013	16.8376	-42.6093	-26.5271
23.9534	44.6464	-42.5993	-95.6554	24.0013	15.5207	-42.5993	-26.5389
24.0534	39.2428	-42.5893	-95.5961	24.1013	14.142	-42.5893	-26.5497
24.1534	33.6872	-42.5793	-95.5331	24.2013	12.7088	-42.5793	-26.5594
24.2534	28.0015	-42.5693	-95.4664	24.3013	11.2252	-42.5693	-26.5681
24.3534	22.2072	-42.5593	-95.3959	24.4013	9.69864	-42.5593	-26.5757
24.4534	16.3207	-42.5493	-95.3217	24.5013	8.13614	-42.5493	-26.5823
24.5534	10.3745	-42.5393	-95.2437	24.6013	6.54061	-42.5393	-26.5878
24.6534	4.38493	-42.5293	-95.162	24.7013	4.92067	-42.5293	-26.5923
24.7534	-1.61551	-42.5193	-95.0766	24.8013	3.28205	-42.5193	-26.5957
24.8534	-7.61594	-42.5093	-94.9875	24.9013	1.63195	-42.5093	-26.5981
24.9534	-13.5784	-42.4992	-94.8946	25.0013	-0.0253332	-42.4992	-26.5994
25.0534	-19.4866	-42.4892	-94.798	25.1013	-1.68118	-42.4892	-26.5997
25.1534	-25.3188	-42.4792	-94.6977	25.2013	-3.33128	-42.4792	-26.599
25.2534	-31.0426	-42.4692	-94.5937	25.3013	-4.96846	-42.4692	-26.5972
25.3534	-36.647	-42.4592	-94.486	25.4013	-6.58554	-42.4592	-26.5943
25.4534	-42.0994	-42.4492	-94.3745	25.5013	-8.17676	-42.4492	-26.5904
25.5534	-47.3783	-42.4392	-94.2594	25.6013	-9.73782	-42.4392	-26.5855
25.6534	-52.4727	-42.4292	-94.1406	25.7013	-11.2601	-42.4292	-26.5795
25.7534	-57.3501	-42.4192	-94.0181	25.8013	-12.7393	-42.4192	-26.5724
25.8534	-62.005	-42.4092	-93.8919	25.9013	-14.1697	-42.4092	-26.5643
25.9534	-66.4104	-42.3992	-93.762	26.0013	-15.5455	-42.3992	-26.5552
26.0534	-70.5554	-42.3892	-93.6285	26.1013	-16.8595	-42.3892	-26.545
26.1534	-74.4237	-42.3792	-93.4913	26.2013	-18.1104	-42.3792	-26.5338
26.2534	-78.0044	-42.3692	-93.3504	26.3013	-19.2895	-42.3692	-26.5215
26.3534	-81.2759	-42.3592	-93.2059	26.4013	-20.3938	-42.3592	-26.5082
26.4534	-84.2381	-42.3492	-93.0577	26.5013	-21.4192	-42.3492	-26.4938
26.5534	-86.8748	-42.3392	-92.9058	26.6013	-22.3613	-42.3392	-26.4784
26.6534	-89.1806	-42.3292	-92.7504	26.7013	-23.2158	-42.3292	-26.462
26.7534	-91.1392	-42.3192	-92.5912	26.8013	-23.9813	-42.3192	-26.4445
26.8534	-92.7505	-42.3092	-92.4285	26.9013	-24.6519	-42.3092	-26.426
26.9534	-94.0037	-42.2992	-92.2621	27.0013	-25.2278	-42.2992	-26.4064
27.0534	-94.8935	-42.2892	-92.0922	27.1013	-25.7061	-42.2892	-26.3858
27.1534	-95.4198	-42.2792	-91.9186	27.2013	-26.0838	-42.2792	-26.3641
27.2534	-95.5825	-42.2692	-91.7414	27.3013	-26.3624	-42.2692	-26.3414
27.3534	-95.3709	-42.2592	-91.5606	27.4013	-26.5376	-42.2592	-26.3177
27.4534	-94.7958	-42.2492	-91.3763	27.5013	-26.6094	-42.2492	-26.2929
27.5534	-93.8464	-42.2392	-91.1883	27.6013	-26.5792	-42.2392	-26.2671
27.6534	-92.5389	-42.2292	-90.9968	27.7013	-26.4457	-42.2292	-26.2403
27.7534	-90.8733	-42.2192	-90.8017	27.8013	-26.2087	-42.2192	-26.2124
27.8534	-88.8497	-42.2092	-90.6031	27.9013	-25.8712	-42.2092	-26.1835
27.9534	-86.4896	-42.1992	-90.4009	28.0013	-25.4318	-42.1992	-26.1536
28.0534	-83.7878	-42.1892	-90.1951	28.1013	-24.8946	-42.1892	-26.1226
28.1534	-80.7713	-42.1792	-89.9859	28.2013	-24.2599	-42.1792	-26.0906
28.2534	-77.4347	-42.1692	-89.7731	28.3013	-23.5289	-42.1692	-26.0576
28.3534	-73.8052	-42.1592	-89.5568	28.4013	-22.706	-42.1592	-26.0235
28.4534	-69.8881	-42.1492	-89.3369	28.5013	-21.7941	-42.1492	-25.9885
28.5534	-65.6997	-42.1392	-89.1136	28.6013	-20.7945	-42.1392	-25.9524
28.6534	-61.2618	-42.1292	-88.8868	28.7013	-19.7146	-42.1292	-25.9153
28.7534	-56.5851	-42.1192	-88.6565	28.8013	-18.5556	-42.1192	-25.8771
28.8534	-51.686	-42.1092	-88.4228	28.9013	-17.3234	-42.1092	-25.838
28.9534	-46.5862	-42.0992	-88.1855	29.0013	-16.0223	-42.0992	-25.7978
29.0534	-41.3073	-42.0892	-87.9449	29.1013	-14.658	-42.0892	-25.7566
29.1534	-35.8657	-42.0792	-87.7007	29.2013	-13.2348	-42.0792	-25.7144
29.2534	-30.2776	-42.0692	-87.4532	29.3013	-11.7613	-42.0692	-25.6712
29.3534	-24.5702	-42.0592	-87.2022	29.4013	-10.239	-42.0592	-25.6269
29.4534	-18.7596	-42.0492	-86.9478	29.5013	-8.67796	-42.0492	-25.5817
29.5534	-12.8785	-42.0392	-86.69	29.6013	-7.08243	-42.0392	-25.5354
29.6534	-6.93235	-42.0292	-86.4288	29.7013	-5.45962	-42.0292	-25.4882
29.7534	-0.959039	-42.0192	-86.1642	29.8013	-3.81526	-42.0192	-25.4399
29.8534	5.01969	-42.0092	-85.8962	29.9013	-2.1551	-42.0092	-25.3907
29.9534	10.9876	-41.9992	-85.6249	30.0013	-0.487764	-41.9992	-25.3404
30.0534	16.9175	-41.9892	-85.3502	30.1013	1.18101	-41.9892	-25.2891
30.1534	22.7769	-41.9792	-85.0722	30.2013	2.84404	-41.9792	-25.2369
30.2534	28.5494	-41.9692	-84.7909	30.3013	4.49701	-41.9692	-25.1836
30.3534	34.2135	-41.9592	-84.5062	30.4013	6.12988	-41.9592	-25.1294
30.4534	39.7365	-41.9492	-84.2182	30.5013	7.73977	-41.9492	-25.0742
30.5534	45.1076	-41.9392	-83.9269	30.6013	9.31807	-41.9392	-25.0179
30.6534	50.2888	-41.9292	-83.6324	30.7013	10.8576	-41.9292	-24.9607
30.7534	55.2747	-41.9192	-83.3345	30.8013	12.354	-41.9192	-24.9026
30.8534	60.0327	-41.9092	-83.0334	30.9013	13.7988	-41.9092	-24.8434
30.9534	64.552	-41.8992	-82.7291	31.0013	15.1889	-41.8992	-24.7832
31.0534	68.8109	-41.8892	-82.4215	31.1013	16.5173	-41.8892	-24.7221
31.1534	72.7931	-41.8792	-82.1107	31.2013	17.7783	-41.8792	-24.66
31.2534	76.4824	-41.8692	-81.7966	31.3013	18.9659	-41.8692	-24.597
31.3534	79.8678	-41.8592	-81.4794	31.4013	20.0761	-41.8592	-24.5329
31.4534	82.9277	-41.8492	-81.159	31.5013	21.1029	-41.8492	-24.4679
31.5534	85.6566	-41.8392	-80.8354	31.6013	22.045	-41.8392	-24.402
31.6534	88.0438	-41.8292	-80.5086	31.7013	22.8952	-41.8292	-24.335
31.7534	90.0729	-41.8192	-80.1787	31.8013	23.652	-41.8192	-24.2671
31.8534	91.7439	-41.8092	-79.8456	31.9013	24.3126	-41.8092	-24.1983
31.9534	93.0405	-41.7992	-79.5095	32.0013	24.8741	-41.7992	-24.1285
32.0534	93.9683	-41.7892	-79.1702	32.1013	25.3337	-41.7892	-24.0578
32.1534	94.5054	-41.7792	-78.8278	32.2013	25.6899	-41.7792	-23.9861
32.2534	94.6681	-41.7692	-78.4823	32.3013	25.9412	-41.7692	-23.9134
32.3534	94.4403	-41.7592	-78.1338	32.4013	26.0877	-41.7592	-23.8399
32.4534	93.8272	-41.7492	-77.7822	32.5013	26.1293	-41.7492	-23.7653
32.5534	92.8289	-41.7392	-77.4275	32.6013	26.0632	-41.7392	-23.6899
32.6534	91.4563	-41.7292	-77.0699	32.7013	25.8923	-41.7292	-23.6135
32.7534	89.7094	-41.7192	-76.7092	32.8013	25.6166	-41.7192	-23.5362
32.8534	87.5935	-41.7092	-76.3455	32.9013	25.2375	-41.7092	-23.4579
32.9534	85.1249	-41.6992	-75.9788	33.0013	24.7564	-41.6992	-23.3788
33.0534	82.3092	-41.6892	-75.6092	33.1013	24.1747	-41.6892	-23.2987
33.1534	79.1625	-41.6792	-75.2366	33.2013	23.494	-41.6792	-23.2177
33.2534	75.6957	-41.6692	-74.861	33.3013	22.7185	-41.6692	-23.1358
33.3534	71.9251	-41.6592	-74.4825	33.4013	21.8525	-41.6592	-23.0529
33.4534	67.8615	-41.6492	-74.1011	33.5013	20.8961	-41.6492	-22.9692
33.5534	63.5321	-41.6392	-73.7169	33.6013	19.8549	-41.6392	-22.8846
33.6534	58.9476	-41.6292	-73.3297	33.7013	18.7333	-41.6292	-22.799
33.7534	54.1299	-41.6192	-72.9396	33.8013	17.5356	-41.6192	-22.7126
33.8534	49.0952	-41.6092	-72.5468	33.9013	16.2675	-41.6092	-22.6252
33.9534	43.8652	-41.5992	-72.151	34.0013	14.9333	-41.5992	-22.537
34.0534	38.4615	-41.5892	-71.7525	34.1013	13.5388	-41.5892	-22.4479
34.1534	32.906	-41.5792	-71.3511	34.2013	12.0912	-41.5792	-22.3579
34.2534	27.2148	-41.5692	-70.947	34.3013	10.5933	-41.5692	-22.267
34.3534	21.4205	-41.5592	-70.5401	34.4013	9.05383	-41.5592	-22.1753
34.4534	15.534	-41.5492	-70.1304	34.5013	7.4784	-41.5492	-22.0826
34.5534	9.58784	-41.5392	-69.718	34.6013	5.87282	-41.5392	-21.9891
34.6534	3.59825	-41.5292	-69.3028	34.7013	4.24426	-41.5292	-21.8948
34.7534	-2.40218	-41.5192	-68.885	34.8013	2.59846	-41.5192	-21.7995
34.8534	-8.40262	-41.5092	-68.4645	34.9013	0.941176	-41.5092	-21.7035
34.9534	-14.3651	-41.4991	-68.0412	35.0013	-0.720416	-41.4991	-21.6065
35.0534	-20.2733	-41.4891	-67.6154	35.1013	-2.37914	-41.4891	-21.5087
35.1534	-26.1001	-41.4791	-67.1868	35.2013	-4.02924	-41.4791	-21.4101
35.2534	-31.8238	-41.4691	-66.7557	35.3013	-5.66498	-41.4691	-21.3106
35.3534	-37.4228	-41.4591	-66.322	35.4013	-7.27918	-41.4591	-21.2103
35.4534	-42.8753	-41.4491	-65.8856	35.5013	-8.8661	-41.4491	-21.1092
35.5534	-48.1541	-41.4391	-65.4467	35.6013	-10.4185	-41.4391	-21.0072
35.6534	-53.2431	-41.4291	-65.0052	35.7013	-11.9322	-41.4291	-20.9044
35.7534	-58.1259	-41.4191	-64.5612	35.8013	-13.3999	-41.4191	-20.8007
35.8534	-62.7809	-41.4091	-64.1147	35.9013	-14.8174	-41.4091	-20.6963
35.9534	-67.1863	-41.3991	-63.6657	36.0013	-16.1774	-41.3991	-20.591
36.0534	-71.3366	-41.3891	-63.2141	36.1013	-17.4742	-41.3891	-20.4849
36.1534	-75.2049	-41.3791	-62.7601	36.2013	-18.705	-41.3791	-20.378
36.2534	-78.7856	-41.3691	-62.3037	36.3013	-19.8625	-41.3691	-20.2704
36.3534	-82.068	-41.3591	-61.8448	36.4013	-20.9439	-41.3591	-20.1619
36.4534	-85.0356	-41.3491	-61.3836	36.5013	-21.9449	-41.3491	-20.0526
36.5534	-87.6778	-41.3391	-60.9199	36.6013	-22.8611	-41.3391	-19.9425
36.6534	-89.989	-41.3291	-60.4538	36.7013	-23.6883	-41.3291	-19.8317
36.7534	-91.9584	-41.3191	-59.9854	36.8013	-24.4236	-41.3191	-19.72
36.8534	-93.5751	-41.3091	-59.5146	36.9013	-25.0641	-41.3091	-19.6076
36.9534	-94.8392	-41.2991	-59.0416	37.0013	-25.6084	-41.2991	-19.4945
37.0534	-95.7399	-41.2891	-58.5662	37.1013	-26.055	-41.2891	-19.3805
37.1534	-96.277	-41.2791	-58.0885	37.2013	-26.3997	-41.2791	-19.2658
37.2534	-96.4452	-41.2691	-57.6086	37.3013	-26.6438	-41.2691	-19.1503
37.3534	-96.2444	-41.2591	-57.1264	37.4013	-26.786	-41.2591	-19.0341
37.4534	-95.6748	-41.2491	-56.642	37.5013	-26.8234	-41.2491	-18.9171
37.5534	-94.7362	-41.2391	-56.1554	37.6013	-26.7587	-41.2391	-18.7994
37.6534	-93.4341	-41.2291	-55.6666	37.7013	-26.5907	-41.2291	-18.681
37.7534	-91.7739	-41.2191	-55.1756	37.8013	-26.3193	-41.2191	-18.5618
37.8534	-89.7611	-41.2091	-54.6825	37.9013	-25.9473	-41.2091	-18.4418
37.9534	-87.4011	-41.1991	-54.1872	38.0013	-25.4734	-41.1991	-18.3212
38.0534	-84.7101	-41.1891	-53.6898	38.1013	-24.9018	-41.1891	-18.1998
38.1534	-81.6936	-41.1791	-53.1904	38.2013	-24.2326	-41.1791	-18.0777
38.2534	-78.3625	-41.1691	-52.6888	38.3013	-23.47	-41.1691	-17.955
38.3534	-74.7329	-41.1591	-52.1852	38.4013	-22.6141	-41.1591	-17.8315
38.4534	-70.8212	-41.1491	-51.6796	38.5013	-21.6706	-41.1491	-17.7072
38.5534	-66.6329	-41.1391	-51.172	38.6013	-20.6423	-41.1391	-17.5823
38.6534	-62.1949	-41.1291	-50.6624	38.7013	-19.5322	-41.1291	-17.4568
38.7534	-57.5183	-41.1191	-50.1508	38.8013	-18.3459	-41.1191	-17.3305
38.8534	-52.6138	-41.1091	-49.6372	38.9013	-17.0865	-41.1091	-17.2035
38.9534	-47.5139	-41.0991	-49.1217	39.0013	-15.7595	-41.0991	-17.0759
39.0534	-42.2297	-41.0891	-48.6043	39.1013	-14.3722	-41.0891	-16.9476
39.1534	-36.7772	-41.0791	-48.0851	39.2013	-12.926	-41.0791	-16.8186
39.2534	-31.1836	-41.0691	-47.5639	39.3013	-11.431	-41.0691	-16.689
39.3534	-25.4653	-41.0591	-47.0409	39.4013	-9.89005	-41.0591	-16.5587
39.4534	-19.6439	-41.0491	-46.5161	39.5013	-8.31032	-41.0491	-16.4277
39.5534	-13.7466	-41.0391	-45.9894	39.6013	-6.69899	-41.0391	-16.2961
39.6534	-7.79498	-41.0291	-45.461	39.7013	-5.06037	-41.0291	-16.1639
39.7534	-1.80539	-41.0191	-44.9308	39.8013	-3.40165	-41.0191	-16.031
39.8534	4.19504	-41.0091	-44.3988	39.9013	-1.73001	-41.0091	-15.8975
39.9534	10.1792	-40.9991	-43.8652	40.0013	-0.0511834	-40.9991	-15.7634
40.0534	16.12	-40.9891	-43.3298	40.1013	1.62764	-40.9891	-15.6287
40.1534	22.001	-40.9791	-42.7927	40.2013	3.30072	-40.9791	-15.4933
40.2534	27.7953	-40.9691	-42.254	40.3013	4.96088	-40.9691	-15.3573
40.3534	33.4756	-40.9591	-41.7136	40.4013	6.60237	-40.9591	-15.2208
40.4534	39.0203	-40.9491	-41.1717	40.5013	8.218	-40.9491	-15.0836
40.5534	44.4023	-40.9391	-40.6281	40.6013	9.80061	-40.9391	-14.9458
40.6534	49.6106	-40.9291	-40.0829	40.7013	11.3459	-40.9291	-14.8075
40.7534	54.6128	-40.9191	-39.5362	40.8013	12.8452	-40.9191	-14.6685
40.8534	59.3925	-40.9091	-38.988	40.9013	14.2957	-40.9091	-14.529
40.9534	63.9281	-40.8991	-38.4382	41.0013	15.6887	-40.8991	-14.3889
41.0534	68.2087	-40.8891	-37.887	41.1013	17.0186	-40.8891	-14.2483
41.1534	72.2072	-40.8791	-37.3343	41.2013	18.2823	-40.8791	-14.1071
41.2534	75.9181	-40.8691	-36.7801	41.3013	19.4729	-40.8691	-13.9653
41.3534	79.3198	-40.8591	-36.2245	41.4013	20.5859	-40.8591	-13.823
41.4534	82.4014	-40.8491	-35.6675	41.5013	21.6156	-40.8491	-13.6802
41.5534	85.1466	-40.8391	-35.1092	41.6013	22.5605	-40.8391	-13.5368
41.6534	87.5501	-40.8291	-34.5495	41.7013	23.4136	-40.8291	-13.3928
41.7534	89.6009	-40.8191	-33.9884	41.8013	24.1747	-40.8191	-13.2484
41.8534	91.2881	-40.8091	-33.426	41.9013	24.8397	-40.8091	-13.1034
41.9534	92.6065	-40.7991	-32.8624	42.0013	25.4055	-40.7991	-12.9579
42.0534	93.5451	-40.7891	-32.2974	42.1013	25.8722	-40.7891	-12.8119
42.1534	94.1093	-40.7791	-31.7312	42.2013	26.2341	-40.7791	-12.6654
42.2534	94.2829	-40.7691	-31.1638	42.3013	26.4941	-40.7691	-12.5184
42.3534	94.0713	-40.7591	-30.5952	42.4013	26.6492	-40.7591	-12.371
42.4534	93.48	-40.7491	-30.0254	42.5013	26.698	-40.7491	-12.223
42.5534	92.5034	-40.7391	-29.4545	42.6013	26.6434	-40.7391	-12.0745
42.6534	91.1471	-40.7291	-28.8824	42.7013	26.4826	-40.7291	-11.9256
42.7534	89.4164	-40.7191	-28.3092	42.8013	26.2183	-40.7191	-11.7762
42.8534	87.3222	-40.7091	-27.7349	42.9013	25.8507	-40.7091	-11.6263
42.9534	84.87	-40.6991	-27.1596	43.0013	25.3825	-40.6991	-11.476
43.0534	82.0759	-40.6891	-26.5832	43.1013	24.8138	-40.6891	-11.3253
43.1534	78.9455	-40.6791	-26.0057	43.2013	24.1475	-40.6791	-11.174
43.2534	75.5004	-40.6691	-25.4273	43.3013	23.3863	-40.6691	-11.0224
43.3534	71.746	-40.6591	-24.8479	43.4013	22.5333	-40.6591	-10.8703
43.4534	67.7096	-40.6491	-24.2676	43.5013	21.5926	-40.6491	-10.7178
43.5534	63.4019	-40.6391	-23.6863	43.6013	20.5658	-40.6391	-10.5649
43.6534	58.8391	-40.6291	-23.1041	43.7013	19.46	-40.6291	-10.4115
43.7534	54.0431	-40.6191	-22.5211	43.8013	18.2766	-40.6191	-10.2578
43.8534	49.0301	-40.6091	-21.9371	43.9013	17.0229	-40.6091	-10.1036
43.9534	43.8272	-40.5991	-21.3524	44.0013	15.7031	-40.5991	-9.94907
44.0534	38.4507	-40.5891	-20.7668	44.1013	14.323	-40.5891	-9.79413
44.1534	32.9168	-40.5791	-20.1804	44.2013	12.8868	-40.5791	-9.6388
44.2534	27.2582	-40.5691	-19.5932	44.3013	11.4004	-40.5691	-9.48309
44.3534	21.4856	-40.5591	-19.0054	44.4013	9.87242	-40.5591	-9.32702
44.4534	15.6317	-40.5491	-18.4167	44.5013	8.30704	-40.5491	-9.17057
44.5534	9.71262	-40.5391	-17.8274	44.6013	6.71008	-40.5391	-9.01377
44.6534	3.76101	-40.5291	-17.2374	44.7013	5.08726	-40.5291	-8.85661
44.7534	-2.21229	-40.5191	-16.6468	44.8013	3.44721	-40.5191	-8.69911
44.8534	-8.17475	-40.5091	-16.0555	44.9013	1.79423	-40.5091	-8.54127
44.9534	-14.1101	-40.499	-15.4637	45.0013	0.134076	-40.499	-8.38309
45.0534	-19.9857	-40.489	-14.8712	45.1013	-1.52464	-40.489	-8.22458
45.1534	-25.78	-40.479	-14.2782	45.2013	-3.17618	-40.479	-8.06575
45.2534	-31.4712	-40.469	-13.6846	45.3013	-4.8148	-40.469	-7.9066
45.3534	-37.0376	-40.459	-13.0906	45.4013	-6.43474	-40.459	-7.74715
45.4534	-42.4521	-40.449	-12.496	45.5013	-8.02884	-40.449	-7.58739
45.5534	-47.6984	-40.439	-11.901	45.6013	-9.59134	-40.439	-7.42733
45.6534	-52.7548	-40.429	-11.3055	45.7013	-11.1165	-40.429	-7.26699
45.7534	-57.6051	-40.419	-10.7096	45.8013	-12.5986	-40.419	-7.10635
45.8534	-62.2221	-40.409	-10.1133	45.9013	-14.0318	-40.409	-6.94544
45.9534	-66.6003	-40.399	-9.5167	46.0013	-15.4105	-40.399	-6.78426
46.0534	-70.7127	-40.389	-8.9197	46.1013	-16.7274	-40.389	-6.62282
46.1534	-74.5485	-40.379	-8.32238	46.2013	-17.9812	-40.379	-6.46111
46.2534	-78.0966	-40.369	-7.72476	46.3013	-19.1631	-40.369	-6.29915
46.3534	-81.3464	-40.359	-7.12686	46.4013	-20.2703	-40.359	-6.13695
46.4534	-84.2761	-40.349	-6.52871	46.5013	-21.2986	-40.349	-5.9745
46.5534	-86.8911	-40.339	-5.93033	46.6013	-22.2436	-40.339	-5.81183
46.6534	-89.1643	-40.329	-5.33174	46.7013	-23.1024	-40.329	-5.64892
46.7534	-91.1012	-40.319	-4.73297	46.8013	-23.8707	-40.319	-5.48579
46.8534	-92.6908	-40.309	-4.13404	46.9013	-24.5471	-40.309	-5.32246
46.9534	-93.9224	-40.299	-3.53498	47.0013	-25.1259	-40.299	-5.15891
47.0534	-94.7958	-40.289	-2.9358	47.1013	-25.6084	-40.289	-4.99516
47.1534	-95.3004	-40.279	-2.33654	47.2013	-25.9904	-40.279	-4.83122
47.2534	-95.4415	-40.269	-1.73721	47.3013	-26.2719	-40.269	-4.66708
47.3534	-95.2136	-40.259	-1.13784	47.4013	-26.4528	-40.259	-4.50277
47.4534	-94.6168	-40.249	-0.538451	47.5013	-26.529	-40.249	-4.33828
47.5534	-93.6565	-40.239	0.0609289	47.6013	-26.5031	-40.239	-4.17362
47.6534	-92.3327	-40.229	0.660278	47.7013	-26.3753	-40.229	-4.0088
47.7534	-90.6509	-40.219	1.25957	47.8013	-26.1426	-40.219	-3.84383
47.8534	-88.6164	-40.209	1.85879	47.9013	-25.8095	-40.209	-3.6787
47.9534	-86.2346	-40.199	2.45791	48.0013	-25.3757	-40.199	-3.51344
48.0534	-83.522	-40.189	3.0569	48.1013	-24.8429	-40.189	-3.34803
48.1534	-80.4892	-40.179	3.65574	48.2013	-24.2125	-40.179	-3.1825
48.2534	-77.1418	-40.169	4.25441	48.3013	-23.4872	-40.169	-3.01684
48.3534	-73.4959	-40.159	4.85289	48.4013	-22.6701	-40.159	-2.85107
48.4534	-69.5626	-40.149	5.45114	48.5013	-21.7625	-40.149	-2.68519
48.5534	-65.3633	-40.139	6.04916	48.6013	-20.7701	-40.139	-2.5192
48.6534	-60.9091	-40.129	6.6469	48.7013	-19.6945	-40.129	-2.35311
48.7534	-56.2162	-40.119	7.24436	48.8013	-18.5412	-40.119	-2.18694
48.8534	-51.3008	-40.109	7.8415	48.9013	-17.3148	-40.109	-2.02068
48.9534	-46.1902	-40.099	8.4383	49.0013	-16.0209	-40.099	-1.85435
49.0534	-40.8896	-40.089	9.03474	49.1013	-14.6623	-40.089	-1.68794
49.1534	-35.4317	-40.079	9.6308	49.2013	-13.2463	-40.079	-1.52147
49.2534	-29.8273	-40.069	10.2264	49.3013	-11.7786	-40.069	-1.35494
49.3534	-24.0981	-40.059	10.8217	49.4013	-10.2634	-40.059	-1.18836
49.4534	-18.2659	-40.049	11.4164	49.5013	-8.70956	-40.049	-1.02174
49.5534	-12.3577	-40.039	12.0107	49.6013	-7.12121	-40.039	-0.855076
49.6534	-6.39524	-40.029	12.6045	49.7013	-5.50557	-40.029	-0.688383
49.7534	-0.394803	-40.019	13.1977	49.8013	-3.86839	-40.019	-0.521665
49.8534	5.61648	-40.009	13.7905	49.9013	-2.21685	-40.009	-0.35493
49.9534	11.6115	-39.999	14.3826	50.0013	-0.556698	-39.999	-0.188183
		-39.989	14.9741			-39.989	-0.0214306
		-39.979	15.565			-39.979	0.14532
		-39.969	16.1553			-39.969	0.312062
		-39.959	16.7449			-39.959	0.478789
		-39.949	17.3339			-39.949	0.645495
		-39.939	17.9221			-39.939	0.812174
		-39.929	18.5095			-39.929	0.978817
		-39.919	19.0963			-39.919	1.14542
		-39.909	19.6822			-39.909	1.31197
		-39.899	20.2673			-39.899	1.47847
		-39.889	20.8516			-39.889	1.64491
		-39.879	21.4351			-39.879	1.81129
		-39.869	22.0176			-39.869	1.97758
		-39.859	22.5993			-39.859	2.1438
		-39.849	23.1801			-39.849	2.30993
		-39.839	23.7599			-39.839	2.47597
		-39.829	24.3387			-39.829	2.6419
		-39.819	24.9166			-39.819	2.80773
		-39.809	25.4934			-39.809	2.97345
		-39.799	26.0692			-39.799	3.13905
		-39.789	26.644			-39.789	3.30452
		-39.779	27.2177			-39.779	3.46985
		-39.769	27.7902			-39.769	3.63505
		-39.759	28.3617			-39.759	3.8001
		-39.749	28.932			-39.749	3.965
		-39.739	29.5011			-39.739	4.12974
		-39.729	30.0691			-39.729	4.29432
		-39.719	30.6358			-39.719	4.45872
		-39.709	31.2013			-39.709	4.62294
		-39.699	31.7655			-39.699	4.78698
		-39.689	32.3284			-39.689	4.95083
		-39.679	32.8901			-39.679	5.11448
		-39.669	33.4504			-39.669	5.27792
		-39.659	34.0093			-39.659	5.44116
		-39.649	34.5669			-39.649	5.60417
		-39.639	35.1231			-39.639	5.76696
		-39.629	35.6779			-39.629	5.92953
		-39.619	36.2312			-39.619	6.09185
		-39.609	36.7831			-39.609	6.25394
		-39.599	37.3335			-39.599	6.41577
		-39.589	37.8824			-39.589	6.57735
		-39.579	38.4298			-39.579	6.73866
		-39.569	38.9757			-39.569	6.89971
		-39.559	39.5199			-39.559	7.06048
		-39.549	40.0626			-39.549	7.22097
		-39.539	40.6037			-39.539	7.38118
		-39.529	41.1431			-39.529	7.54108
		-39.519	41.6809			-39.519	7.70069
		-39.509	42.217			-39.509	7.86
		-39.4989	42.7514			-39.4989	8.01899
		-39.4889	43.2841			-39.4889	8.17766
		-39.4789	43.8151			-39.4789	8.336
		-39.4689	44.3443			-39.4689	8.49401
		-39.4589	44.8717			-39.4589	8.65169
		-39.4489	45.3974			-39.4489	8.80902
		-39.4389	45.9212			-39.4389	8.966
		-39.4289	46.4431			-39.4289	9.12263
		-39.4189	46.9632			-39.4189	9.27889
		-39.4089	47.4815			-39.4089	9.43478
		-39.3989	47.9978			-39.3989	9.5903
		-39.3889	48.5122			-39.3889	9.74544
		-39.3789	49.0246			-39.3789	9.90019
		-39.3689	49.5351			-39.3689	10.0545
		-39.3589	50.0436			-39.3589	10.2085
		-39.3489	50.5501			-39.3489	10.362
		-39.3389	51.0546			-39.3389	10.5152
		-39.3289	51.557			-39.3289	10.6679
		-39.3189	52.0574			-39.3189	10.8202
		-39.3089	52.5557			-39.3089	10.9721
		-39.2989	53.0519			-39.2989	11.1235
		-39.2889	53.5459			-39.2889	11.2745
		-39.2789	54.0378			-39.2789	11.425
		-39.2689	54.5276			-39.2689	11.5751
		-39.2589	55.0152			-39.2589	11.7248
		-39.2489	55.5006			-39.2489	11.8739
		-39.2389	55.9837			-39.2389	12.0226
		-39.2289	56.4646			-39.2289	12.1708
		-39.2189	56.9433			-39.2189	12.3186
		-39.2089	57.4197			-39.2089	12.4658
		-39.1989	57.8938			-39.1989	12.6126
		-39.1889	58.3655			-39.1889	12.7588
		-39.1789	58.835			-39.1789	12.9046
		-39.1689	59.3021			-39.1689	13.0498
		-39.1589	59.7668			-39.1589	13.1945
		-39.1489	60.2291			-39.1489	13.3387
		-39.1389	60.689			-39.1389	13.4823
		-39.1289	61.1465			-39.1289	13.6255
		-39.1189	61.6016			-39.1189	13.7681
		-39.1089	62.0542			-39.1089	13.9101
		-39.0989	62.5043			-39.0989	14.0516
		-39.0889	62.9519			-39.0889	14.1925
		-39.0789	63.3971			-39.0789	14.3329
		-39.0689	63.8396			-39.0689	14.4727
		-39.0589	64.2797			-39.0589	14.6119
		-39.0489	64.7171			-39.0489	14.7505
		-39.0389	65.152			-39.0389	14.8886
		-39.0289	65.5843			-39.0289	15.0261
		-39.0189	66.014			-39.0189	15.1629
		-39.0089	66.441			-39.0089	15.2992
		-38.9989	66.8654			-38.9989	15.4349
		-38.9889	67.2871			-38.9889	15.5699
		-38.9789	67.7061			-38.9789	15.7044
		-38.9689	68.1224			-38.9689	15.8382
		-38.9589	68.536			-38.9589	15.9714
		-38.9489	68.9469			-38.9489	16.1039
		-38.9389	69.355			-38.9389	16.2358
		-38.9289	69.7604			-38.9289	16.3671
		-38.9189	70.163			-38.9189	16.4977
		-38.9089	70.5627			-38.9089	16.6277
		-38.8989	70.9597			-38.8989	16.757
		-38.8889	71.3538			-38.8889	16.8857
		-38.8789	71.7451			-38.8789	17.0136
		-38.8689	72.1335			-38.8689	17.1409
		-38.8589	72.5191			-38.8589	17.2676
		-38.8489	72.9017			-38.8489	17.3935
		-38.8389	73.2815			-38.8389	17.5187
		-38.8289	73.6583			-38.8289	17.6433
		-38.8189	74.0322			-38.8189	17.7672
		-38.8089	74.4031			-38.8089	17.8903
		-38.7989	74.7711			-38.7989	18.0127
		-38.7889	75.1361			-38.7889	18.1345
		-38.7789	75.4981			-38.7789	18.2555
		-38.7689	75.8571			-38.7689	18.3758
		-38.7589	76.2131			-38.7589	18.4953
		-38.7489	76.566			-38.7489	18.6142
		-38.7389	76.9159			-38.7389	18.7322
		-38.7289	77.2627			-38.7289	18.8496
		-38.7189	77.6064			-38.7189	18.9662
		-38.7089	77.9471			-38.7089	19.082
		-38.6989	78.2846			-38.6989	19.1971
		-38.6889	78.619			-38.6889	19.3115
		-38.6789	78.9503			-38.6789	19.425
		-38.6689	79.2784			-38.6689	19.5378
		-38.6589	79.6034			-38.6589	19.6498
		-38.6489	79.9252			-38.6489	19.7611
		-38.6389	80.2439			-38.6389	19.8716
		-38.6289	80.5593			-38.6289	19.9812
		-38.6189	80.8715			-38.6189	20.0901
		-38.6089	81.1805			-38.6089	20.1982
		-38.5989	81.4863			-38.5989	20.3055
		-38.5889	81.7888			-38.5889	20.412
		-38.5789	82.0881			-38.5789	20.5176
		-38.5689	82.3841			-38.5689	20.6225
		-38.5589	82.6768			-38.5589	20.7266
		-38.5489	82.9662			-38.5489	20.8298
		-38.5389	83.2523			-38.5389	20.9322
		-38.5289	83.5351			-38.5289	21.0337
		-38.5189	83.8146			-38.5189	21.1345
		-38.5089	84.0907			-38.5089	21.2344
		-38.4988	84.3635			-38.4988	21.3334
		-38.4888	84.6329			-38.4888	21.4317
		-38.4788	84.899			-38.4788	21.529
		-38.4688	85.1617			-38.4688	21.6255
		-38.4588	85.421			-38.4588	21.7212
		-38.4488	85.6769			-38.4488	21.816
		-38.4388	85.9293			-38.4388	21.9099
		-38.4288	86.1784			-38.4288	22.003
		-38.4188	86.424			-38.4188	22.0952
		-38.4088	86.6662			-38.4088	22.1865
		-38.3988	86.9049			-38.3988	22.2769
		-38.3888	87.1402			-38.3888	22.3665
		-38.3788	87.372			-38.3788	22.4552
		-38.3688	87.6004			-38.3688	22.543
		-38.3588	87.8252			-38.3588	22.6299
		-38.3488	88.0465			-38.3488	22.7158
		-38.3388	88.2644			-38.3388	22.8009
		-38.3288	88.4787			-38.3288	22.8851
		-38.3188	88.6895			-38.3188	22.9684
		-38.3088	88.8968			-38.3088	23.0508
		-38.2988	89.1005			-38.2988	23.1323
		-38.2888	89.3007			-38.2888	23.2128
		-38.2788	89.4974			-38.2788	23.2924
		-38.2688	89.6905			-38.2688	23.3711
		-38.2588	89.88			-38.2588	23.4489
		-38.2488	90.0659			-38.2488	23.5258
		-38.2388	90.2482			-38.2388	23.6017
		-38.2288	90.427			-38.2288	23.6767
		-38.2188	90.6021			-38.2188	23.7507
		-38.2088	90.7737			-38.2088	23.8239
		-38.1988	90.9416			-38.1988	23.896
		-38.1888	91.106			-38.1888	23.9672
		-38.1788	91.2667			-38.1788	24.0375
		-38.1688	91.4237			-38.1688	24.1068
		-38.1588	91.5771			-38.1588	24.1752
		-38.1488	91.7269			-38.1488	24.2426
		-38.1388	91.873			-38.1388	24.3091
		-38.1288	92.0155			-38.1288	24.3745
		-38.1188	92.1543			-38.1188	24.4391
		-38.1088	92.2895			-38.1088	24.5026
		-38.0988	92.421			-38.0988	24.5652
		-38.0888	92.5488			-38.0888	24.6268
		-38.0788	92.6729			-38.0788	24.6875
		-38.0688	92.7933			-38.0688	24.7471
		-38.0588	92.91			-38.0588	24.8058
		-38.0488	93.0231			-38.0488	24.8635
		-38.0388	93.1324			-38.0388	24.9202
		-38.0288	93.2381			-38.0288	24.9759
		-38.0188	93.34			-38.0188	25.0307
		-38.0088	93.4382			-38.0088	25.0844
		-37.9988	93.5327			-37.9988	25.1372
		-37.9888	93.6234			-37.9888	25.1889
		-37.9788	93.7105			-37.9788	25.2397
		-37.9688	93.7938			-37.9688	25.2895
		-37.9588	93.8734			-37.9588	25.3382
		-37.9488	93.9493			-37.9488	25.386
		-37.9388	94.0214			-37.9388	25.4327
		-37.9288	94.0897			-37.9288	25.4785
		-37.9188	94.1544			-37.9188	25.5232
		-37.9088	94.2153			-37.9088	25.5669
		-37.8988	94.2724			-37.8988	25.6097
		-37.8888	94.3258			-37.8888	25.6514
		-37.8788	94.3754			-37.8788	25.6921
		-37.8688	94.4213			-37.8688	25.7317
		-37.8588	94.4634			-37.8588	25.7704
		-37.8488	94.5018			-37.8488	25.808
		-37.8388	94.5364			-37.8388	25.8446
		-37.8288	94.5672			-37.8288	25.8802
		-37.8188	94.5943			-37.8188	25.9148
		-37.8088	94.6176			-37.8088	25.9483
		-37.7988	94.6372			-37.7988	25.9808
		-37.7888	94.653			-37.7888	26.0123
		-37.7788	94.665			-37.7788	26.0428
		-37.7688	94.6733			-37.7688	26.0722
		-37.7588	94.6778			-37.7588	26.1006
		-37.7488	94.6785			-37.7488	26.1279
		-37.7388	94.6755			-37.7388	26.1542
		-37.7288	94.6687			-37.7288	26.1795
		-37.7188	94.6581			-37.7188	26.2038
		-37.7088	94.6437			-37.7088	26.227
		-37.6988	94.6256			-37.6988	26.2492
		-37.6888	94.6038			-37.6888	26.2703
		-37.6788	94.5782			-37.6788	26.2904
		-37.6688	94.5488			-37.6688	26.3095
		-37.6588	94.5156			-37.6588	26.3275
		-37.6488	94.4787			-37.6488	26.3445
		-37.6388	94.438			-37.6388	26.3604
		-37.6288	94.3936			-37.6288	26.3753
		-37.6188	94.3454			-37.6188	26.3891
		-37.6088	94.2935			-37.6088	26.4019
		-37.5988	94.2378			-37.5988	26.4137
		-37.5888	94.1783			-37.5888	26.4244
		-37.5788	94.1152			-37.5788	26.434
		-37.5688	94.0482			-37.5688	26.4426
		-37.5588	93.9776			-37.5588	26.4502
		-37.5488	93.9032			-37.5488	26.4567
		-37.5388	93.825			-37.5388	26.4622
		-37.5288	93.7431			-37.5288	26.4666
		-37.5188	93.6575			-37.5188	26.47
		-37.5088	93.5682			-37.5088	26.4724
		-37.4987	93.4751			-37.4987	26.4736
		-37.4887	93.3784			-37.4887	26.4739
		-37.4787	93.2779			-37.4787	26.4731
		-37.4687	93.1737			-37.4687	26.4712
		-37.4587	93.0658			-37.4587	26.4683
		-37.4487	92.9542			-37.4487	26.4643
		-37.4387	92.8388			-37.4387	26.4593
		-37.4287	92.7198			-37.4287	26.4533
		-37.4187	92.5972			-37.4187	26.4462
		-37.4087	92.4708			-37.4087	26.4381
		-37.3987	92.3407			-37.3987	26.4289
		-37.3887	92.207			-37.3887	26.4186
		-37.3787	92.0696			-37.3787	26.4074
		-37.3687	91.9285			-37.3687	26.395
		-37.3587	91.7838			-37.3587	26.3817
		-37.3487	91.6354			-37.3487	26.3672
		-37.3387	91.4834			-37.3387	26.3518
		-37.3287	91.3278			-37.3287	26.3353
		-37.3187	91.1685			-37.3187	26.3177
		-37.3087	91.0056			-37.3087	26.2992
		-37.2987	90.839			-37.2987	26.2795
		-37.2887	90.6689			-37.2887	26.2589
		-37.2787	90.4951			-37.2787	26.2372
		-37.2687	90.3177			-37.2687	26.2144
		-37.2587	90.1368			-37.2587	26.1906
		-37.2487	89.9522			-37.2487	26.1658
		-37.2387	89.7641			-37.2387	26.14
		-37.2287	89.5724			-37.2287	26.1131
		-37.2187	89.3771			-37.2187	26.0851
		-37.2087	89.1783			-37.2087	26.0562
		-37.1987	88.9759			-37.1987	26.0262
		-37.1887	88.77			-37.1887	25.9952
		-37.1787	88.5606			-37.1787	25.9631
		-37.1687	88.3476			-37.1687	25.9301
		-37.1587	88.1311			-37.1587	25.896
		-37.1487	87.9111			-37.1487	25.8608
		-37.1387	87.6877			-37.1387	25.8247
		-37.1287	87.4607			-37.1287	25.7875
		-37.1187	87.2302			-37.1187	25.7493
		-37.1087	86.9963			-37.1087	25.7101
		-37.0987	86.7589			-37.0987	25.6699
		-37.0887	86.518			-37.0887	25.6287
		-37.0787	86.2737			-37.0787	25.5864
		-37.0687	86.026			-37.0687	25.5431
		-37.0587	85.7748			-37.0587	25.4988
		-37.0487	85.5203			-37.0487	25.4535
		-37.0387	85.2623			-37.0387	25.4072
		-37.0287	85.0009			-37.0287	25.3599
		-37.0187	84.7362			-37.0187	25.3116
		-37.0087	84.468			-37.0087	25.2623
		-36.9987	84.1965			-36.9987	25.212
		-36.9887	83.9217			-36.9887	25.1607
		-36.9787	83.6435			-36.9787	25.1084
		-36.9687	83.362			-36.9687	25.0551
		-36.9587	83.0771			-36.9587	25.0008
		-36.9487	82.789			-36.9487	24.9455
		-36.9387	82.4976			-36.9387	24.8893
		-36.9287	82.2028			-36.9287	24.832
		-36.9187	81.9048			-36.9187	24.7738
		-36.9087	81.6036			-36.9087	24.7146
		-36.8987	81.299			-36.8987	24.6544
		-36.8887	80.9913			-36.8887	24.5932
		-36.8787	80.6803			-36.8787	24.531
		-36.8687	80.3661			-36.8687	24.4679
		-36.8587	80.0487			-36.8587	24.4038
		-36.8487	79.7282			-36.8487	24.3388
		-36.8387	79.4044			-36.8387	24.2728
		-36.8287	79.0775			-36.8287	24.2058
		-36.8187	78.7474			-36.8187	24.1379
		-36.8087	78.4142			-36.8087	24.069
		-36.7987	78.0779			-36.7987	23.9991
		-36.7887	77.7384			-36.7887	23.9284
		-36.7787	77.3959			-36.7787	23.8566
		-36.7687	77.0502			-36.7687	23.7839
		-36.7587	76.7016			-36.7587	23.7103
		-36.7487	76.3498			-36.7487	23.6357
		-36.7387	75.995			-36.7387	23.5602
		-36.7287	75.6372			-36.7287	23.4838
		-36.7187	75.2763			-36.7187	23.4064
		-36.7087	74.9125			-36.7087	23.3282
		-36.6987	74.5457			-36.6987	23.2489
		-36.6887	74.1759			-36.6887	23.1688
		-36.6787	73.8031			-36.6787	23.0878
		-36.6687	73.4274			-36.6687	23.0058
		-36.6587	73.0488			-36.6587	22.9229
		-36.6487	72.6673			-36.6487	22.8391
		-36.6387	72.2828			-36.6387	22.7544
		-36.6287	71.8955			-36.6287	22.6689
		-36.6187	71.5054			-36.6187	22.5824
		-36.6087	71.1123			-36.6087	22.495
		-36.5987	70.7165			-36.5987	22.4067
		-36.5887	70.3178			-36.5887	22.3176
		-36.5787	69.9163			-36.5787	22.2275
		-36.5687	69.512			-36.5687	22.1366
		-36.5587	69.1049			-36.5587	22.0448
		-36.5487	68.6951			-36.5487	21.9521
		-36.5387	68.2826			-36.5387	21.8586
		-36.5287	67.8673			-36.5287	21.7642
		-36.5187	67.4493			-36.5187	21.6689
		-36.5087	67.0286			-36.5087	21.5728
		-36.4986	66.6053			-36.4986	21.4758
		-36.4886	66.1793			-36.4886	21.378
		-36.4786	65.7506			-36.4786	21.2793
		-36.4686	65.3194			-36.4686	21.1798
		-36.4586	64.8855			-36.4586	21.0794
		-36.4486	64.449			-36.4486	20.9782
		-36.4386	64.01			-36.4386	20.8762
		-36.4286	63.5684			-36.4286	20.7733
		-36.4186	63.1242			-36.4186	20.6697
		-36.4086	62.6776			-36.4086	20.5652
		-36.3986	62.2284			-36.3986	20.4599
		-36.3886	61.7768			-36.3886	20.3538
		-36.3786	61.3227			-36.3786	20.2468
		-36.3686	60.8661			-36.3686	20.1391
		-36.3586	60.4071			-36.3586	20.0306
		-36.3486	59.9457			-36.3486	19.9213
		-36.3386	59.4819			-36.3386	19.8112
		-36.3286	59.0157			-36.3286	19.7003
		-36.3186	58.5472			-36.3186	19.5886
		-36.3086	58.0763			-36.3086	19.4761
		-36.2986	57.6031			-36.2986	19.3629
		-36.2886	57.1276			-36.2886	19.2489
		-36.2786	56.6498			-36.2786	19.1342
		-36.2686	56.1698			-36.2686	19.0187
		-36.2586	55.6875			-36.2586	18.9024
		-36.2486	55.203			-36.2486	18.7854
		-36.2386	54.7163			-36.2386	18.6677
		-36.2286	54.2273			-36.2286	18.5492
		-36.2186	53.7363			-36.2186	18.4299
		-36.2086	53.243			-36.2086	18.31
		-36.1986	52.7477			-36.1986	18.1893
		-36.1886	52.2502			-36.1886	18.0679
		-36.1786	51.7506			-36.1786	17.9458
		-36.1686	51.249			-36.1686	17.8229
		-36.1586	50.7453			-36.1586	17.6994
		-36.1486	50.2396			-36.1486	17.5752
		-36.1386	49.7318			-36.1386	17.4502
		-36.1286	49.2221			-36.1286	17.3246
		-36.1186	48.7104			-36.1186	17.1983
		-36.1086	48.1968			-36.1086	17.0713
		-36.0986	47.6812			-36.0986	16.9436
		-36.0886	47.1637			-36.0886	16.8153
		-36.0786	46.6443			-36.0786	16.6863
		-36.0686	46.1231			-36.0686	16.5566
		-36.0586	45.6			-36.0586	16.4263
		-36.0486	45.075			-36.0486	16.2953
		-36.0386	44.5483			-36.0386	16.1637
		-36.0286	44.0198			-36.0286	16.0314
		-36.0186	43.4895			-36.0186	15.8985
		-36.0086	42.9575			-36.0086	15.765
		-35.9986	42.4237			-35.9986	15.6308
		-35.9886	41.8882			-35.9886	15.496
		-35.9786	41.3511			-35.9786	15.3607
		-35.9686	40.8123			-35.9686	15.2247
		-35.9586	40.2719			-35.9586	15.0881
		-35.9486	39.7298			-35.9486	14.9509
		-35.9386	39.1861			-35.9386	14.8131
		-35.9286	38.6409			-35.9286	14.6747
		-35.9186	38.0941			-35.9186	14.5357
		-35.9086	37.5458			-35.9086	14.3962
		-35.8986	36.996			-35.8986	14.2561
		-35.8886	36.4447			-35.8886	14.1154
		-35.8786	35.8919			-35.8786	13.9742
		-35.8686	35.3376			-35.8686	13.8324
		-35.8586	34.782			-35.8586	13.69
		-35.8486	34.2249			-35.8486	13.5472
		-35.8386	33.6665			-35.8386	13.4037
		-35.8286	33.1067			-35.8286	13.2598
		-35.8186	32.5456			-35.8186	13.1153
		-35.8086	31.9832			-35.8086	12.9703
		-35.7986	31.4194			-35.7986	12.8248
		-35.7886	30.8544			-35.7886	12.6788
		-35.7786	30.2882			-35.7786	12.5323
		-35.7686	29.7207			-35.7686	12.3852
		-35.7586	29.152			-35.7586	12.2377
		-35.7486	28.5822			-35.7486	12.0897
		-35.7386	28.0112			-35.7386	11.9412
		-35.7286	27.439			-35.7286	11.7923
		-35.7186	26.8658			-35.7186	11.6429
		-35.7086	26.2915			-35.7086	11.493
		-35.6986	25.716			-35.6986	11.3427
		-35.6886	25.1396			-35.6886	11.1919
		-35.6786	24.5621			-35.6786	11.0406
		-35.6686	23.9837			-35.6686	10.889
		-35.6586	23.4042			-35.6586	10.7369
		-35.6486	22.8238			-35.6486	10.5843
		-35.6386	22.2425			-35.6386	10.4314
		-35.6286	21.6603			-35.6286	10.278
		-35.6186	21.0772			-35.6186	10.1242
		-35.6086	20.4932			-35.6086	9.97006
		-35.5986	19.9084			-35.5986	9.81548
		-35.5886	19.3227			-35.5886	9.66052
		-35.5786	18.7363			-35.5786	9.50518
		-35.5686	18.1492			-35.5686	9.34945
		-35.5586	17.5612			-35.5586	9.19336
		-35.5486	16.9726			-35.5486	9.03689
		-35.5386	16.3832			-35.5386	8.88007
		-35.5286	15.7932			-35.5286	8.7229
		-35.5186	15.2025			-35.5186	8.56538
		-35.5086	14.6112			-35.5086	8.40752
		-35.4985	14.0193			-35.4985	8.24932
		-35.4885	13.4268			-35.4885	8.0908
		-35.4785	12.8338			-35.4785	7.93195
		-35.4685	12.2402			-35.4685	7.77279
		-35.4585	11.6461			-35.4585	7.61332
		-35.4485	11.0515			-35.4485	7.45355
		-35.4385	10.4565			-35.4385	7.29347
		-35.4285	9.861			-35.4285	7.13311
		-35.4185	9.2651			-35.4185	6.97247
		-35.4085	8.66881			-35.4085	6.81154
		-35.3985	8.07214			-35.3985	6.65035
		-35.3885	7.47513			-35.3885	6.48889
		-35.3785	6.87779			-35.3785	6.32717
		-35.3685	6.28015			-35.3685	6.1652
		-35.3585	5.68224			-35.3585	6.00298
		-35.3485	5.08408			-35.3485	5.84053
		-35.3385	4.48569			-35.3385	5.67784
		-35.3285	3.88709			-35.3285	5.51492
		-35.3185	3.28831			-35.3185	5.35179
		-35.3085	2.68937			-35.3085	5.18844
		-35.2985	2.0903			-35.2985	5.02488
		-35.2885	1.49112			-35.2885	4.86112
		-35.2785	0.891851			-35.2785	4.69717
		-35.2685	0.29252			-35.2685	4.53303
		-35.2585	-0.306851			-35.2585	4.3687
		-35.2485	-0.906238			-35.2485	4.20421
		-35.2385	-1.50562			-35.2385	4.03954
		-35.2285	-2.10496			-35.2285	3.87471
		-35.2185	-2.70426			-35.2185	3.70973
		-35.2085	-3.30347			-35.2085	3.5446
		-35.1985	-3.90258			-35.1985	3.37932
		-35.1885	-4.50157			-35.1885	3.21391
		-35.1785	-5.1004			-35.1785	3.04837
		-35.1685	-5.69906			-35.1685	2.88271
		-35.1585	-6.29753			-35.1585	2.71693
		-35.1485	-6.89577			-35.1485	2.55104
		-35.1385	-7.49377			-35.1385	2.38505
		-35.1285	-8.0915			-35.1285	2.21896
		-35.1185	-8.68894			-35.1185	2.05278
		-35.1085	-9.28606			-35.1085	1.88652
		-35.0985	-9.88285			-35.0985	1.72018
		-35.0885	-10.4793			-35.0885	1.55377
		-35.0785	-11.0753			-35.0785	1.3873
		-35.0685	-11.6709			-35.0685	1.22076
		-35.0585	-12.2661			-35.0585	1.05418
		-35.0485	-12.8609			-35.0485	0.887558
		-35.0385	-13.4551			-35.0385	0.720894
		-35.0285	-14.0489			-35.0285	0.5542
		-35.0185	-14.6421			-35.0185	0.387482
		-35.0085	-15.2348			-35.0085	0.220745
		-34.9985	-15.8269			-34.9985	0.0539978
		-34.9885	-16.4184			-34.9885	-0.112754
		-34.9785	-17.0093			-34.9785	-0.279505
		-34.9685	-17.5995			-34.9685	-0.446246
		-34.9585	-18.1891			-34.9585	-0.612973
		-34.9485	-18.778			-34.9485	-0.779677
		-34.9385	-19.3662			-34.9385	-0.946354
		-34.9285	-19.9536			-34.9285	-1.113
		-34.9185	-20.5403			-34.9185	-1.2796
		-34.9085	-21.1262			-34.9085	-1.44615
		-34.8985	-21.7113			-34.8985	-1.61265
		-34.8885	-22.2955			-34.8885	-1.77908
		-34.8785	-22.8789			-34.8785	-1.94545
		-34.8685	-23.4615			-34.8685	-2.11174
		-34.8585	-24.0431			-34.8585	-2.27796
		-34.8485	-24.6238			-34.8485	-2.44408
		-34.8385	-25.2036			-34.8385	-2.61012
		-34.8285	-25.7824			-34.8285	-2.77605
		-34.8185	-26.3602			-34.8185	-2.94187
		-34.8085	-26.937			-34.8085	-3.10758
		-34.7985	-27.5127			-34.7985	-3.27317
		-34.7885	-28.0874			-34.7885	-3.43863
		-34.7785	-28.661			-34.7785	-3.60396
		-34.7685	-29.2336			-34.7685	-3.76915
		-34.7585	-29.805			-34.7585	-3.9342
		-34.7485	-30.3752			-34.7485	-4.09909
		-34.7385	-30.9443			-34.7385	-4.26382
		-34.7285	-31.5121			-34.7285	-4.42839
		-34.7185	-32.0788			-34.7185	-4.59278
		-34.7085	-32.6442			-34.7085	-4.757
		-34.6985	-33.2084			-34.6985	-4.92102
		-34.6885	-33.7713			-34.6885	-5.08486
		-34.6785	-34.3328			-34.6785	-5.2485
		-34.6685	-34.8931			-34.6685	-5.41194
		-34.6585	-35.452			-34.6585	-5.57516
		-34.6485	-36.0095			-34.6485	-5.73816
		-34.6385	-36.5656			-34.6385	-5.90095
		-34.6285	-37.1203			-34.6285	-6.0635
		-34.6185	-37.6736			-34.6185	-6.22581
		-34.6085	-38.2254			-34.6085	-6.38788
		-34.5985	-38.7757			-34.5985	-6.5497
		-34.5885	-39.3246			-34.5885	-6.71127
		-34.5785	-39.8719			-34.5785	-6.87257
		-34.5685	-40.4176			-34.5685	-7.0336
		-34.5585	-40.9618			-34.5585	-7.19436
		-34.5485	-41.5044			-34.5485	-7.35484
		-34.5385	-42.0454			-34.5385	-7.51503
		-34.5285	-42.5848			-34.5285	-7.67492
		-34.5185	-43.1225			-34.5185	-7.83451
		-34.5085	-43.6585			-34.5085	-7.9938
		-34.4984	-44.1928			-34.4984	-8.15277
		-34.4884	-44.7254			-34.4884	-8.31143
		-34.4784	-45.2563			-34.4784	-8.46976
		-34.4684	-45.7854			-34.4684	-8.62775
		-34.4584	-46.3128			-34.4584	-8.78541
		-34.4484	-46.8383			-34.4484	-8.94273
		-34.4384	-47.362			-34.4384	-9.09969
		-34.4284	-47.8839			-34.4284	-9.2563
		-34.4184	-48.4039			-34.4184	-9.41254
		-34.4084	-48.922			-34.4084	-9.56841
		-34.3984	-49.4383			-34.3984	-9.72391
		-34.3884	-49.9526			-34.3884	-9.87903
		-34.3784	-50.4649			-34.3784	-10.0338
		-34.3684	-50.9753			-34.3684	-10.1881
		-34.3584	-51.4837			-34.3584	-10.342
		-34.3484	-51.9901			-34.3484	-10.4956
		-34.3384	-52.4945			-34.3384	-10.6487
		-34.3284	-52.9968			-34.3284	-10.8014
		-34.3184	-53.4971			-34.3184	-10.9537
		-34.3084	-53.9953			-34.3084	-11.1055
		-34.2984	-54.4913			-34.2984	-11.2569
		-34.2884	-54.9853			-34.2884	-11.4079
		-34.2784	-55.4771			-34.2784	-11.5584
		-34.2684	-55.9668			-34.2684	-11.7085
		-34.2584	-56.4542			-34.2584	-11.8581
		-34.2484	-56.9395			-34.2484	-12.0072
		-34.2384	-57.4225			-34.2384	-12.1559
		-34.2284	-57.9033			-34.2284	-12.3041
		-34.2184	-58.3819			-34.2184	-12.4518
		-34.2084	-58.8581			-34.2084	-12.599
		-34.1984	-59.3321			-34.1984	-12.7457
		-34.1884	-59.8038			-34.1884	-12.892
		-34.1784	-60.2731			-34.1784	-13.0377
		-34.1684	-60.7401			-34.1684	-13.1829
		-34.1584	-61.2047			-34.1584	-13.3276
		-34.1484	-61.6669			-34.1484	-13.4717
		-34.1384	-62.1267			-34.1384	-13.6154
		-34.1284	-62.5841			-34.1284	-13.7585
		-34.1184	-63.039			-34.1184	-13.901
		-34.1084	-63.4915			-34.1084	-14.043
		-34.0984	-63.9415			-34.0984	-14.1845
		-34.0884	-64.389			-34.0884	-14.3254
		-34.0784	-64.834			-34.0784	-14.4657
		-34.0684	-65.2764			-34.0684	-14.6055
		-34.0584	-65.7163			-34.0584	-14.7447
		-34.0484	-66.1537			-34.0484	-14.8833
		-34.0384	-66.5884			-34.0384	-15.0213
		-34.0284	-67.0206			-34.0284	-15.1588
		-34.0184	-67.4501			-34.0184	-15.2956
		-34.0084	-67.877			-34.0084	-15.4319
		-33.9984	-68.3012			-33.9984	-15.5675
		-33.9884	-68.7228			-33.9884	-15.7025
		-33.9784	-69.1417			-33.9784	-15.8369
		-33.9684	-69.5579			-33.9684	-15.9707
		-33.9584	-69.9714			-33.9584	-16.1039
		-33.9484	-70.3821			-33.9484	-16.2364
		-33.9384	-70.7901			-33.9384	-16.3683
		-33.9284	-71.1953			-33.9284	-16.4995
		-33.9184	-71.5977			-33.9184	-16.6301
		-33.9084	-71.9974			-33.9084	-16.76
		-33.8984	-72.3942			-33.8984	-16.8893
		-33.8884	-72.7882			-33.8884	-17.0179
		-33.8784	-73.1793			-33.8784	-17.1459
		-33.8684	-73.5676			-33.8684	-17.2731
		-33.8584	-73.953			-33.8584	-17.3997
		-33.8484	-74.3355			-33.8484	-17.5256
		-33.8384	-74.7151			-33.8384	-17.6508
		-33.8284	-75.0918			-33.8284	-17.7754
		-33.8184	-75.4655			-33.8184	-17.8992
		-33.8084	-75.8363			-33.8084	-18.0223
		-33.7984	-76.2042			-33.7984	-18.1447
		-33.7884	-76.569			-33.7884	-18.2664
		-33.7784	-76.9309			-33.7784	-18.3874
		-33.7684	-77.2897			-33.7684	-18.5076
		-33.7584	-77.6455			-33.7584	-18.6271
		-33.7484	-77.9983			-33.7484	-18.7459
		-33.7384	-78.348			-33.7384	-18.864
		-33.7284	-78.6947			-33.7284	-18.9813
		-33.7184	-79.0383			-33.7184	-19.0978
		-33.7084	-79.3787			-33.7084	-19.2137
		-33.6984	-79.7161			-33.6984	-19.3287
		-33.6884	-80.0504			-33.6884	-19.443
		-33.6784	-80.3815			-33.6784	-19.5565
		-33.6684	-80.7095			-33.6684	-19.6693
		-33.6584	-81.0343			-33.6584	-19.7813
		-33.6484	-81.356			-33.6484	-19.8925
		-33.6384	-81.6744			-33.6384	-20.0029
		-33.6284	-81.9897			-33.6284	-20.1125
		-33.6184	-82.3018			-33.6184	-20.2214
		-33.6084	-82.6106			-33.6084	-20.3294
		-33.5984	-82.9162			-33.5984	-20.4367
		-33.5884	-83.2186			-33.5884	-20.5431
		-33.5784	-83.5177			-33.5784	-20.6488
		-33.5684	-83.8135			-33.5684	-20.7536
		-33.5584	-84.106			-33.5584	-20.8576
		-33.5484	-84.3953			-33.5484	-20.9608
		-33.5384	-84.6813			-33.5384	-21.0631
		-33.5284	-84.9639			-33.5284	-21.1647
		-33.5184	-85.2432			-33.5184	-21.2653
		-33.5084	-85.5192			-33.5084	-21.3652
		-33.4983	-85.7918			-33.4983	-21.4642
		-33.4883	-86.061			-33.4883	-21.5624
		-33.4783	-86.3269			-33.4783	-21.6597
		-33.4683	-86.5895			-33.4683	-21.7562
		-33.4583	-86.8486			-33.4583	-21.8518
		-33.4483	-87.1043			-33.4483	-21.9466
		-33.4383	-87.3566			-33.4383	-22.0404
		-33.4283	-87.6055			-33.4283	-22.1335
		-33.4183	-87.8509			-33.4183	-22.2256
		-33.4083	-88.093			-33.4083	-22.3169
		-33.3983	-88.3315			-33.3983	-22.4073
		-33.3883	-88.5666			-33.3883	-22.4968
		-33.3783	-88.7982			-33.3783	-22.5854
		-33.3683	-89.0264			-33.3683	-22.6732
		-33.3583	-89.2511			-33.3583	-22.76
		-33.3483	-89.4722			-33.3483	-22.846
		-33.3383	-89.6899			-33.3383	-22.931
		-33.3283	-89.9041			-33.3283	-23.0152
		-33.3183	-90.1147			-33.3183	-23.0984
		-33.3083	-90.3218			-33.3083	-23.1807
		-33.2983	-90.5254			-33.2983	-23.2622
		-33.2883	-90.7254			-33.2883	-23.3427
		-33.2783	-90.9218			-33.2783	-23.4222
		-33.2683	-91.1147			-33.2683	-23.5009
		-33.2583	-91.3041			-33.2583	-23.5786
		-33.2483	-91.4898			-33.2483	-23.6554
		-33.2383	-91.672			-33.2383	-23.7313
		-33.2283	-91.8506			-33.2283	-23.8063
		-33.2183	-92.0255			-33.2183	-23.8803
		-33.2083	-92.1969			-33.2083	-23.9533
		-33.1983	-92.3647			-33.1983	-24.0254
		-33.1883	-92.5288			-33.1883	-24.0966
		-33.1783	-92.6893			-33.1783	-24.1668
		-33.1683	-92.8462			-33.1683	-24.2361
		-33.1583	-92.9994			-33.1583	-24.3044
		-33.1483	-93.149			-33.1483	-24.3718
		-33.1383	-93.295			-33.1383	-24.4382
		-33.1283	-93.4373			-33.1283	-24.5036
		-33.1183	-93.5759			-33.1183	-24.5681
		-33.1083	-93.7109			-33.1083	-24.6316
		-33.0983	-93.8422			-33.0983	-24.6942
		-33.0883	-93.9698			-33.0883	-24.7557
		-33.0783	-94.0937			-33.0783	-24.8163
		-33.0683	-94.2139			-33.0683	-24.8759
		-33.0583	-94.3305			-33.0583	-24.9345
		-33.0483	-94.4434			-33.0483	-24.9922
		-33.0383	-94.5525			-33.0383	-25.0489
		-33.0283	-94.658			-33.0283	-25.1045
		-33.0183	-94.7597			-33.0183	-25.1592
		-33.0083	-94.8577			-33.0083	-25.2129
		-32.9983	-94.952			-32.9983	-25.2656
		-32.9883	-95.0426			-32.9883	-25.3173
		-32.9783	-95.1295			-32.9783	-25.3681
		-32.9683	-95.2126			-32.9683	-25.4178
		-32.9583	-95.292			-32.9583	-25.4665
		-32.9483	-95.3677			-32.9483	-25.5142
		-32.9383	-95.4396			-32.9383	-25.5609
		-32.9283	-95.5078			-32.9283	-25.6066
		-32.9183	-95.5722			-32.9183	-25.6513
		-32.9083	-95.6329			-32.9083	-25.695
		-32.8983	-95.6899			-32.8983	-25.7376
		-32.8883	-95.7431			-32.8883	-25.7793
		-32.8783	-95.7925			-32.8783	-25.8199
		-32.8683	-95.8382			-32.8683	-25.8595
		-32.8583	-95.8801			-32.8583	-25.8981
		-32.8483	-95.9183			-32.8483	-25.9357
		-32.8383	-95.9527			-32.8383	-25.9723
		-32.8283	-95.9834			-32.8283	-26.0078
		-32.8183	-96.0103			-32.8183	-26.0423
		-32.8083	-96.0334			-32.8083	-26.0758
		-32.7983	-96.0528			-32.7983	-26.1083
		-32.7883	-96.0684			-32.7883	-26.1397
		-32.7783	-96.0802			-32.7783	-26.1701
		-32.7683	-96.0883			-32.7683	-26.1995
		-32.7583	-96.0926			-32.7583	-26.2278
		-32.7483	-96.0932			-32.7483	-26.2551
		-32.7383	-96.0899			-32.7383	-26.2814
		-32.7283	-96.0829			-32.7283	-26.3066
		-32.7183	-96.0722			-32.7183	-26.3308
		-32.7083	-96.0577			-32.7083	-26.354
		-32.6983	-96.0394			-32.6983	-26.3761
		-32.6883	-96.0173			-32.6883	-26.3972
		-32.6783	-95.9915			-32.6783	-26.4172
		-32.6683	-95.9619			-32.6683	-26.4362
		-32.6583	-95.9286			-32.6583	-26.4542
		-32.6483	-95.8915			-32.6483	-26.4711
		-32.6383	-95.8506			-32.6383	-26.487
		-32.6283	-95.806			-32.6283	-26.5018
		-32.6183	-95.7576			-32.6183	-26.5156
		-32.6083	-95.7055			-32.6083	-26.5284
		-32.5983	-95.6496			-32.5983	-26.5401
		-32.5883	-95.59			-32.5883	-26.5507
		-32.5783	-95.5266			-32.5783	-26.5603
		-32.5683	-95.4595			-32.5683	-26.5689
		-32.5583	-95.3887			-32.5583	-26.5764
		-32.5483	-95.3141			-32.5483	-26.5829
		-32.5383	-95.2357			-32.5383	-26.5883
		-32.5283	-95.1537			-32.5283	-26.5927
		-32.5183	-95.0679			-32.5183	-26.596
		-32.5083	-94.9783			-32.5083	-26.5983
		-32.4982	-94.8851			-32.4982	-26.5995
		-32.4882	-94.7881			-32.4882	-26.5997
		-32.4782	-94.6875			-32.4782	-26.5988
		-32.4682	-94.5831			-32.4682	-26.5969
		-32.4582	-94.475			-32.4582	-26.594
		-32.4482	-94.3632			-32.4482	-26.59
		-32.4382	-94.2477			-32.4382	-26.5849
		-32.4282	-94.1285			-32.4282	-26.5788
		-32.4182	-94.0056			-32.4182	-26.5717
		-32.4082	-93.8791			-32.4082	-26.5635
		-32.3982	-93.7488			-32.3982	-26.5542
		-32.3882	-93.6149			-32.3882	-26.5439
		-32.3782	-93.4773			-32.3782	-26.5326
		-32.3682	-93.3361			-32.3682	-26.5202
		-32.3582	-93.1912			-32.3582	-26.5068
		-32.3482	-93.0427			-32.3482	-26.4923
		-32.3382	-92.8905			-32.3382	-26.4768
		-32.3282	-92.7346			-32.3282	-26.4603
		-32.3182	-92.5751			-32.3182	-26.4427
		-32.3082	-92.412			-32.3082	-26.424
		-32.2982	-92.2453			-32.2982	-26.4044
		-32.2882	-92.075			-32.2882	-26.3836
		-32.2782	-91.901			-32.2782	-26.3619
		-32.2682	-91.7235			-32.2682	-26.3391
		-32.2582	-91.5424			-32.2582	-26.3153
		-32.2482	-91.3576			-32.2482	-26.2904
		-32.2382	-91.1693			-32.2382	-26.2645
		-32.2282	-90.9774			-32.2282	-26.2375
		-32.2182	-90.782			-32.2182	-26.2096
		-32.2082	-90.583			-32.2082	-26.1806
		-32.1982	-90.3805			-32.1982	-26.1505
		-32.1882	-90.1744			-32.1882	-26.1195
		-32.1782	-89.9647			-32.1782	-26.0874
		-32.1682	-89.7516			-32.1682	-26.0542
		-32.1582	-89.5349			-32.1582	-26.0201
		-32.1482	-89.3148			-32.1482	-25.9849
		-32.1382	-89.0911			-32.1382	-25.9487
		-32.1282	-88.8639			-32.1282	-25.9115
		-32.1182	-88.6333			-32.1182	-25.8732
		-32.1082	-88.3992			-32.1082	-25.834
		-32.0982	-88.1616			-32.0982	-25.7937
		-32.0882	-87.9206			-32.0882	-25.7524
		-32.0782	-87.6761			-32.0782	-25.7101
		-32.0682	-87.4282			-32.0682	-25.6668
		-32.0582	-87.1769			-32.0582	-25.6224
		-32.0482	-86.9222			-32.0482	-25.5771
		-32.0382	-86.664			-32.0382	-25.5308
		-32.0282	-86.4025			-32.0282	-25.4834
		-32.0182	-86.1375			-32.0182	-25.435
		-32.0082	-85.8692			-32.0082	-25.3857
		-31.9982	-85.5976			-31.9982	-25.3353
		-31.9882	-85.3226			-31.9882	-25.284
		-31.9782	-85.0442			-31.9782	-25.2316
		-31.9682	-84.7625			-31.9682	-25.1783
		-31.9582	-84.4775			-31.9582	-25.1239
		-31.9482	-84.1892			-31.9482	-25.0686
		-31.9382	-83.8976			-31.9382	-25.0123
		-31.9282	-83.6027			-31.9282	-24.955
		-31.9182	-83.3046			-31.9182	-24.8967
		-31.9082	-83.0031			-31.9082	-24.8374
		-31.8982	-82.6985			-31.8982	-24.7772
		-31.8882	-82.3905			-31.8882	-24.716
		-31.8782	-82.0794			-31.8782	-24.6538
		-31.8682	-81.7651			-31.8682	-24.5906
		-31.8582	-81.4475			-31.8582	-24.5265
		-31.8482	-81.1268			-31.8482	-24.4614
		-31.8382	-80.8028			-31.8382	-24.3953
		-31.8282	-80.4758			-31.8282	-24.3283
		-31.8182	-80.1455			-31.8182	-24.2603
		-31.8082	-79.8122			-31.8082	-24.1914
		-31.7982	-79.4757			-31.7982	-24.1215
		-31.7882	-79.1361			-31.7882	-24.0506
		-31.7782	-78.7934			-31.7782	-23.9788
		-31.7682	-78.4476			-31.7682	-23.9061
		-31.7582	-78.0988			-31.7582	-23.8324
		-31.7482	-77.7469			-31.7482	-23.7578
		-31.7382	-77.3919			-31.7382	-23.6823
		-31.7282	-77.0339			-31.7282	-23.6058
		-31.7182	-76.6729			-31.7182	-23.5284
		-31.7082	-76.309			-31.7082	-23.4501
		-31.6982	-75.942			-31.6982	-23.3708
		-31.6882	-75.572			-31.6882	-23.2906
		-31.6782	-75.1991			-31.6782	-23.2095
		-31.6682	-74.8233			-31.6682	-23.1275
		-31.6582	-74.4445			-31.6582	-23.0446
		-31.6482	-74.0628			-31.6482	-22.9608
		-31.6382	-73.6783			-31.6382	-22.876
		-31.6282	-73.2908			-31.6282	-22.7904
		-31.6182	-72.9005			-31.6182	-22.7039
		-31.6082	-72.5073			-31.6082	-22.6164
		-31.5982	-72.1113			-31.5982	-22.5281
		-31.5882	-71.7125			-31.5882	-22.4389
		-31.5782	-71.3108			-31.5782	-22.3488
		-31.5682	-70.9064			-31.5682	-22.2579
		-31.5582	-70.4992			-31.5582	-22.166
		-31.5482	-70.0893			-31.5482	-22.0733
		-31.5382	-69.6766			-31.5382	-21.9797
		-31.5282	-69.2612			-31.5282	-21.8853
		-31.5182	-68.8431			-31.5182	-21.79
		-31.5082	-68.4223			-31.5082	-21.6938
		-31.4981	-67.9988			-31.4981	-21.5968
		-31.4881	-67.5726			-31.4881	-21.4989
		-31.4781	-67.1439			-31.4781	-21.4002
		-31.4681	-66.7124			-31.4681	-21.3006
		-31.4581	-66.2784			-31.4581	-21.2002
		-31.4481	-65.8418			-31.4481	-21.099
		-31.4381	-65.4027			-31.4381	-20.9969
		-31.4281	-64.9609			-31.4281	-20.894
		-31.4181	-64.5167			-31.4181	-20.7903
		-31.4081	-64.0699			-31.4081	-20.6858
		-31.3981	-63.6206			-31.3981	-20.5804
		-31.3881	-63.1688			-31.3881	-20.4743
		-31.3781	-62.7146			-31.3781	-20.3673
		-31.3681	-62.2579			-31.3681	-20.2595
		-31.3581	-61.7988			-31.3581	-20.151
		-31.3481	-61.3373			-31.3481	-20.0416
		-31.3381	-60.8734			-31.3381	-19.9315
		-31.3281	-60.4071			-31.3281	-19.8205
		-31.3181	-59.9384			-31.3181	-19.7088
		-31.3081	-59.4674			-31.3081	-19.5964
		-31.2981	-58.9941			-31.2981	-19.4831
		-31.2881	-58.5185			-31.2881	-19.3691
		-31.2781	-58.0406			-31.2781	-19.2543
		-31.2681	-57.5605			-31.2681	-19.1387
		-31.2581	-57.0781			-31.2581	-19.0224
		-31.2481	-56.5934			-31.2481	-18.9054
		-31.2381	-56.1066			-31.2381	-18.7876
		-31.2281	-55.6176			-31.2281	-18.6691
		-31.2181	-55.1264			-31.2181	-18.5498
		-31.2081	-54.633			-31.2081	-18.4298
		-31.1981	-54.1376			-31.1981	-18.3091
		-31.1881	-53.64			-31.1881	-18.1877
		-31.1781	-53.1403			-31.1781	-18.0655
		-31.1681	-52.6386			-31.1681	-17.9426
		-31.1581	-52.1348			-31.1581	-17.8191
		-31.1481	-51.6289			-31.1481	-17.6948
		-31.1381	-51.1211			-31.1381	-17.5698
		-31.1281	-50.6113			-31.1281	-17.4442
		-31.1181	-50.0995			-31.1181	-17.3178
		-31.1081	-49.5858			-31.1081	-17.1908
		-31.0981	-49.0701			-31.0981	-17.0631
		-31.0881	-48.5525			-31.0881	-16.9347
		-31.0781	-48.033			-31.0781	-16.8057
		-31.0681	-47.5117			-31.0681	-16.676
		-31.0581	-46.9885			-31.0581	-16.5456
		-31.0481	-46.4635			-31.0481	-16.4146
		-31.0381	-45.9366			-31.0381	-16.2829
		-31.0281	-45.408			-31.0281	-16.1506
		-31.0181	-44.8777			-31.0181	-16.0177
		-31.0081	-44.3455			-31.0081	-15.8841
		-30.9981	-43.8117			-30.9981	-15.7499
		-30.9881	-43.2762			-30.9881	-15.6151
		-30.9781	-42.7389			-30.9781	-15.4797
		-30.9681	-42.2			-30.9681	-15.3437
		-30.9581	-41.6595			-30.9581	-15.2071
		-30.9481	-41.1174			-30.9481	-15.0698
		-30.9381	-40.5736			-30.9381	-14.932
		-30.9281	-40.0283			-30.9281	-14.7936
		-30.9181	-39.4815			-30.9181	-14.6546
		-30.9081	-38.9331			-30.9081	-14.515
		-30.8981	-38.3832			-30.8981	-14.3749
		-30.8881	-37.8318			-30.8881	-14.2342
		-30.8781	-37.2789			-30.8781	-14.0929
		-30.8681	-36.7246			-30.8681	-13.9511
		-30.8581	-36.1689			-30.8581	-13.8087
		-30.8481	-35.6118			-30.8481	-13.6658
		-30.8381	-35.0533			-30.8381	-13.5224
		-30.8281	-34.4934			-30.8281	-13.3784
		-30.8181	-33.9322			-30.8181	-13.2339
		-30.8081	-33.3697			-30.8081	-13.0889
		-30.7981	-32.8059			-30.7981	-12.9434
		-30.7881	-32.2409			-30.7881	-12.7973
		-30.7781	-31.6746			-30.7781	-12.6508
		-30.7681	-31.107			-30.7681	-12.5037
		-30.7581	-30.5383			-30.7581	-12.3562
		-30.7481	-29.9684			-30.7481	-12.2082
		-30.7381	-29.3973			-30.7381	-12.0597
		-30.7281	-28.8251			-30.7281	-11.9107
		-30.7181	-28.2518			-30.7181	-11.7612
		-30.7081	-27.6774			-30.7081	-11.6113
		-30.6981	-27.102			-30.6981	-11.461
		-30.6881	-26.5255			-30.6881	-11.3102
		-30.6781	-25.9479			-30.6781	-11.1589
		-30.6681	-25.3694			-30.6681	-11.0072
		-30.6581	-24.7899			-30.6581	-10.8551
		-30.6481	-24.2095			-30.6481	-10.7025
		-30.6381	-23.6281			-30.6381	-10.5496
		-30.6281	-23.0459			-30.6281	-10.3962
		-30.6181	-22.4627			-30.6181	-10.2424
		-30.6081	-21.8787			-30.6081	-10.0882
		-30.5981	-21.2938			-30.5981	-9.93359
		-30.5881	-20.7082			-30.5881	-9.77861
		-30.5781	-20.1217			-30.5781	-9.62325
		-30.5681	-19.5345			-30.5681	-9.4675
		-30.5581	-18.9465			-30.5581	-9.31139
		-30.5481	-18.3578			-30.5481	-9.15491
		-30.5381	-17.7685			-30.5381	-8.99807
		-30.5281	-17.1784			-30.5281	-8.84088
		-30.5181	-16.5877			-30.5181	-8.68334
		-30.5081	-15.9964			-30.5081	-8.52546
		-30.498	-15.4044			-30.498	-8.36725
		-30.488	-14.8119			-30.488	-8.20871
		-30.478	-14.2188			-30.478	-8.04985
		-30.468	-13.6252			-30.468	-7.89067
		-30.458	-13.0311			-30.458	-7.73119
		-30.448	-12.4365			-30.448	-7.5714
		-30.438	-11.8414			-30.438	-7.41131
		-30.428	-11.2459			-30.428	-7.25094
		-30.418	-10.65			-30.418	-7.09028
		-30.408	-10.0537			-30.408	-6.92934
		-30.398	-9.45702			-30.398	-6.76813
		-30.388	-8.85999			-30.388	-6.60666
		-30.378	-8.26263			-30.378	-6.44493
		-30.368	-7.66498			-30.368	-6.28294
		-30.358	-7.06706			-30.358	-6.12071
		-30.348	-6.46888			-30.348	-5.95825
		-30.338	-5.87048			-30.338	-5.79554
		-30.328	-5.27187			-30.328	-5.63262
		-30.318	-4.67309			-30.318	-5.46947
		-30.308	-4.07414			-30.308	-5.30611
		-30.298	-3.47506			-30.298	-5.14254
		-30.288	-2.87588			-30.288	-4.97877
		-30.278	-2.27661			-30.278	-4.81481
		-30.268	-1.67727			-30.268	-4.65066
		-30.258	-1.0779			-30.258	-4.48633
		-30.248	-0.478512			-30.248	-4.32182
		-30.238	0.120866			-30.238	-4.15715
		-30.228	0.720211			-30.228	-3.99231
		-30.218	1.3195			-30.218	-3.82732
		-30.208	1.91871			-30.208	-3.66218
		-30.198	2.51781			-30.198	-3.4969
		-30.188	3.11679			-30.188	-3.33149
		-30.178	3.71562			-30.178	-3.16594
		-30.168	4.31427			-30.168	-3.00027
		-30.158	4.91272			-30.158	-2.83449
		-30.148	5.51096			-30.148	-2.66859
		-30.138	6.10894			-30.138	-2.50259
		-30.128	6.70666			-30.128	-2.3365
		-30.118	7.30408			-30.118	-2.17032
		-30.108	7.90119			-30.108	-2.00405
		-30.098	8.49796			-30.098	-1.83771
		-30.088	9.09436			-30.088	-1.67129
		-30.078	9.69038			-30.078	-1.50482
		-30.068	10.286			-30.068	-1.33828
		-30.058	10.8812			-30.058	-1.1717
		-30.048	11.4759			-30.048	-1.00507
		-30.038	12.0701			-30.038	-0.838408
		-30.028	12.6638			-30.028	-0.671712
		-30.018	13.257			-30.018	-0.504993
[truncated: 8,001 more rows]
